# Supplementary material for: A Spinster-like Transporter at the Inner Membrane Complex is critical for Toxoplasma gondii cytokinesis, motility and invasion
Source: PLoS Pathog. 2026 Jan 28;22(1):e1013886. doi: 10.1371/journal.ppat.1013886 (PMC12871999; doi:10.1371/journal.ppat.1013886)
Supplement: S2 Table — (XLSX) [file ppat.1013886.s013.xlsx]

## Sheet: Primers
Primers Name	Oligo N°	Oligo Sequence (5'-3')	Use
Int Ty Rev	11653	GAACCAGGACCCGCTCGA	Primer Rev on the Ty tag used to screen integration of the Ty-DHFR cassette
Int pDHFR Rev	12049	ccgtctctgttggtgggca	Primer Rev on the DHFR promoter used to screen integration of the mAID-3HA-HX cassette
int 3'UTR SAG1	9167	ACCGGCCGACTCTAAATAGGAGT	Primer Rev on the 3'UTR of SAG1 used to screen integration of the Ty-HX-U1 cassette
M13 Fw	4748	GTAAAACGACGGCCAGT	Primer Rev to screen excision of the fragment under the LoxP sites
Int 3'UTR DHFR	6471	GTGCTGGACTGTTGCTGTCTG	Primer on the 3’UTR of TgDHFR to screen integrations
Int DHFR coding sequence	10732	TTTTGAGGTCGTGGGCTACGTC	Primer on the DHFR coding sequence to screen integrations
WT UPRT Fw	9318	GAAGAACGACGCTGCAAAC	Primer forward used to amplify the coding sequence of the UPRT locus
WT UPRT Fw	6610	CTCAAGTCTCAAAAGCAGATCCGC	Primer forward used to amplify the coding sequence of the UPRT locus
WT UPRT Rev	9319	GAAGAACGACGCTGCAAAC	Primer reverse used to amplify the coding sequence of the UPRT locus
WT UPRT Rev	6611	ATCCCCTTCATTTTGCTTACGCAG	Primer reverse used to amplify the coding sequence of the UPRT locus
Int 5' UTR UPRT	8656	CGTACCTAGAGATCCTTCCAG	Primer on the 5’UTR of UPRT locus to screen integrations
Int 5' UTR UPRT	8553	GTCCGGTTCATCTTCCAGCGAA	Primer on the 5’UTR of UPRT locus to screen integrations
Int 3' UTR UPRT	8414	CTTCAGCACACCACCCGTTCAG	Primer on the 3’UTR of UPRT locus to screen integrations
pTUB1 Rev	9320	TTCGCCAGTGCTCTTGGTAG	Primer on the TUB1 promotor to screen integrations
DCT1 (TGGT1_258700)
gRNA DCT1 Cterm	8215	GTTCATTGGCAGAGCGAAAAAGTTTTAGAGCTAGAAATAG C	sgRNA forward used to generate the pSAG1::CAS9-GFP-U6::sgDCT1 vector for the C-terminal tagging of DCT1 with Ty-DHFR, mAID-HA3, Ty-U1 of DCT1
Fw KI-DCT1-Ty-DHFR and DCT1-mAID KOD	8428	GCGCGCAGCCGCCTTCCGACCTTCTCTTTCGCTAGCAAGGGCTCGGG	Primer forward used for the PCR cassette amplification to generate KI-DCT1-Ty and DCT1-mAID parasites
Rv KI-DCT1-Ty-DHFR and DCT1-mAID KOD	8429	TGTGCTTCATTTGCGCGTGTCTGTGCAGAAatacgactcactataggg	Primer reverse used for the PCR cassette amplification to generate KI-DCT1-Ty and DCT1-mAID parasites
Fw DCT1-Ty-U1 KOD	12201	GCGCGCAGCCGCCTTCCGACCTTCTCTTTCGTGGCGCatgcaTTGGAG	Primer forward used for the PCR cassette amplification to generate DCT1-Ty-U1 parasites
Rv DCT1-Ty-U1 KOD	12202	CATGGTCATAGCTGTTTCCTGTTCTGCACAGACACGCGCAAATGAAGCACA	Primer reverse used for the PCR cassette amplification to generate DCT1-Ty-U1 parasites
WT DCT1 Fw	12047	AATGCGTCACCGCACACC	Primer forward used to amplify the 3' coding sequence/ 3'UTR of the DCT1 locus
WT DCT1 Rv	12048	CTGATTCCTTCTGAGGCTCGGC	Primer Reverse used to amplify the 3' coding sequence/ 3'UTR of the DCT1 locus
DCT1-mAID/cDCT1-Ty and DCT1-mAID/ChimDCT1-Ty
Int DCT1cDNA	12252	ATCATCGTTCGCTGAGTTCCGC	Primer forward used to amplify the coding sequence of the cDCT1 coding sequence
Int ChimDCT1	12262	CAGATTGGCCCTCAAAGCGG	Primer forward used to amplify the coding sequence of the ChimDCT1 coding sequence
AC9 (TGGT1_246950)
gRNA fw AC9 Cterm	12093	AAGTTGAACATAGATAGAAAATCTGG	sgRNA forward used to generate the pSAG1::CAS9-GFP-U6::sgAC9 vector for the C-terminal tagging of AC9 in the DCT1-mAID cell line
gRNA rv AC9 Cterm	12094	AAAACCAGATTTTCTATCTATGTTCA	sgRNA reverse used to generate the pSAG1::CAS9-GFP-U6::sgAC9 vector for the C-terminal tagging of AC9 in the DCT1-mAID cell line
Fw AC9 KOD	8512	CGCGAACCGAGTGAATATCCGCAGGGAATGGCTAGCAAGGGCTCGGG	Primer forward used for the PCR cassette amplification to generate DCT1-mAID-AC9-Ty parasites
Rev AC9 KOD	8513	CCCTATAGTGAGTCGTATTAGGCGTCTTCGCAAGATGGCCGAGACGCA	Primer reverse used for the PCR cassette amplification to generate DCT1-mAID-AC9-Ty parasites
WT AC9 Fw	12095	GCGCAGGAAAGGAAATTCGGG	Primer forward used to amplify the 3' coding sequence/ 3'UTR of the AC9 locus
WT AC9 Rv	12096	CAACGTCTCTGGAACTTCACCC	Primer Reverse used to amplify the 3' coding sequence/ 3'UTR of the AC9 locus
Centrin2 (TGGT1_250340)
gRNA Centrin2 Cterm	8980	GGAAGCAGGGACGTTTCACAGTTTTAGAGCTAGAAATAGC	sgRNA forward used to generate the pSAG1::CAS9-GFP-U6::sgCentrin2 vector for the C-terminal tagging of Centrin2 in the DCT1-mAID cell line
Fw Centrin2 KOD	8981	TATGCGATCATGACCAAGAAGACTTTCCCGGCTAGCAAGGGCTCGGG	Primer forward used for the PCR cassette amplification to generate DCT1-mAID-Centrin2-Ty parasites
Rev Centrin2 KOD	8982	AGGCACTAAATACTCGGGAAAGAGTTGTGGATACGACTCACTATAGGG	Primer reverse used for the PCR cassette amplification to generate DCT1-mAID-Centrin2-Ty parasites
WT Centrin2 Fw	12261	TGCATTTGTCTACGTGCGCC	Primer forward used to amplify the 3' coding sequence/ 3'UTR of the Centrin2 locus
WT Centrin2 Rv	12092	GAACGACGACTGACAAGACGG	Primer Reverse used to amplify the 3' coding sequence/ 3'UTR of the Centrin2 locus
GAP50 (TGGT1_219320)
gRNA_fw GAP50 Cterm	12205	AAGTTGAAAGGGAACTGCGGACCCCG	sgRNA forward used to generate the pSAG1::CAS9-GFP-U6::sgGAP50 vector for the C-terminal tagging of GAP50 in the DCT1-mAID cell line
gRNA_rv GAP50 Cterm	12206	AAAACGGGGTCCGCAGTTCCCTTTCA	sgRNA reverse used to generate the pSAG1::CAS9-GFP-U6::sgGAP50 vector for the C-terminal tagging of GAP50 in the DCT1-mAID cell line
KOD_fw GAP50	12058	GTCGCGAACGGTCTCTCTCGCTACATGAAAGCTAGCAAGGGCTCGGG	Primer forward used for the PCR cassette amplification to generate DCT1-mAID-GAP50-Ty parasites
KOD_rv GAP50	12059	ctcgaggcactttgtcgcgcttgctactccatacgactcactataggg	Primer reverse used for the PCR cassette amplification to generate DCT1-mAID-GAP50-Ty parasites
WT GAP50 Fw	12060	CCATCGTGAAGCACTCTGGG	Primer forward used to amplify the 3' coding sequence/ 3'UTR of the GAP50 locus
WT GAP50 Rv	12061	cgcggtacatgcgttcca	Primer Reverse used to amplify the 3' coding sequence/ 3'UTR of the GAP50 locus
ISC3 (TGGT1_220930)
gRNA_fw ISC3 Cterm	12062	AAGTTgacaagataacacggactccG	sgRNA forward used to generate the pSAG1::CAS9-GFP-U6::sgISC3 vector for the C-terminal tagging of ISC3 in the DCT1-mAID cell line
gRNA_rv ISC3 Cterm	12063	AAAACggagtccgtgttatcttgtcA	sgRNA reverse used to generate the pSAG1::CAS9-GFP-U6::sgISC3 vector for the C-terminal tagging of ISC3 in the DCT1-mAID cell line
KOD_fw ISC3	12064	TTGCTTCTCGACGCCCAGCAAGAAATGATGGCTAGCAAGGGCTCGGG	Primer forward used for the PCR cassette amplification to generate DCT1-mAID-ISC3-Ty parasites
KOD_rv ISC3	12065	gagactgctcgcacaaacctgacggagacgatacgactcactataggg	Primer reverse used for the PCR cassette amplification to generate DCT1-mAID-ISC3-Ty parasites
WT ISC3 Fw	12066	GATTCAGCTCACGCACACAGC	Primer forward used to amplify the 3' coding sequence/ 3'UTR of the ISC3 locus
WT ISC3 Rv	12067	aggagttatacagccgtggcc	Primer Reverse used to amplify the 3' coding sequence/ 3'UTR of the ISC3 locus
TSC2 (TGGT1_239800)
gRNA_fw TSC2 Cterm	12068	AAGTTtgggactccgggaaagcaatG	sgRNA forward used to generate the pSAG1::CAS9-GFP-U6::sgTSC2 vector for the C-terminal tagging of TSC2 in the DCT1-mAID cell line
gRNA_rev TSC2 Cterm	12069	AAAACattgctttcccggagtcccaA	sgRNA reverse used to generate the pSAG1::CAS9-GFP-U6::sgTSC2 vector for the C-terminal tagging of TSC2 in the DCT1-mAID cell line
KOD_fw TSC2	12070	CACGTCAGTTTCGTTTCGTGCACGCCTCGCGCTAGCAAGGGCTCGGG	Primer forward used for the PCR cassette amplification to generate DCT1-mAID-TSC2-Ty parasites
KOD_rv TSC2	12071	gtaaagggaaacgaattgaaaacaatctgcatacgactcactataggg	Primer reverse used for the PCR cassette amplification to generate DCT1-mAID-TSC2-Ty parasites
WT TSC2 Fw	12072	GAGAAAGTGTCCGGAGAAGGC	Primer forward used to amplify the 3' coding sequence/ 3'UTR of the TSC2 locus
WT TSC2 Rv	12073	cagtccattacgcaaacatcgcc	Primer Reverse used to amplify the 3' coding sequence/ 3'UTR of the TSC2 locus
MPP1 (TGGT1_202220)
gRNA_fw MPP1 Cterm	12440	AAGTTGTCTGAGAAGCATCCGAGAAGG	sgRNA forward used to generate the pSAG1::CAS9-GFP-U6::sgMPP1 vector for the C-terminal tagging of MPP1 in the DCT1-mAID cell line
gRNA_rv MPP1 Cterm	12441	AAAACCTTCTCGGATGCTTCTCAGACA	sgRNA reverse used to generate the pSAG1::CAS9-GFP-U6::sgMPP1 vector for the C-terminal tagging of MPP1 in the DCT1-mAID cell line
KOD_fw MPP1	12442	GTGCCTCGTGTGGTTACCGAAGCAACGCGGGCTAGCAAGGGCTCGGG	Primer forward used for the PCR cassette amplification to generate DCT1-mAID-MPP1-Ty parasites
KOD_rv MPP1	12443	gtgcacctccacgtcccgcactggccgaggcatacgactcactataggg	Primer reverse used for the PCR cassette amplification to generate DCT1-mAID-MPP1-Ty parasites
WT MPP1 Fw	12444	CGACGTGAGAATATGAGGCGG	Primer forward used to amplify the 3' coding sequence/ 3'UTR of the MPP1 locus
WT MPP1 Rv	12445	TTGCATGTGACAAGTGCCCG	Primer Reverse used to amplify the 3' coding sequence/ 3'UTR of the MPP1 locus

## Sheet: Antibodies
		Experiments and dilutions
Anti-X	Species	IFA	U-ExM	WB	Ref/Gift
Ty	Mouse (hybridoma)	1/10		1/1000	(Couvreur et al. 1988) hybridoma T4 1E5
Ty	Rabbit	1/1000			(Uboldi et al. 2015) kind gift from Dr. CJ. Tonkin
HA	Rat	1/1000		1/1000	clone 3F10 Roche
HA	Rabbit	1/1000			clone H6908 Sigma-Aldrich
ISP1	Mouse	1/2000			(Beck et al., 2010) kind gift from Dr P. Bradley
IMC1	Rabbit	1/2000		1/1000	(Frenal et al. 2014)
GAP45	Rabbit	1/10000	1/500	1/10000	(Frenal et al. 2010)
SAG1	Rabbit	1/1000	1/500		(Dos Santos Pacheco et al. 2022)
SAG1	Mouse (hybridoma)	1/10			(Couvreur et al. 1988) hybridoma T4 1E5
GRA3	Mouse (hybridoma)	1/10		1/10	Kind gift from Dr. JF Dubremetz
MIC2	Mouse (hybridoma)	1/10		1/10	Kind gift from Dr V. carruthers
RON9	Mouse (hybridoma)	1/10			Kind gift from Dr. JF Dubremetz
ROP5	Mouse (hybridoma)	1/10			Kind gift from Dr. JF Dubremetz
ATRX	Mouse	1/3000			(Liu et al. 2013) kind gift from Dr P. Bradley
F1-ATPase B-subunit	Mouse	1/1000			kind gift from Dr P. Bradley
Catalase	Mouse			1/2000	(Ding et al. 2000)
Actin	Mouse (hybridoma)			1/10	(Herm-gotz et al. 2002)
Ac-Tubulin	Mouse		1/500		Santa Cruz Biotechnology sc-23950
Couvreur, G. et al. (1988) ‘Surface antigens of Toxoplasma gondii’, Parasites and Vectors, 97, pp. 1–10.
Uboldi, A. D. et al. (2015) ‘Regulation of Starch Stores by a Ca2+-Dependent Protein Kinase Is Essential for Viable Cyst Development in Toxoplasma gondii’, Cell Host and Microbe. Elsevier Inc., 18(6), pp. 670–681. doi: 10.1016/j.chom.2015.11.004.
Beck, J. R. et al. (2010) ‘A Novel Family of Toxoplasma IMC Proteins Displays a Hierarchical Organization and Functions in Coordinating Parasite Division’, PLoS Pathogens, 6(9). doi: 10.1371/journal.ppat.1001094.
Frénal, K. et al. (2010) ‘Functional dissection of the apicomplexan glideosome molecular architecture’, Cell Host and Microbe, 8(4), pp. 343–357. doi: 10.1016/j.chom.2010.09.002.
Frénal, K. et al. (2014) ‘Plasticity between MyoC- and MyoA-glideosomes: an example of functional compensation in Toxoplasma gondii invasion’, PLoS pathogens, 10(10), p. e1004504. doi: 10.1371/journal.ppat.1004504.
Dos Santos Pacheco, N. et al. (2022) ‘Conoid extrusion regulates glideosome assembly to control motility and invasion in Apicomplexa’, Nature Microbiology. Springer US, 7(11), pp. 1777–1790. doi: 10.1038/s41564-022-01212-x.
Liu, J. et al. (2013) ‘Novel Thioredoxin-like proteins are components of a protein complex coating the cortical microtubules of Toxoplasma gondii’, Eukaryotic Cell, 12(12), pp. 1588–1599. doi: 10.1128/EC.00082-13.
Ding, M. et al. (2000) ‘Toxoplasma gondii catalase : are there peroxisomes in Toxoplasma ?’, Journal of cell science, 2419, pp. 2409–2419.
Herm-gotz, A. et al. (2002) ‘Toxoplasma gondii myosin A and its light chain : a fast , single-headed , plus-end-directed motor’, EMBO Journal, 21(9), pp. 2149–2158.
