# Supplementary material for: A Spinster-like Transporter at the Inner Membrane Complex is critical for Toxoplasma gondii cytokinesis, motility and invasion
Source: PLoS Pathog. 2026 Jan 28;22(1):e1013886. doi: 10.1371/journal.ppat.1013886 (PMC12871999; doi:10.1371/journal.ppat.1013886)
Supplement: S3 Table — (XLSX) [file ppat.1013886.s014.xlsx]

## Sheet: Info
FeatureID	Alignment ID	Average Rt(min)	Reference RT	RT_diff	Average Mz	Reference m/z	mz_diff_mDA	ppm_diff	Metabolite name	Adduct type	Formula	Ontology	INCHIKEY	SMILES	Simple dot product	Weighted dot product	Reverse dot product	Matched peaks count	Matched peaks percentage	S/N average	Spectrum reference file name	Normalized unit	Annotation method	ManualAnnotation	Tag	INCHIKEY_Short	shorthand	dblB	chain	ether	lyso	oxidized	acylated	QC CV - Drift. Corr. Filt.	QC Average - Drift. Corr. Filt.	DRatio Drift. Corr. Filt.
LP117	11836	5.799	8.148		814.559	814.559	-0.25	-0.30691	BMP 38:5|BMP 18:1_20:4	[M+NH4]+	C44H77O10P	BMP	KNTXKPRYZSJCLK-UHFFFAOYSA-N	O=C(OC(CO)COP(=O)(O)OCC(OC(=O)CCCCCCCC=CCCCCCCCC)CO)CCCCCCC=CCC=CCC=CCC=CCC	0.16	0.17	0.76	4.00	2.00	29.26	20251106_lipidomicsAAc-VaEx_ToxoDCT_POS-DDA_046_DCT-P-C3	Intensity	Msp20250218112233_NCDK_conventional_converted_dev_1	IN broad	Confirmed|Low quality spectrum	KNTXKPRYZSJCLK	BMP 38:5	5	38	0	0	0	0	4.15625	1.48348e+06	17.1814
LP124	12808	5.512	8.17		838.559	838.559	-0.37	-0.44123	BMP 40:7|BMP 18:1_22:6	[M+NH4]+	C46H77O10P	BMP	ZLQZKMCFSDQKCB-UHFFFAOYSA-N	O=C(OC(CO)COP(=O)(O)OCC(OC(=O)CCCCCCCC=CCCCCCCCC)CO)CCC=CCC=CCC=CCC=CCC=CCC=CCC	0.20	0.23	0.77	4.00	2.00	25.88	20251106_lipidomicsAAc-VaEx_ToxoDCT_POS-DDA_044_Tirl-P-B4	Intensity	Msp20250218112233_NCDK_conventional_converted_dev_1	IN	Confirmed|Low quality spectrum	ZLQZKMCFSDQKCB	BMP 40:7	7	40	0	0	0	0	2.7261	789326	5.60883
LP160	11004	6.333	8.415		792.576	792.575	0.61	0.76964	BMP 36:2|BMP 18:1_18:1	[M+NH4]+	C42H79O10P	BMP	ZCXRIDHJRROVJY-UHFFFAOYSA-N	O=C(OC(CO)COP(=O)(O)OCC(OC(=O)CCCCCCCC=CCCCCCCCC)CO)CCCCCCCC=CCCCCCCCC	0.28	0.26	0.62	3.00	2.00	113.88	20251106_lipidomicsAAc-VaEx_ToxoDCT_POS-DDA_017_DCT-N-B2	Intensity	Msp20250218112233_NCDK_conventional_converted_dev_1	IN	Confirmed|Low quality spectrum	ZCXRIDHJRROVJY	BMP 36:2	2	36	0	0	0	0	1.52639	7.86323e+06	7.31359
LP191	11993	6.446	8.637		818.591	818.591	0.48	0.58637	BMP 38:3|BMP 18:1_20:2	[M+NH4]+	C44H81O10P	BMP	XHBTXBKZOSMCSH-UHFFFAOYSA-N	O=C(OC(CO)COP(=O)(O)OCC(OC(=O)CCCCCCCCCC=CCC=CCCCCC)CO)CCCCCCCC=CCCCCCCCC	0.17	0.16	0.79	4.00	2.00	25.33	20251106_lipidomicsAAc-VaEx_ToxoDCT_POS-DDA_021_DCT-P-C1	Intensity	Msp20250218112233_NCDK_conventional_converted_dev_1	IN broad	Confirmed|Low quality spectrum	XHBTXBKZOSMCSH	BMP 38:3	3	38	0	0	0	0	0.773281	2.22784e+06	3.18938
LP024	2783	2.44	5.93		426.358	426.358	0.06	0.14073	CAR 18:1	[M+H]+	C25H47NO4	CAR	IPOLTUVFXFHAHI-UHFFFAOYSA-N	O=C([O-])CC(OC(=O)CCCCCCCC=CCCCCCCCC)C[N+](C)(C)C	0.30	0.35	0.88	2.00	2.00	14.3	20251106_lipidomicsAAc-VaEx_ToxoDCT_POS-DDA_014_CondSQC06	Intensity	Msp20250218112233_NCDK_conventional_converted_dev_1	IN	Confirmed|Low quality spectrum	IPOLTUVFXFHAHI	CAR 18:1	1	18	0	0	0	0	5.99372	123751	15.199
LP052	2814	3.21	6.476		428.373	428.373	-0.12	-0.28013	CAR 18:0	[M+H]+	C25H49NO4	CAR	FNPHNLNTJNMAEE-UHFFFAOYSA-N	O=C([O-])CC(OC(=O)CCCCCCCCCCCCCCCCC)C[N+](C)(C)C	0.60	0.63	0.88	2.00	2.00	30.02	20251106_lipidomicsAAc-VaEx_ToxoDCT_POS-DDA_054_Tirl-P-C2	Intensity	Msp20250218112233_NCDK_conventional_converted_dev_1	IN	Confirmed|Low quality spectrum	FNPHNLNTJNMAEE	CAR 18:0	0	18	0	0	0	0	2.72056	190362	4.2588
LP226	4090	7.147	8.946		512.504	512.504	-0.12	-0.23414	Cer 32:0;O2|Cer 18:0;O2/14:0	[M+H]+	C32H65NO3	Cer_NDS	UDTSZXVRDXQARY-UHFFFAOYSA-N	O=C(NC(CO)C(O)CCCCCCCCCCCCCCC)CCCCCCCCCCCCC	0.27	0.35	0.41	7.00	2.00	2484455	20251106_lipidomicsAAc-VaEx_ToxoDCT_POS-DDA_030_Tirl-P-C4	Intensity	Msp20250218112233_NCDK_conventional_converted_dev_1	IN	Confirmed	UDTSZXVRDXQARY	Cer 32:0;O2	0	32	0	0	0	0	3.22605	1.4196e+07	8.02929
LP275	4370	7.51	9.535		526.519	526.519	-0.06	-0.11396	Cer 33:0;O2|Cer 17:0;O2/16:0	[M+H]+	C33H67NO3	Cer_NDS	DOZYYOOUPWLLDT-UHFFFAOYSA-N	O=C(NC(CO)C(O)CCCCCCCCCCCCCC)CCCCCCCCCCCCCCC	0.22	0.29	0.35	7.00	2.00	60037.3	20251106_lipidomicsAAc-VaEx_ToxoDCT_POS-DDA_006_CondSQC01	Intensity	Msp20250218112233_NCDK_conventional_converted_dev_1	IN	Confirmed	DOZYYOOUPWLLDT	Cer 33:0;O2	0	33	0	0	0	0	0.565134	2.92421e+06	1.47285
LP312	4686	7.86	9.989		540.534	540.535	-0.91	-1.6835	Cer 34:0;O2|Cer 18:0;O2/16:0	[M+H]+	C34H69NO3	Cer_NDS	GCGTXOVNNFGTPQ-UHFFFAOYSA-N	O=C(NC(CO)C(O)CCCCCCCCCCCCCCC)CCCCCCCCCCCCCCC	0.34	0.43	0.46	7.00	2.00	4874358	20251106_lipidomicsAAc-VaEx_ToxoDCT_POS-DDA_040_Tirl-P-A2	Intensity	Msp20250218112233_NCDK_conventional_converted_dev_1	IN	Confirmed	GCGTXOVNNFGTPQ	Cer 34:0;O2	0	34	0	0	0	0	1.72218	2.74414e+08	6.06576
LP380	4932	8.189	10.868		554.551	554.551	-0.06	-0.1082	Cer 35:0;O2|Cer 18:0;O2/17:0	[M+H]+	C35H71NO3	Cer_NDS	QZDZZVCCCYWHDN-UHFFFAOYSA-N	O=C(NC(CO)C(O)CCCCCCCCCCCCCCC)CCCCCCCCCCCCCCCC	0.31	0.39	0.44	7.00	2.00	72673.6	20251106_lipidomicsAAc-VaEx_ToxoDCT_POS-DDA_022_SQC03	Intensity	Msp20250218112233_NCDK_conventional_converted_dev_1	IN	Confirmed	QZDZZVCCCYWHDN	Cer 35:0;O2	0	35	0	0	0	0	2.55969e-13	2.89527e+06	7.06893e-13
LP385	5169	8.505	10.969		568.566	568.566	-0.61	-1.0729	Cer 36:0;O2|Cer 18:0;O2/18:0	[M+H]+	C36H73NO3	Cer_NDS	KZTJQXAANJHSCE-UHFFFAOYSA-N	O=C(NC(CO)C(O)CCCCCCCCCCCCCCC)CCCCCCCCCCCCCCCCC	0.32	0.41	0.45	6.00	2.00	199134	20251106_lipidomicsAAc-VaEx_ToxoDCT_POS-DDA_045_DCT-N-A4	Intensity	Msp20250218112233_NCDK_conventional_converted_dev_1	IN	Confirmed	KZTJQXAANJHSCE	Cer 36:0;O2	0	36	0	0	0	0	1.73953	2.957e+07	6.62201
LP450	6165	9.08	12.271		618.58	618.58	0	0	Cer 38:0;O2|Cer 18:0;O2/20:0	[M+Na]+	C38H77NO3	Cer_NDS	ZWAUSWHRQBSECP-UHFFFAOYSA-N	O=C(NC(CO)C(O)CCCCCCCCCCCCCCC)CCCCCCCCCCCCCCCCCCC	0.70	0.65	0.75	2.00	2.00	155840	20251106_lipidomicsAAc-VaEx_ToxoDCT_POS-DDA_008_CondSQC03	Intensity	Msp20250218112233_NCDK_conventional_converted_dev_1	IN	Confirmed	ZWAUSWHRQBSECP	Cer 38:0;O2	0	38	0	0	0	0	2.98986	968724	13.9868
LP519	6286	9.59	13.121		624.629	624.629	0	0	Cer 40:0;O2|Cer 18:0;O2/22:0	[M+H]+	C40H81NO3	Cer_NDS	SXPRAKSDHOEHIG-UHFFFAOYSA-N	O=C(NC(CO)C(O)CCCCCCCCCCCCCCC)CCCCCCCCCCCCCCCCCCCCC	0.31	0.40	0.44	7.00	2.00	206074	20251106_lipidomicsAAc-VaEx_ToxoDCT_POS-DDA_034_DCT-N-B4	Intensity	Msp20250218112233_NCDK_conventional_converted_dev_1	IN	Confirmed	SXPRAKSDHOEHIG	Cer 40:0;O2	0	40	0	0	0	0	1.60362	1.60424e+06	6.04309
LP552	6849	10.051	13.361		652.66	652.66	-0.06	-0.091931	Cer 42:0;O2|Cer 18:0;O2/24:0	[M+H]+	C42H85NO3	Cer_NDS	BPLYVSYSBPLDOA-UHFFFAOYSA-N	O=C(NC(CO)C(O)CCCCCCCCCCCCCCC)CCCCCCCCCCCCCCCCCCCCCCC	0.36	0.42	0.45	7.00	2.00	386773	20251106_lipidomicsAAc-VaEx_ToxoDCT_POS-DDA_010_CondSQC05	Intensity	Msp20250218112233_NCDK_conventional_converted_dev_1	IN	Confirmed	BPLYVSYSBPLDOA	Cer 42:0;O2	0	42	0	0	0	0	2.96412	1.98453e+06	12.357
LP221	4062	6.882	8.918		510.488	510.488	-0.03	-0.058767	Cer 32:1;O2|Cer 18:1;O2/14:0	[M+H]+	C32H63NO3	Cer_NS	ZKRPGPZHULJLKJ-UHFFFAOYSA-N	O=C(NC(CO)C(O)C=CCCCCCCCCCCCCC)CCCCCCCCCCCCC	0.42	0.54	0.68	7.00	2.00	210736	20251106_lipidomicsAAc-VaEx_ToxoDCT_POS-DDA_053_DCT-P-A3	Intensity	Msp20250218112233_NCDK_conventional_converted_dev_1	IN	Confirmed	ZKRPGPZHULJLKJ	Cer 32:1;O2	1	32	0	0	0	0	0.900375	6.32022e+06	3.13534
LP225	4595	6.956	8.942		536.504	536.504	-0.06	-0.11184	Cer 34:2;O2|Cer 18:2;O2/16:0	[M+H]+	C34H65NO3	Cer_NS	GMWIWVUTMCBDSP-UHFFFAOYSA-N	O=C(NC(CO)C(O)C=CCCC=CCCCCCCCCC)CCCCCCCCCCCCCCC	0.16	0.21	0.64	7.00	2.00	111188	20251106_lipidomicsAAc-VaEx_ToxoDCT_POS-DDA_030_Tirl-P-C4	Intensity	Msp20250218112233_NCDK_conventional_converted_dev_1	IN	Confirmed|Low quality spectrum	GMWIWVUTMCBDSP	Cer 34:2;O2	2	34	0	0	0	0	7.01707	2.4656e+06	24.5488
LP242	4504	7.234	9.151		531.547	531.547	-0.06	-0.11288	Cer 33:1;O2(d7)|Cer 18:1;O2/15:0(d7)	[M+H]+	C33H58[2H]7NO3	Cer_NS	HBULQAPKKLNTLT-BXLQGFJZSA-N	[H][C@@](O)(\C=C\CCCCCCCCCCCCC)[C@]([H])(CO)NC(=O)CCCCCCCCCCCC([2H])([2H])C([2H])([2H])C([2H])([2H])[2H]	-1.00	-1.00	-1.00	-1.00	-1.00	2913810	20251106_lipidomicsAAc-VaEx_ToxoDCT_POS-DDA_004_PBlank01	Intensity	Msp20250218112233_NCDK_conventional_converted_dev_1	IN tIS	Confirmed|Low quality spectrum	HBULQAPKKLNTLT	Cer 33:1;O2	1	33	0	0	0	0	2.27401	1.34502e+07	21.3233
LP258	4333	7.263	9.324		524.504	524.504	-0.06	-0.11439	Cer 33:1;O2|Cer 17:1;O2/16:0	[M+H]+	C33H65NO3	Cer_NS	KXVLPPCAUYSNGY-UHFFFAOYSA-N	O=C(NC(CO)C(O)C=CCCCCCCCCCCCC)CCCCCCCCCCCCCCC	0.26	0.25	0.69	7.00	2.00	13588.4	20251106_lipidomicsAAc-VaEx_ToxoDCT_POS-DDA_053_DCT-P-A3	Intensity	Msp20250218112233_NCDK_conventional_converted_dev_1	IN	Confirmed	KXVLPPCAUYSNGY	Cer 33:1;O2	1	33	0	0	0	0	2.62929	3.90039e+06	11.2831
LP289	4629	7.617	9.677		538.519	538.519	-0.24	-0.44567	Cer 34:1;O2|Cer 18:1;O2/16:0	[M+H]+	C34H67NO3	Cer_NS	YDNKGFDKKRUKPY-UHFFFAOYSA-N	O=C(NC(CO)C(O)C=CCCCCCCCCCCCCC)CCCCCCCCCCCCCCC	0.62	0.70	0.75	7.00	2.00	10902.4	20251106_lipidomicsAAc-VaEx_ToxoDCT_POS-DDA_024_DCT-N-C2	Intensity	Msp20250218112233_NCDK_conventional_converted_dev_1	IN	Confirmed	YDNKGFDKKRUKPY	Cer 34:1;O2	1	34	0	0	0	0	1.0799	1.59448e+08	4.51694
LP328	4889	7.973	10.174		552.535	552.535	0.06	0.10859	Cer 35:1;O2|Cer 18:1;O2/17:0	[M+H]+	C35H69NO3	Cer_NS	ICWGMOFDULMCFL-UHFFFAOYSA-N	O=C(NC(CO)C(O)C=CCCCCCCCCCCCCC)CCCCCCCCCCCCCCCC	0.54	0.63	0.70	7.00	2.00	16690.6	20251106_lipidomicsAAc-VaEx_ToxoDCT_POS-DDA_019_Tirl-P-C1	Intensity	Msp20250218112233_NCDK_conventional_converted_dev_1	IN	Confirmed	ICWGMOFDULMCFL	Cer 35:1;O2	1	35	0	0	0	0	1.17892	5.4976e+06	4.59805
LP330	4890	7.849	10.211		552.535	552.535	0.13	0.23528	Cer 35:1;O2|Cer 19:1;O2/16:0	[M+H]+	C35H69NO3	Cer_NS	FZEKPDCSIPDAMC-UHFFFAOYSA-N	O=C(NC(CO)C(O)C=CCCCCCCCCCCCCCC)CCCCCCCCCCCCCCC	0.36	0.48	0.64	7.00	2.00	21.94	20251106_lipidomicsAAc-VaEx_ToxoDCT_POS-DDA_030_Tirl-P-C4	Intensity	Msp20250218112233_NCDK_conventional_converted_dev_1	IN minor	Confirmed	FZEKPDCSIPDAMC	Cer 35:1;O2	1	35	0	0	0	0	8.61363	1.37341e+06	31.9649
LP341	5104	7.707	10.364		564.535	564.535	0.19	0.33656	Cer 36:2;O2|Cer 18:1;O2/18:1	[M+H]+	C36H69NO3	Cer_NS	OBFSLMQLPNKVRW-UHFFFAOYSA-N	O=C(NC(CO)C(O)C=CCCCCCCCCCCCCC)CCCCCCCC=CCCCCCCCC	0.53	0.60	0.71	6.00	2.00	36662.2	20251106_lipidomicsAAc-VaEx_ToxoDCT_POS-DDA_051_Tirl-P-B3	Intensity	Msp20250218112233_NCDK_conventional_converted_dev_1	IN	Confirmed	OBFSLMQLPNKVRW	Cer 36:2;O2	2	36	0	0	0	0	2.99708	9.67695e+06	21.7406
LP363	5131	8.298	10.583		566.55	566.551	-0.24	-0.42362	Cer 36:1;O2|Cer 18:1;O2/18:0	[M+H]+	C36H71NO3	Cer_NS	VODZWWMEJITOND-UHFFFAOYSA-N	O=C(NC(CO)C(O)C=CCCCCCCCCCCCCC)CCCCCCCCCCCCCCCCC	0.58	0.66	0.75	7.00	2.00	4567664	20251106_lipidomicsAAc-VaEx_ToxoDCT_POS-DDA_031_DCT-N-C4	Intensity	Msp20250218112233_NCDK_conventional_converted_dev_1	IN	Confirmed	VODZWWMEJITOND	Cer 36:1;O2	1	36	0	0	0	0	5.38208	4.64016e+07	29.2771
LP445	5633	8.889	12.126		594.582	594.582	-0.18	-0.30273	Cer 38:1;O2|Cer 18:1;O2/20:0	[M+H]+	C38H75NO3	Cer_NS	XWBWIAOWSABHFI-UHFFFAOYSA-N	O=C(NC(CO)C(O)C=CCCCCCCCCCCCCC)CCCCCCCCCCCCCCCCCCC	0.48	0.54	0.66	7.00	2.00	664393	20251106_lipidomicsAAc-VaEx_ToxoDCT_POS-DDA_039_DCT-P-A2	Intensity	Msp20250218112233_NCDK_conventional_converted_dev_1	IN	Confirmed	XWBWIAOWSABHFI	Cer 38:1;O2	1	38	0	0	0	0	1.57678e-13	3.75057e+06	7.53171e-13
LP461	6742	8.853	12.45		646.613	646.613	0	0	Cer 42:3;O2|Cer 18:2;O2/24:1	[M+H]+	C42H79NO3	Cer_NS	RWMLFFULUMHLPQ-UHFFFAOYSA-N	O=C(NC(CO)C(O)C=CCCC=CCCCCCCCCC)CCCCCCCCCCCCCC=CCCCCCCCC	0.51	0.62	0.66	7.00	2.00	2947360	20251106_lipidomicsAAc-VaEx_ToxoDCT_POS-DDA_047_Tirl-P-A4	Intensity	Msp20250218112233_NCDK_conventional_converted_dev_1	IN	Confirmed	RWMLFFULUMHLPQ	Cer 42:3;O2	3	42	0	0	0	0	3.582	2.02454e+07	14.6423
LP465	6212	8.829	12.496		620.597	620.598	-0.13	-0.20948	Cer 40:2;O2|Cer 18:2;O2/22:0	[M+H]+	C40H77NO3	Cer_NS	AWTNSRHUZXWBCO-UHFFFAOYSA-N	O=C(NC(CO)C(O)C=CCCC=CCCCCCCCCC)CCCCCCCCCCCCCCCCCCCCC	0.46	0.56	0.65	7.00	2.00	865111	20251106_lipidomicsAAc-VaEx_ToxoDCT_POS-DDA_056_DCT-P-B1	Intensity	Msp20250218112233_NCDK_conventional_converted_dev_1	IN	Confirmed	AWTNSRHUZXWBCO	Cer 40:2;O2	2	40	0	0	0	0	2.12421	1.00746e+07	9.49677
LP484	6474	9.096	12.852		634.613	634.613	0	0	Cer 41:2;O2|Cer 18:1;O2/23:1	[M+H]+	C41H79NO3	Cer_NS	UGMJRSXYFQLPCH-UHFFFAOYSA-N	O=C(NC(CO)C(O)C=CCCCCCCCCCCCCC)CCCCCCCCCCC=CCCCCCCCCCC	0.35	0.46	0.59	7.00	2.00	648457	20251106_lipidomicsAAc-VaEx_ToxoDCT_POS-DDA_009_CondSQC04	Intensity	Msp20250218112233_NCDK_conventional_converted_dev_1	IN	Confirmed	UGMJRSXYFQLPCH	Cer 41:2;O2	2	41	0	0	0	0	3.55614	5.02137e+06	13.6629
LP493	6781	9.356	12.958		648.628	648.629	-0.68	-1.0484	Cer 42:2;O2|Cer 18:1;O2/24:1	[M+H]+	C42H81NO3	Cer_NS	VJSBNBBOSZJDKB-UHFFFAOYSA-N	O=C(NC(CO)C(O)C=CCCCCCCCCCCCCC)CCCCCCCCCCCCCC=CCCCCCCCC	0.58	0.68	0.70	7.00	2.00	13924570	20251106_lipidomicsAAc-VaEx_ToxoDCT_POS-DDA_006_CondSQC01	Intensity	Msp20250218112233_NCDK_conventional_converted_dev_1	IN	Confirmed	VJSBNBBOSZJDKB	Cer 42:2;O2	2	42	0	0	0	0	1.47826	1.04933e+08	6.0185
LP499	6240	9.419	12.988		622.613	622.613	-0.36	-0.57821	Cer 40:1;O2|Cer 18:1;O2/22:0	[M+H]+	C40H79NO3	Cer_NS	KEPQASGDXIEOIL-UHFFFAOYSA-N	O=C(NC(CO)C(O)C=CCCCCCCCCCCCCC)CCCCCCCCCCCCCCCCCCCCC	0.58	0.64	0.71	7.00	2.00	2261333	20251106_lipidomicsAAc-VaEx_ToxoDCT_POS-DDA_010_CondSQC05	Intensity	Msp20250218112233_NCDK_conventional_converted_dev_1	IN	Confirmed	KEPQASGDXIEOIL	Cer 40:1;O2	1	40	0	0	0	0	3.78034	1.48609e+07	14.6346
LP509	6934	9.372	13.051		656.633	656.634	-1.16	-1.7666	Cer 44:3;O2|Cer 18:1;O2/26:2	[M+H-H2O]+	C44H83NO3	Cer_NS	JZQKFRLGUWODQG-UHFFFAOYSA-N	O=C(NC(CO)C(O)C=CCCCCCCCCCCCCC)CCCCCCCCCCCCCC=CCC=CCCCCCCC	0.35	0.44	0.50	6.00	2.00	106007	20251106_lipidomicsAAc-VaEx_ToxoDCT_POS-DDA_018_DCT-P-A4	Intensity	Msp20250218112233_NCDK_conventional_converted_dev_1	IN	Confirmed	JZQKFRLGUWODQG	Cer 44:3;O2	3	44	0	0	0	0	7.30271	702178	27.0065
LP521	7081	9.596	13.133		662.645	662.645	0	0	Cer 43:2;O2|Cer 18:1;O2/25:1	[M+H]+	C43H83NO3	Cer_NS	AHNGOTQGIJOINE-UHFFFAOYSA-N	O=C(NC(CO)C(O)C=CCCCCCCCCCCCCC)CCCCCCCCCCCCC=CCCCCCCCCCC	0.38	0.49	0.59	7.00	2.00	116367	20251106_lipidomicsAAc-VaEx_ToxoDCT_POS-DDA_033_Tirl-P-A3	Intensity	Msp20250218112233_NCDK_conventional_converted_dev_1	IN	Confirmed	AHNGOTQGIJOINE	Cer 43:2;O2	2	43	0	0	0	0	1.91229	1.69933e+06	8.10147
LP524	6512	9.664	13.142		636.629	636.629	-0.13	-0.2042	Cer 41:1;O2|Cer 18:1;O2/23:0	[M+H]+	C41H81NO3	Cer_NS	NAJHAHQNQCNWOP-UHFFFAOYSA-N	O=C(NC(CO)C(O)C=CCCCCCCCCCCCCC)CCCCCCCCCCCCCCCCCCCCCC	0.43	0.50	0.67	7.00	2.00	405050	20251106_lipidomicsAAc-VaEx_ToxoDCT_POS-DDA_044_Tirl-P-B4	Intensity	Msp20250218112233_NCDK_conventional_converted_dev_1	IN	Confirmed	NAJHAHQNQCNWOP	Cer 41:1;O2	1	41	0	0	0	0	2.61709	2.80463e+06	10.1209
LP549	7402	9.83	13.322		676.66	676.66	-0.43	-0.63547	Cer 44:2;O2|Cer 18:1;O2/26:1	[M+H]+	C44H85NO3	Cer_NS	RBWQERGGVBSKJY-UHFFFAOYSA-N	O=C(NC(CO)C(O)C=CCCCCCCCCCCCCC)CCCCCCCCCCCCCCCC=CCCCCCCCC	0.57	0.65	0.66	7.00	2.00	2036017	20251106_lipidomicsAAc-VaEx_ToxoDCT_POS-DDA_049_DCT-P-C2	Intensity	Msp20250218112233_NCDK_conventional_converted_dev_1	IN	Confirmed	RBWQERGGVBSKJY	Cer 44:2;O2	2	44	0	0	0	0	2.29823	1.40996e+07	8.1685
LP553	7127	10.117	13.406		664.66	664.66	0.24	0.36109	Cer 43:1;O2|Cer 18:1;O2/25:0	[M+H]+	C43H85NO3	Cer_NS	QHPYSHVSWAOLHS-UHFFFAOYSA-N	O=C(NC(CO)C(O)C=CCCCCCCCCCCCCC)CCCCCCCCCCCCCCCCCCCCCCCC	0.21	0.35	0.45	7.00	2.00	71692.6	20251106_lipidomicsAAc-VaEx_ToxoDCT_POS-DDA_023_Tirl-P-A1	Intensity	Msp20250218112233_NCDK_conventional_converted_dev_1	IN shouldered	Confirmed	QHPYSHVSWAOLHS	Cer 43:1;O2	1	43	0	0	0	0	1.87886	400714	8.40427
LP562	8182	10.26	13.524		704.692	704.692	0	0	Cer 46:2;O2|Cer 28:2;O2/18:0	[M+H]+	C46H89NO3	Cer_NS	ICHHCOORXJILOV-UHFFFAOYSA-N	O=C(NC(CO)C(O)C=CCCC=CCCCCCCCCCCCCCCCCCCC)CCCCCCCCCCCCCCCCC	0.39	0.53	0.57	7.00	2.00	52703.2	20251106_lipidomicsAAc-VaEx_ToxoDCT_POS-DDA_040_Tirl-P-A2	Intensity	Msp20250218112233_NCDK_conventional_converted_dev_1	IN	Confirmed	ICHHCOORXJILOV	Cer 46:2;O2	2	46	0	0	0	0	3.22509	307080	4.76068
LP347	6993	8.134	10.41		659.503	659.503	-0.19	-0.2881	CoQ7	[M+H]+	C44H66O4	CoQ	DBESHHFMIFSNRV-UHFFFAOYSA-N	O=C1C(OC)=C(OC)C(=O)C(=C1C)CC=C(C)CCC=C(C)CCC=C(C)CCC=C(C)CCC=C(C)CCC=C(C)CCC=C(C)C	0.44	0.67	0.88	2.00	2.00	1904.89	20251106_lipidomicsAAc-VaEx_ToxoDCT_POS-DDA_059_CondSQC07	Intensity	Msp20250218112233_NCDK_conventional_converted_dev_1	IN	Confirmed|Low quality spectrum	DBESHHFMIFSNRV	CoQ7	CoQ7	CoQ7	0	0	0	0	2.96324	1.7877e+07	16.1423
LP578	13863	10.387	13.801		863.691	863.691	-0.61	-0.70627	CoQ10	[M+H]+	C59H90O4	CoQ	ACTIUHUUMQJHFO-UHFFFAOYSA-N	O=C1C(OC)=C(OC)C(=O)C(=C1C)CC=C(C)CCC=C(C)CCC=C(C)CCC=C(C)CCC=C(C)CCC=C(C)CCC=C(C)CCC=C(C)CCC=C(C)CCC=C(C)C	0.58	0.73	0.88	2.00	2.00	9181.27	20251106_lipidomicsAAc-VaEx_ToxoDCT_POS-DDA_033_Tirl-P-A3	Intensity	Msp20250218112233_NCDK_conventional_converted_dev_1	IN	Confirmed|Low quality spectrum	ACTIUHUUMQJHFO	CoQ10	CoQ10	CoQ10	0	0	0	0	3.61467	333619	8.29853
LP279	4957	7.402	9.56		556.493	556.494	-0.12	-0.21564	DG 30:1|DG 14:0_16:1	[M+NH4]+	C33H62O5	DG	SSKSBJYFDDMVGX-UHFFFAOYSA-N	O=C(OCC(OC(=O)CCCCCCCC=CCCCCCC)CO)CCCCCCCCCCCCC	0.56	0.67	0.89	4.00	2.00	61062.8	20251106_lipidomicsAAc-VaEx_ToxoDCT_POS-DDA_020_DCT-N-A2	Intensity	Msp20250218112233_NCDK_conventional_converted_dev_1	IN	Confirmed	SSKSBJYFDDMVGX	DG 30:1	1	30	0	0	0	0	6.38099	3.43256e+06	26.1742
LP291	5434	7.477	9.702		582.509	582.509	-0.13	-0.22317	DG 32:2|DG 16:1_16:1	[M+NH4]+	C35H64O5	DG	HSQHRRHRYJNSOC-UHFFFAOYSA-N	O=C(OCC(OC(=O)CCCCCCCC=CCCCCCC)CO)CCCCCCCC=CCCCCCC	0.47	0.59	0.82	3.00	2.00	184047	20251106_lipidomicsAAc-VaEx_ToxoDCT_POS-DDA_051_Tirl-P-B3	Intensity	Msp20250218112233_NCDK_conventional_converted_dev_1	IN broad	Confirmed|Low quality spectrum	HSQHRRHRYJNSOC	DG 32:2	2	32	0	0	0	0	1.00555	3.58354e+06	5.67225
LP302	6425	7.343	9.831		632.525	632.525	-0.3	-0.47429	DG 36:5|DG 16:1_20:4	[M+NH4]+	C39H66O5	DG	CMBHKSKRJUUOQH-UHFFFAOYSA-N	O=C(OCC(OC(=O)CCCCCCC=CCC=CCC=CCC=CCC)CO)CCCCCCCC=CCCCCCC	0.18	0.23	0.68	4.00	2.00	119569	20251106_lipidomicsAAc-VaEx_ToxoDCT_POS-DDA_047_Tirl-P-A4	Intensity	Msp20250218112233_NCDK_conventional_converted_dev_1	IN	Confirmed|Low quality spectrum	CMBHKSKRJUUOQH	DG 36:5	5	36	0	0	0	0	4.22477	3.5733e+06	13.769
LP332	6426	7.535	10.231		632.525	632.525	0	0	DG 36:5|DG 16:0_20:5	[M+NH4]+	C39H66O5	DG	WLYFADQAJKNNQG-UHFFFAOYSA-N	O=C(OCC(OC(=O)CCCC=CCC=CCC=CCC=CCC=CCC)CO)CCCCCCCCCCCCCCC	0.12	0.18	0.55	4.00	2.00	71.02	20251106_lipidomicsAAc-VaEx_ToxoDCT_POS-DDA_033_Tirl-P-A3	Intensity	Msp20250218112233_NCDK_conventional_converted_dev_1	IN minor	Confirmed|Low quality spectrum	WLYFADQAJKNNQG	DG 36:5	5	36	0	0	0	0	4.09513	1.34756e+06	17.0144
LP335	4985	8.053	10.281		558.509	558.509	0	0	DG 30:0|DG 14:0_16:0	[M+NH4]+	C33H64O5	DG	NYNQTTOUQMCOEM-UHFFFAOYSA-N	O=C(OCC(OC(=O)CCCCCCCCCCCCCCC)CO)CCCCCCCCCCCCC	0.70	0.77	0.89	4.00	2.00	2054.86	20251106_lipidomicsAAc-VaEx_ToxoDCT_POS-DDA_036_SQC05	Intensity	Msp20250218112233_NCDK_conventional_converted_dev_1	IN	Confirmed	NYNQTTOUQMCOEM	DG 30:0	0	30	0	0	0	0	1.50258	1.44204e+07	6.08843
LP352	5474	8.063	10.444		584.524	584.525	-0.49	-0.83829	DG 32:1|DG 14:0_18:1	[M+NH4]+	C35H66O5	DG	XEQQGHISHUGMIP-UHFFFAOYSA-N	O=C(OCC(OC(=O)CCCCCCCC=CCCCCCCCC)CO)CCCCCCCCCCCCC	0.63	0.74	0.89	4.00	2.00	1953.82	20251106_lipidomicsAAc-VaEx_ToxoDCT_POS-DDA_045_DCT-N-A4	Intensity	Msp20250218112233_NCDK_conventional_converted_dev_1	IN	Confirmed|Low quality spectrum	XEQQGHISHUGMIP	DG 32:1	1	32	0	0	0	0	4.60338	4.53338e+07	28.9199
LP355	6973	7.776	10.454		658.54	658.541	-0.49	-0.74407	DG 38:6|DG 16:0_22:6	[M+NH4]+	C41H68O5	DG	BXVYQJJBMVVALQ-UHFFFAOYSA-N	O=C(OCC(OC(=O)CCC=CCC=CCC=CCC=CCC=CCC=CCC)CO)CCCCCCCCCCCCCCC	0.33	0.39	0.73	4.00	2.00	147.46	20251106_lipidomicsAAc-VaEx_ToxoDCT_POS-DDA_017_DCT-N-B2	Intensity	Msp20250218112233_NCDK_conventional_converted_dev_1	IN	Confirmed|Low quality spectrum	BXVYQJJBMVVALQ	DG 38:6	6	38	0	0	0	0	5.20852	2.81992e+06	11.5222
LP361	7608	7.783	10.544		684.556	684.556	-0.36	-0.52589	DG 40:7|DG 18:1_22:6	[M+NH4]+	C43H70O5	DG	ZILMKERHGSKQBG-UHFFFAOYSA-N	O=C(OCC(OC(=O)CCC=CCC=CCC=CCC=CCC=CCC=CCC)CO)CCCCCCCC=CCCCCCCCC	0.30	0.39	0.71	4.00	2.00	122.7	20251106_lipidomicsAAc-VaEx_ToxoDCT_POS-DDA_030_Tirl-P-C4	Intensity	Msp20250218112233_NCDK_conventional_converted_dev_1	IN	Confirmed|Low quality spectrum	ZILMKERHGSKQBG	DG 40:7	7	40	0	0	0	0	5.81159	4.86457e+06	17.4958
LP369	5995	8.095	10.712		610.54	610.541	-0.37	-0.60602	DG 34:2|DG 16:1_18:1	[M+NH4]+	C37H68O5	DG	FWWLDEIJAPIBES-UHFFFAOYSA-N	O=C(OCC(OC(=O)CCCCCCCC=CCCCCCCCC)CO)CCCCCCCC=CCCCCCC	0.66	0.75	0.89	4.00	2.00	2685.85	20251106_lipidomicsAAc-VaEx_ToxoDCT_POS-DDA_035_DCT-P-C4	Intensity	Msp20250218112233_NCDK_conventional_converted_dev_1	IN	Confirmed|Low quality spectrum	FWWLDEIJAPIBES	DG 34:2	2	34	0	0	0	0	2.45219	5.71699e+07	17.2504
LP371	6469	8.008	10.724		634.54	634.541	-0.31	-0.48854	DG 36:4|DG 16:0_20:4	[M+NH4]+	C39H68O5	DG	GYMMHHODMBOFGD-UHFFFAOYSA-N	O=C(OCC(OC(=O)CCCCCCC=CCC=CCC=CCC=CCC)CO)CCCCCCCCCCCCCCC	0.31	0.42	0.72	4.00	2.00	50945.8	20251106_lipidomicsAAc-VaEx_ToxoDCT_POS-DDA_044_Tirl-P-B4	Intensity	Msp20250218112233_NCDK_conventional_converted_dev_1	IN	Confirmed|Low quality spectrum	GYMMHHODMBOFGD	DG 36:4	4	36	0	0	0	0	1.02416	1.90844e+07	3.86836
LP377	7022	8.009	10.84		660.556	660.556	-0.48	-0.72666	DG 38:5|DG 18:1_20:4	[M+NH4]+	C41H70O5	DG	CDIDDLXSXXDECX-UHFFFAOYSA-N	O=C(OCC(OC(=O)CCCCCCC=CCC=CCC=CCC=CCC)CO)CCCCCCCC=CCCCCCCCC	0.25	0.37	0.71	4.00	2.00	2691.94	20251106_lipidomicsAAc-VaEx_ToxoDCT_POS-DDA_035_DCT-P-C4	Intensity	Msp20250218112233_NCDK_conventional_converted_dev_1	IN	Confirmed|Low quality spectrum	CDIDDLXSXXDECX	DG 38:5	5	38	0	0	0	0	0.730719	3.81769e+07	3.60861
LP383	6505	8.175	10.934		636.556	636.556	-0.18	-0.28277	DG 36:3|DG 18:1_18:2	[M+NH4]+	C39H70O5	DG	BLZVZPYMHLXLHG-UHFFFAOYSA-N	O=C(OCC(OC(=O)CCCCCCCC=CCC=CCCCCC)CO)CCCCCCCC=CCCCCCCCC	0.51	0.65	0.86	4.00	2.00	143779	20251106_lipidomicsAAc-VaEx_ToxoDCT_POS-DDA_009_CondSQC04	Intensity	Msp20250218112233_NCDK_conventional_converted_dev_1	IN	Confirmed|Low quality spectrum	BLZVZPYMHLXLHG	DG 36:3	3	36	0	0	0	0	2.16798	2.41261e+07	21.6498
LP392	7662	8.004	11.179		686.572	686.572	-0.19	-0.27674	DG 40:6|DG 18:1_22:5	[M+NH4]+	C43H72O5	DG	OPNGKSOAWMNPIR-UHFFFAOYSA-N	O=C(OCC(OC(=O)CCCCCC=CCC=CCC=CCC=CCC=CCC)CO)CCCCCCCC=CCCCCCCCC	0.26	0.37	0.69	4.00	2.00	490.89	20251106_lipidomicsAAc-VaEx_ToxoDCT_POS-DDA_040_Tirl-P-A2	Intensity	Msp20250218112233_NCDK_conventional_converted_dev_1	IN	Confirmed|Low quality spectrum	OPNGKSOAWMNPIR	DG 40:6	6	40	0	0	0	0	0.28513	1.64022e+07	1.38533
LP399	7075	8.481	11.292		662.572	662.572	-0.19	-0.28676	DG 38:4|DG 18:1_20:3	[M+NH4]+	C41H72O5	DG	ZXWSLQAQQZOXNU-UHFFFAOYSA-N	O=C(OCC(OC(=O)CCCCCCCCCC=CCC=CCC=CCC)CO)CCCCCCCC=CCCCCCCCC	0.36	0.48	0.76	4.00	2.00	182.45	20251106_lipidomicsAAc-VaEx_ToxoDCT_POS-DDA_021_DCT-P-C1	Intensity	Msp20250218112233_NCDK_conventional_converted_dev_1	IN minor	Confirmed|Low quality spectrum	ZXWSLQAQQZOXNU	DG 38:4	4	38	0	0	0	0	4.05081	1.82235e+07	22.0423
LP400	7076	8.328	11.292		662.572	662.572	-0.12	-0.18111	DG 38:4|DG 18:1_20:3	[M+NH4]+	C41H72O5	DG	ZXWSLQAQQZOXNU-UHFFFAOYSA-N	O=C(OCC(OC(=O)CCCCCCCCCC=CCC=CCC=CCC)CO)CCCCCCCC=CCCCCCCCC	0.36	0.51	0.79	4.00	2.00	275.5	20251106_lipidomicsAAc-VaEx_ToxoDCT_POS-DDA_053_DCT-P-A3	Intensity	Msp20250218112233_NCDK_conventional_converted_dev_1	IN	Confirmed|Low quality spectrum	ZXWSLQAQQZOXNU	DG 38:4	4	38	0	0	0	0	2.8198	2.42917e+07	16.2177
LP404	6279	8.39	11.386		624.556	624.556	0.06	0.096068	DG 35:2|DG 17:1_18:1	[M+NH4]+	C38H70O5	DG	VZRUYZOUKQDWIP-UHFFFAOYSA-N	O=C(OCC(OC(=O)CCCCCCCC=CCCCCCCCC)CO)CCCCCCCC=CCCCCCCC	0.54	0.67	0.90	4.00	2.00	157106	20251106_lipidomicsAAc-VaEx_ToxoDCT_POS-DDA_047_Tirl-P-A4	Intensity	Msp20250218112233_NCDK_conventional_converted_dev_1	IN	Confirmed|Low quality spectrum	VZRUYZOUKQDWIP	DG 35:2	2	35	0	0	0	0	3.92156	4.15072e+06	26.8009
LP410	5504	8.671	11.556		586.541	586.541	0.12	0.20459	DG 32:0|DG 16:0_16:0	[M+NH4]+	C35H68O5	DG	JEJLGIQLPYYGEE-UHFFFAOYSA-N	O=C(OCC(OC(=O)CCCCCCCCCCCCCCC)CO)CCCCCCCCCCCCCCC	0.39	0.51	0.83	3.00	2.00	12825.9	20251106_lipidomicsAAc-VaEx_ToxoDCT_POS-DDA_016_Tirl-P-B1	Intensity	Msp20250218112233_NCDK_conventional_converted_dev_1	IN	Confirmed|Low quality spectrum	JEJLGIQLPYYGEE	DG 32:0	0	32	0	0	0	0	4.72218	1.7393e+06	19.1843
LP416	6504	8.488	11.69		636.556	636.556	-0.36	-0.56554	DG 36:3|DG 16:0_20:3	[M+NH4]+	C39H70O5	DG	HDLOYNMDVJLGBF-UHFFFAOYSA-N	O=C(OCC(OC(=O)CCCCCCCCCC=CCC=CCC=CCC)CO)CCCCCCCCCCCCCCC	0.38	0.51	0.83	4.00	2.00	53275.1	20251106_lipidomicsAAc-VaEx_ToxoDCT_POS-DDA_009_CondSQC04	Intensity	Msp20250218112233_NCDK_conventional_converted_dev_1	IN minor	Confirmed|Low quality spectrum	HDLOYNMDVJLGBF	DG 36:3	3	36	0	0	0	0	4.13022	8.3874e+06	17.946
LP417	6506	8.311	11.69		636.556	636.556	-0.12	-0.18851	DG 36:3|DG 16:0_20:3	[M+NH4]+	C39H70O5	DG	HDLOYNMDVJLGBF-UHFFFAOYSA-N	O=C(OCC(OC(=O)CCCCCCCCCC=CCC=CCC=CCC)CO)CCCCCCCCCCCCCCC	0.35	0.49	0.83	4.00	2.00	91192.2	20251106_lipidomicsAAc-VaEx_ToxoDCT_POS-DDA_032_DCT-P-B3	Intensity	Msp20250218112233_NCDK_conventional_converted_dev_1	IN minor	Confirmed|Low quality spectrum	HDLOYNMDVJLGBF	DG 36:3	3	36	0	0	0	0	1.89663e-13	1.93162e+07	1.21402e-12
LP419	6040	8.675	11.748		612.556	612.556	-0.42	-0.68565	DG 34:1|DG 16:0_18:1	[M+NH4]+	C37H70O5	DG	YEJYLHKQOBOSCP-UHFFFAOYSA-N	O=C(OCC(OC(=O)CCCCCCCC=CCCCCCCCC)CO)CCCCCCCCCCCCCCC	0.72	0.79	0.89	4.00	2.00	7426.07	20251106_lipidomicsAAc-VaEx_ToxoDCT_POS-DDA_048_DCT-N-B1	Intensity	Msp20250218112233_NCDK_conventional_converted_dev_1	IN	Confirmed|Low quality spectrum	YEJYLHKQOBOSCP	DG 34:1	1	34	0	0	0	0	1.20206	9.49353e+07	4.04208
LP422	7719	8.444	11.771		688.587	688.588	-0.18	-0.2614	DG 40:5|DG 18:1_22:4	[M+NH4]+	C43H74O5	DG	XJAMHDZFHUPEFO-UHFFFAOYSA-N	O=C(OCC(OC(=O)CCCCCCCCC=CCC=CCC=CCC=CCC)CO)CCCCCCCC=CCCCCCCCC	0.30	0.41	0.64	4.00	2.00	489.81	20251106_lipidomicsAAc-VaEx_ToxoDCT_POS-DDA_053_DCT-P-A3	Intensity	Msp20250218112233_NCDK_conventional_converted_dev_1	IN	Confirmed|Low quality spectrum	XJAMHDZFHUPEFO	DG 40:5	5	40	0	0	0	0	2.3099	9.31103e+06	11.7153
LP424	7718	8.588	11.813		688.587	688.588	-0.42	-0.60994	DG 40:5|DG 20:1_20:4	[M+NH4]+	C43H74O5	DG	ADQHTXPTSHXNKF-UHFFFAOYSA-N	O=C(OCC(OC(=O)CCCCCCC=CCC=CCC=CCC=CCC)CO)CCCCCCCCCC=CCCCCCCCC	0.26	0.35	0.65	4.00	2.00	281.47	20251106_lipidomicsAAc-VaEx_ToxoDCT_POS-DDA_046_DCT-P-C3	Intensity	Msp20250218112233_NCDK_conventional_converted_dev_1	IN minor	Confirmed|Low quality spectrum	ADQHTXPTSHXNKF	DG 40:5	5	40	0	0	0	0	3.19182	4.67285e+06	9.48237
LP430	6546	8.68	11.944		638.571	638.572	-1.22	-1.9105	DG 36:2|DG 18:1_18:1	[M+NH4]+	C39H72O5	DG	AFSHUZFNMVJNKX-UHFFFAOYSA-N	O=C(OCC(OC(=O)CCCCCCCC=CCCCCCCCC)CO)CCCCCCCC=CCCCCCCCC	0.73	0.77	0.87	3.00	2.00	14472	20251106_lipidomicsAAc-VaEx_ToxoDCT_POS-DDA_044_Tirl-P-B4	Intensity	Msp20250218112233_NCDK_conventional_converted_dev_1	IN	Confirmed|Low quality spectrum	AFSHUZFNMVJNKX	DG 36:2	2	36	0	0	0	0	3.14867e-13	2.21975e+08	2.19331e-12
LP434	7398	8.628	12.038		676.587	676.588	-0.18	-0.26604	DG 39:4|DG 18:1_21:3	[M+NH4]+	C42H74O5	DG	QZZFMQMLVKGEPO-UHFFFAOYSA-N	O=C(OCC(OC(=O)CCCCCCCC=CCC=CCC=CCCCCC)CO)CCCCCCCC=CCCCCCCCC	0.40	0.53	0.77	4.00	2.00	165816	20251106_lipidomicsAAc-VaEx_ToxoDCT_POS-DDA_035_DCT-P-C4	Intensity	Msp20250218112233_NCDK_conventional_converted_dev_1	IN	Confirmed|Low quality spectrum	QZZFMQMLVKGEPO	DG 39:4	4	39	0	0	0	0	2.27301	4.18993e+06	17.2672
LP455	6818	8.626	12.346		650.571	650.572	-0.31	-0.4765	DG 37:3|DG 16:0_21:3	[M+NH4]+	C40H72O5	DG	RSCGWSGOKQKEBU-UHFFFAOYSA-N	O=C(OCC(OC(=O)CCCCCCCC=CCC=CCC=CCCCCC)CO)CCCCCCCCCCCCCCC	0.45	0.57	0.82	4.00	2.00	226811	20251106_lipidomicsAAc-VaEx_ToxoDCT_POS-DDA_044_Tirl-P-B4	Intensity	Msp20250218112233_NCDK_conventional_converted_dev_1	IN	Confirmed|Low quality spectrum	RSCGWSGOKQKEBU	DG 37:3	3	37	0	0	0	0	0.983458	2.62536e+06	5.35878
LP456	8436	8.561	12.348		714.603	714.603	0.12	0.16793	DG 42:6|DG 20:1_22:5	[M+NH4]+	C45H76O5	DG	TWCMTRCNZDNRCJ-UHFFFAOYSA-N	O=C(OCC(OC(=O)CCCCCC=CCC=CCC=CCC=CCC=CCC)CO)CCCCCCCCCC=CCCCCCCCC	0.18	0.28	0.62	4.00	2.00	13376.1	20251106_lipidomicsAAc-VaEx_ToxoDCT_POS-DDA_047_Tirl-P-A4	Intensity	Msp20250218112233_NCDK_conventional_converted_dev_1	IN	Confirmed|Low quality spectrum	TWCMTRCNZDNRCJ	DG 42:6	6	42	0	0	0	0	3.731	1.16293e+06	12.2644
LP462	7121	8.9	12.451		664.587	664.588	-0.12	-0.18056	DG 38:3|DG 16:0_22:3	[M+NH4]+	C41H74O5	DG	YQKYXALQDXEEFN-UHFFFAOYSA-N	O=C(OCC(OC(=O)CCCCCCCCC=CCC=CCC=CCCCCC)CO)CCCCCCCCCCCCCCC	0.40	0.50	0.79	4.00	2.00	67173	20251106_lipidomicsAAc-VaEx_ToxoDCT_POS-DDA_016_Tirl-P-B1	Intensity	Msp20250218112233_NCDK_conventional_converted_dev_1	IN minor	Confirmed|Low quality spectrum	YQKYXALQDXEEFN	DG 38:3	3	38	0	0	0	0	9.87505	1.0351e+07	37.0502
LP477	6314	8.948	12.794		626.572	626.572	0	0	DG 35:1|DG 17:0_18:1	[M+NH4]+	C38H72O5	DG	CPYYIMXJKFANHS-UHFFFAOYSA-N	O=C(OCC(OC(=O)CCCCCCCC=CCCCCCCCC)CO)CCCCCCCCCCCCCCCC	0.17	0.26	0.80	4.00	2.00	9997.69	20251106_lipidomicsAAc-VaEx_ToxoDCT_POS-DDA_017_DCT-N-B2	Intensity	Msp20250218112233_NCDK_conventional_converted_dev_1	IN broad	Confirmed|Low quality spectrum	CPYYIMXJKFANHS	DG 35:1	1	35	0	0	0	0	2.86482	1.88863e+06	16.8988
LP492	6595	9.213	12.956		640.587	640.588	-0.36	-0.56198	DG 36:1|DG 18:0_18:1	[M+NH4]+	C39H74O5	DG	SAEPUUXWQQNLGN-UHFFFAOYSA-N	O=C(OCC(OC(=O)CCCCCCCC=CCCCCCCCC)CO)CCCCCCCCCCCCCCCCC	0.60	0.70	0.87	4.00	2.00	900.02	20251106_lipidomicsAAc-VaEx_ToxoDCT_POS-DDA_055_DCT-N-B3	Intensity	Msp20250218112233_NCDK_conventional_converted_dev_1	IN	Confirmed|Low quality spectrum	SAEPUUXWQQNLGN	DG 36:1	1	36	0	0	0	0	5.67043	1.35355e+07	17.0345
LP494	8560	9.355	12.959		718.634	718.634	-0.12	-0.16698	DG 42:4|DG 18:1_24:3	[M+NH4]+	C45H80O5	DG	XWZCUHBMJLYBLH-UHFFFAOYSA-N	O=C(OCC(OC(=O)CCCCCCCCC=CCC=CCC=CCCCCCCC)CO)CCCCCCCC=CCCCCCCCC	0.30	0.40	0.66	4.00	2.00	8195.04	20251106_lipidomicsAAc-VaEx_ToxoDCT_POS-DDA_023_Tirl-P-A1	Intensity	Msp20250218112233_NCDK_conventional_converted_dev_1	IN	Confirmed|Low quality spectrum	XWZCUHBMJLYBLH	DG 42:4	4	42	0	0	0	0	3.77684	1.56698e+06	19.6468
LP496	7169	9.192	12.967		666.603	666.603	-0.49	-0.73507	DG 38:2|DG 18:1_20:1	[M+NH4]+	C41H76O5	DG	AKCNIDZVBDSVNW-UHFFFAOYSA-N	O=C(OCC(OC(=O)CCCCCCCCCC=CCCCCCCCC)CO)CCCCCCCC=CCCCCCCCC	0.68	0.75	0.88	4.00	2.00	852946	20251106_lipidomicsAAc-VaEx_ToxoDCT_POS-DDA_044_Tirl-P-B4	Intensity	Msp20250218112233_NCDK_conventional_converted_dev_1	IN	Confirmed|Low quality spectrum	AKCNIDZVBDSVNW	DG 38:2	2	38	0	0	0	0	5.60362	3.07888e+07	20.8574
LP501	7776	8.908	13.002		690.603	690.603	-0.18	-0.26064	DG 40:4|DG 18:1_22:3	[M+NH4]+	C43H76O5	DG	LZQPVJOYAPSQNA-UHFFFAOYSA-N	O=C(OCC(OC(=O)CCCCCCCCC=CCC=CCC=CCCCCC)CO)CCCCCCCC=CCCCCCCCC	0.39	0.51	0.76	4.00	2.00	198.06	20251106_lipidomicsAAc-VaEx_ToxoDCT_POS-DDA_044_Tirl-P-B4	Intensity	Msp20250218112233_NCDK_conventional_converted_dev_1	IN	Confirmed|Low quality spectrum	LZQPVJOYAPSQNA	DG 40:4	4	40	0	0	0	0	3.25846e-13	2.03919e+07	2.76586e-12
LP515	7871	9.235	13.094		692.618	692.619	-0.3	-0.43314	DG 40:3|DG 18:1_22:2	[M+NH4]+	C43H78O5	DG	YYCQDSISASSAEO-UHFFFAOYSA-N	O=C(OCC(OC(=O)CCCCCCCCCCCC=CCC=CCCCCC)CO)CCCCCCCC=CCCCCCCCC	0.36	0.47	0.78	4.00	2.00	474008	20251106_lipidomicsAAc-VaEx_ToxoDCT_POS-DDA_020_DCT-N-A2	Intensity	Msp20250218112233_NCDK_conventional_converted_dev_1	IN shouldered	Confirmed|Low quality spectrum	YYCQDSISASSAEO	DG 40:3	3	40	0	0	0	0	3.69841	4.26979e+06	23.0319
LP527	7220	9.682	13.178		668.619	668.619	-0.24	-0.35895	DG 38:1|DG 16:0_22:1	[M+NH4]+	C41H78O5	DG	AQKZYWKDVXMSNP-UHFFFAOYSA-N	O=C(OCC(OC(=O)CCCCCCCCCCCC=CCCCCCCCC)CO)CCCCCCCCCCCCCCC	0.30	0.40	0.81	4.00	2.00	59.79	20251106_lipidomicsAAc-VaEx_ToxoDCT_POS-DDA_047_Tirl-P-A4	Intensity	Msp20250218112233_NCDK_conventional_converted_dev_1	IN	Confirmed|Low quality spectrum	AQKZYWKDVXMSNP	DG 38:1	1	38	0	0	0	0	2.33024	850506	10.0177
LP530	7923	9.664	13.217		694.634	694.634	0	0	DG 40:2|DG 18:1_22:1	[M+NH4]+	C43H80O5	DG	GIMFDENDLRGOPW-UHFFFAOYSA-N	O=C(OCC(OC(=O)CCCCCCCCCCCC=CCCCCCCCC)CO)CCCCCCCC=CCCCCCCCC	0.41	0.55	0.84	4.00	2.00	272622	20251106_lipidomicsAAc-VaEx_ToxoDCT_POS-DDA_023_Tirl-P-A1	Intensity	Msp20250218112233_NCDK_conventional_converted_dev_1	IN	Confirmed|Low quality spectrum	GIMFDENDLRGOPW	DG 40:2	2	40	0	0	0	0	2.39836e-13	2.32758e+06	1.11576e-12
LP537	8637	9.7	13.278		720.65	720.65	-0.31	-0.43017	DG 42:3|DG 18:1_24:2	[M+NH4]+	C45H82O5	DG	WXDQSPOPSGZVAW-UHFFFAOYSA-N	O=C(OCC(OC(=O)CCCCCCCCCCCC=CCC=CCCCCCCC)CO)CCCCCCCC=CCCCCCCCC	0.33	0.40	0.84	4.00	2.00	84493.5	20251106_lipidomicsAAc-VaEx_ToxoDCT_POS-DDA_023_Tirl-P-A1	Intensity	Msp20250218112233_NCDK_conventional_converted_dev_1	IN	Confirmed|Low quality spectrum	WXDQSPOPSGZVAW	DG 42:3	3	42	0	0	0	0	3.28673e-13	801682	1.25488e-12
LP538	8696	10.104	13.282		722.666	722.666	-0.06	-0.083026	DG 42:2|DG 16:1_26:1	[M+NH4]+	C45H84O5	DG	KJBUMAHWMZHIRZ-UHFFFAOYSA-N	O=C(OCC(OC(=O)CCCCCCCCCCCCCCCC=CCCCCCCCC)CO)CCCCCCCC=CCCCCCC	0.34	0.48	0.84	4.00	2.00	199015	20251106_lipidomicsAAc-VaEx_ToxoDCT_POS-DDA_020_DCT-N-A2	Intensity	Msp20250218112233_NCDK_conventional_converted_dev_1	IN	Confirmed|Low quality spectrum	KJBUMAHWMZHIRZ	DG 42:2	2	42	0	0	0	0	1.51861	1.56519e+06	5.5265
LP557	9455	10.139	13.489		748.681	748.681	-0.13	-0.17364	DG 44:3|DG 18:1_26:2	[M+NH4]+	C47H86O5	DG	JALHTVSDWAOKQH-UHFFFAOYSA-N	O=C(OCC(OC(=O)CCCCCCCCCCCCCC=CCC=CCCCCCCC)CO)CCCCCCCC=CCCCCCCCC	0.23	0.30	0.82	4.00	2.00	19781.5	20251106_lipidomicsAAc-VaEx_ToxoDCT_POS-DDA_040_Tirl-P-A2	Intensity	Msp20250218112233_NCDK_conventional_converted_dev_1	IN	Confirmed|Low quality spectrum	JALHTVSDWAOKQH	DG 44:3	3	44	0	0	0	0	4.26749	519325	16.0965
LP566	8766	10.508	13.549		724.681	724.681	0	0	DG 42:1|DG 16:0_26:1	[M+NH4]+	C45H86O5	DG	SUHFEHSMRBELGD-UHFFFAOYSA-N	O=C(OCC(OC(=O)CCCCCCCCCCCCCCCC=CCCCCCCCC)CO)CCCCCCCCCCCCCCC	0.61	0.67	0.87	4.00	2.00	286418	20251106_lipidomicsAAc-VaEx_ToxoDCT_POS-DDA_056_DCT-P-B1	Intensity	Msp20250218112233_NCDK_conventional_converted_dev_1	IN	Confirmed|Low quality spectrum	SUHFEHSMRBELGD	DG 42:1	1	42	0	0	0	0	2.18807	1.80866e+06	13.8254
LP567	7974	10.105	13.554		696.65	696.65	-0.37	-0.53111	DG 40:1|DG 14:0_26:1	[M+NH4]+	C43H82O5	DG	KYFQJUGHSDYXEY-UHFFFAOYSA-N	O=C(OCC(OC(=O)CCCCCCCCCCCCCCCC=CCCCCCCCC)CO)CCCCCCCCCCCCC	0.63	0.71	0.90	4.00	2.00	264801	20251106_lipidomicsAAc-VaEx_ToxoDCT_POS-DDA_039_DCT-P-A2	Intensity	Msp20250218112233_NCDK_conventional_converted_dev_1	IN	Confirmed|Low quality spectrum	KYFQJUGHSDYXEY	DG 40:1	1	40	0	0	0	0	1.47515	1.90181e+06	3.07585
LP570	9521	10.5	13.58		750.697	750.697	-0.18	-0.23978	DG 44:2|DG 18:1_26:1	[M+NH4]+	C47H88O5	DG	XOQAMPCLIVPBGQ-UHFFFAOYSA-N	O=C(OCC(OC(=O)CCCCCCCCCCCCCCCC=CCCCCCCCC)CO)CCCCCCCC=CCCCCCCCC	0.65	0.75	0.90	4.00	2.00	713315	20251106_lipidomicsAAc-VaEx_ToxoDCT_POS-DDA_006_CondSQC01	Intensity	Msp20250218112233_NCDK_conventional_converted_dev_1	IN	Confirmed|Low quality spectrum	XOQAMPCLIVPBGQ	DG 44:2	2	44	0	0	0	0	1.2685	4.33289e+06	6.12312
LP627	13837	11.78	14.679		862.822	862.822	-0.42	-0.48677	DG 52:2|DG 26:1_26:1	[M+NH4]+	C55H104O5	DG	PXMXVJGVDGHSHH-UHFFFAOYSA-N	O=C(OCC(OC(=O)CCCCCCCCCCCCCCCC=CCCCCCCCC)CO)CCCCCCCCCCCCCCCC=CCCCCCCCC	0.65	0.70	0.87	3.00	2.00	628.19	20251106_lipidomicsAAc-VaEx_ToxoDCT_POS-DDA_053_DCT-P-A3	Intensity	Msp20250218112233_NCDK_conventional_converted_dev_1	IN	Confirmed|Low quality spectrum	PXMXVJGVDGHSHH	DG 52:2	2	52	0	0	0	0	0.960103	4.24259e+06	2.03966
LP019	580	1.946	5.88		274.274	274.274	-0.09	-0.32814	SPB 16:0;O2	[M+H]+	C16H35NO2	DHSph	ZKLREJQHRKUJHD-UHFFFAOYSA-N	OCC(N)C(O)CCCCCCCCCCCCC	0.21	0.24	0.71	5.00	2.00	504.23	20251106_lipidomicsAAc-VaEx_ToxoDCT_POS-DDA_024_DCT-N-C2	Intensity	Msp20250218112233_NCDK_conventional_converted_dev_1	IN	Confirmed	ZKLREJQHRKUJHD	SPB 16:0;O2	0	16	0	0	0	0	2.1048e-13	2.39597e+06	6.54245e-13
LP058	810	2.388	6.658		288.29	288.29	-0.03	-0.10406	SPB 17:0;O2	[M+H]+	C17H37NO2	DHSph	KFQUQCFJDMSIJF-UHFFFAOYSA-N	OCC(N)C(O)CCCCCCCCCCCCCC	0.16	0.17	0.75	5.00	2.00	161.24	20251106_lipidomicsAAc-VaEx_ToxoDCT_POS-DDA_011_SQC01	Intensity	Msp20250218112233_NCDK_conventional_converted_dev_1	IN	Confirmed	KFQUQCFJDMSIJF	SPB 17:0;O2	0	17	0	0	0	0	3.2537	679014	10.2794
LP071	973	2.864	6.907		302.305	302.305	-0.31	-1.0255	SPB 18:0;O2	[M+H]+	C18H39NO2	DHSph	OTKJDMGTUTTYMP-UHFFFAOYSA-N	OCC(N)C(O)CCCCCCCCCCCCCCC	0.22	0.26	0.71	5.00	2.00	11388.4	20251106_lipidomicsAAc-VaEx_ToxoDCT_POS-DDA_054_Tirl-P-C2	Intensity	Msp20250218112233_NCDK_conventional_converted_dev_1	IN	Confirmed	OTKJDMGTUTTYMP	SPB 18:0;O2	0	18	0	0	0	0	2.62177e-13	1.05743e+08	7.9331e-13
LP072	1170	3.194	7.123		316.321	316.321	-0.06	-0.18968	SPB 19:0;O2	[M+H]+	C19H41NO2	DHSph	DPVBQJATJXTXGD-UHFFFAOYSA-N	OCC(N)C(O)CCCCCCCCCCCCCCCC	0.15	0.16	0.69	5.00	2.00	34.63	20251106_lipidomicsAAc-VaEx_ToxoDCT_POS-DDA_019_Tirl-P-C1	Intensity	Msp20250218112233_NCDK_conventional_converted_dev_1	IN	Confirmed	DPVBQJATJXTXGD	SPB 19:0;O2	0	19	0	0	0	0	0.226482	521114	0.732254
LP078	1318	3.804	7.432		330.337	330.337	-0.06	-0.18163	SPB 20:0;O2	[M+H]+	C20H43NO2	DHSph	UFMHYBVQZSPWSS-UHFFFAOYSA-N	OCC(N)C(O)CCCCCCCCCCCCCCCCC	0.15	0.19	0.77	5.00	2.00	84.83	20251106_lipidomicsAAc-VaEx_ToxoDCT_POS-DDA_014_CondSQC06	Intensity	Msp20250218112233_NCDK_conventional_converted_dev_1	IN	Confirmed	UFMHYBVQZSPWSS	SPB 20:0;O2	0	20	0	0	0	0	2.5714	652462	10.3341
LP055	3624	2.733	6.571		480.345	480.345	-0.18	-0.37473	LPC O-16:1	[M+H]+	C24H50NO6P	EtherLPC	KPOMNOXBHDPKBF-UHFFFAOYSA-N	O=P([O-])(OCC[N+](C)(C)C)OCC(OCCCCCCCCC=CCCCCCC)CO	0.70	0.77	0.85	5.00	2.00	126.61	20251106_lipidomicsAAc-VaEx_ToxoDCT_POS-DDA_030_Tirl-P-C4	Intensity	Msp20250218112233_NCDK_conventional_converted_dev_1	IN	Confirmed	KPOMNOXBHDPKBF	LPC O-16:1	1	16	1	1	0	0	0.217961	610757	0.432648
LP056	3650	2.827	6.617		482.36	482.361	-0.06	-0.12439	LPC O-16:0	[M+H]+	C24H52NO6P	EtherLPC	RKKJZVVEVRCBJA-UHFFFAOYSA-N	O=P([O-])(OCC[N+](C)(C)C)OCC(OCCCCCCCCCCCCCCCC)CO	0.64	0.62	0.90	5.00	2.00	36.77	20251106_lipidomicsAAc-VaEx_ToxoDCT_POS-DDA_019_Tirl-P-C1	Intensity	Msp20250218112233_NCDK_conventional_converted_dev_1	IN	Confirmed	RKKJZVVEVRCBJA	LPC O-16:0	0	16	1	1	0	0	2.05145e-13	851217	5.38427e-13
LP060	4023	3.637	6.725		508.376	508.376	-0.18	-0.35407	LPC O-18:1	[M+H]+	C26H54NO6P	EtherLPC	LGYDTKYITBAFRQ-UHFFFAOYSA-N	O=P([O-])(OCC[N+](C)(C)C)OCC(OCCCCCCCCC=CCCCCCCCC)CO	0.66	0.74	0.84	5.00	2.00	29.29	20251106_lipidomicsAAc-VaEx_ToxoDCT_POS-DDA_023_Tirl-P-A1	Intensity	Msp20250218112233_NCDK_conventional_converted_dev_1	IN	Confirmed	LGYDTKYITBAFRQ	LPC O-18:1	1	18	1	1	0	0	4.37014	422255	8.74352
LP066	3992	2.85	6.782		506.361	506.361	0.1	0.19749	LPC O-18:2	[M+H]+	C26H52NO6P	EtherLPC	QQNAQRKNFKTYBP-UHFFFAOYSA-N	O=P([O-])(OCC[N+](C)(C)C)OCC(OCCCCCCCCC=CCC=CCCCCC)CO	0.33	0.43	0.86	5.00	2.00	1060.96	20251106_lipidomicsAAc-VaEx_ToxoDCT_POS-DDA_023_Tirl-P-A1	Intensity	Msp20250218112233_NCDK_conventional_converted_dev_1	IN	Confirmed	QQNAQRKNFKTYBP	LPC O-18:2	2	18	1	1	0	0	5.1981	149518	13.022
LP074	4059	3.749	7.297		510.392	510.392	-0.19	-0.37226	LPC O-18:0	[M+H]+	C26H56NO6P	EtherLPC	GGVRMOJUHVWYBR-UHFFFAOYSA-N	O=P([O-])(OCC[N+](C)(C)C)OCC(OCCCCCCCCCCCCCCCCCC)CO	0.37	0.39	0.89	5.00	2.00	48.63	20251106_lipidomicsAAc-VaEx_ToxoDCT_POS-DDA_008_CondSQC03	Intensity	Msp20250218112233_NCDK_conventional_converted_dev_1	IN	Confirmed	GGVRMOJUHVWYBR	LPC O-18:0	0	18	1	1	0	0	1.19249	241603	2.5831
LP083	4588	4.467	7.496		536.407	536.407	-0.18	-0.33557	LPC O-20:1	[M+H]+	C28H58NO6P	EtherLPC	DTAIPULZERDYCU-UHFFFAOYSA-N	O=P([O-])(OCC[N+](C)(C)C)OCC(OCCCCCCCCCCC=CCCCCCCCC)CO	0.59	0.68	0.85	5.00	2.00	4086.96	20251106_lipidomicsAAc-VaEx_ToxoDCT_POS-DDA_019_Tirl-P-C1	Intensity	Msp20250218112233_NCDK_conventional_converted_dev_1	IN	Confirmed	DTAIPULZERDYCU	LPC O-20:1	1	20	1	1	0	0	4.89321	385323	12.3267
LP132	5128	5.453	8.201		566.454	566.454	0	0	LPC O-22:0	[M+H]+	C30H64NO6P	EtherLPC	MHIOPLSAMAVLPQ-UHFFFAOYSA-N	O=P([O-])(OCC[N+](C)(C)C)OCC(OCCCCCCCCCCCCCCCCCCCCCC)CO	0.71	0.76	0.90	5.00	2.00	48842.8	20251106_lipidomicsAAc-VaEx_ToxoDCT_POS-DDA_033_Tirl-P-A3	Intensity	Msp20250218112233_NCDK_conventional_converted_dev_1	IN	Confirmed	MHIOPLSAMAVLPQ	LPC O-22:0	0	22	1	1	0	0	2.49791	576710	4.18677
LP155	5606	5.43	8.397		592.47	592.47	-0.24	-0.40508	LPC O-24:1	[M+H]+	C32H66NO6P	EtherLPC	RBLLXUQXTBAKQS-UHFFFAOYSA-N	O=P([O-])(OCC[N+](C)(C)C)OCC(OCCCCCCCCCCCCC=CCCCCCCCCCC)CO	0.42	0.48	0.89	5.00	2.00	8591.88	20251106_lipidomicsAAc-VaEx_ToxoDCT_POS-DDA_054_Tirl-P-C2	Intensity	Msp20250218112233_NCDK_conventional_converted_dev_1	IN	Confirmed	RBLLXUQXTBAKQS	LPC O-24:1	1	24	1	1	0	0	2.81321	186013	8.86036
LP007	3364	2.84	5.7		460.28	460.282	-2.29	-4.9752	LPE O-18:4	[M+H]+	C23H42NO6P	EtherLPE	AKUSDEFSMZUJEM-UHFFFAOYSA-N	O=P(O)(OCCN)OCC(O)COCCCCCC=CCC=CCC=CCC=CCC	0.28	0.59	0.46	3.00	2.00	97.1	20251106_lipidomicsAAc-VaEx_ToxoDCT_POS-DDA_053_DCT-P-A3	Intensity	Msp20250218112233_NCDK_conventional_converted_dev_1	IN	Confirmed|Low quality spectrum	AKUSDEFSMZUJEM	LPE O-18:4	4	18	1	1	0	0	2.89443	750522	11.4905
LP030	3703	2.951	6.065		486.296	486.298	-2.29	-4.709	LPE O-20:5	[M+H]+	C25H44NO6P	EtherLPE	CPIMBPDFVOXGKK-UHFFFAOYSA-N	O=P(O)(OCCN)OCC(O)COCCCCC=CCC=CCC=CCC=CCC=CCC	0.15	0.42	0.43	3.00	2.00	36704.2	20251106_lipidomicsAAc-VaEx_ToxoDCT_POS-DDA_026_Tirl-P-B2	Intensity	Msp20250218112233_NCDK_conventional_converted_dev_1	IN	Confirmed|Low quality spectrum	CPIMBPDFVOXGKK	LPE O-20:5	5	20	1	1	0	0	1.90372e-13	294182	9.27245e-13
LP037	2973	2.84	6.217		438.298	438.298	-0.27	-0.61602	LPE P-16:0	[M+H]+	C21H44NO6P	EtherLPE	QYTPGOPLNFESQC-UHFFFAOYSA-N	O=P(O)(OCCN)OCC(O)COC=CCCCCCCCCCCCCCC	0.52	0.57	0.69	3.00	2.00	276591	20251106_lipidomicsAAc-VaEx_ToxoDCT_POS-DDA_057_SQC08	Intensity	Msp20250218112233_NCDK_conventional_converted_dev_1	IN	Confirmed|Low quality spectrum	QYTPGOPLNFESQC	LPE P-16:0	0	16	1	1	0	0	2.41146	4.10518e+06	9.45624
LP046	3007	2.923	6.393		440.314	440.314	-0.06	-0.13627	LPE O-16:0	[M+H]+	C21H46NO6P	EtherLPE	OKXWJISJKQKUTN-UHFFFAOYSA-N	O=P(O)(OCCN)OCC(O)COCCCCCCCCCCCCCCCC	0.06	0.19	0.37	3.00	2.00	1510.04	20251106_lipidomicsAAc-VaEx_ToxoDCT_POS-DDA_017_DCT-N-B2	Intensity	Msp20250218112233_NCDK_conventional_converted_dev_1	IN	Confirmed|Low quality spectrum	OKXWJISJKQKUTN	LPE O-16:0	0	16	1	1	0	0	1.66861	282307	4.74435
LP047	3409	2.951	6.4		464.314	464.314	-0.06	-0.12922	LPE P-18:1	[M+H]+	C23H46NO6P	EtherLPE	URGVIWXYPWWBQO-UHFFFAOYSA-N	O=P(O)(OCCN)OCC(O)COC=CCCCCCCC=CCCCCCCCC	0.49	0.54	0.65	3.00	2.00	71325.4	20251106_lipidomicsAAc-VaEx_ToxoDCT_POS-DDA_044_Tirl-P-B4	Intensity	Msp20250218112233_NCDK_conventional_converted_dev_1	IN	Confirmed|Low quality spectrum	URGVIWXYPWWBQO	LPE P-18:1	1	18	1	1	0	0	2.30975	1.55946e+06	11.9704
LP059	3430	3.767	6.709		466.329	466.329	-0.24	-0.51466	LPE P-18:0	[M+H]+	C23H48NO6P	EtherLPE	KACDZDULGKPXHT-UHFFFAOYSA-N	O=P(O)(OCCN)OCC(O)COC=CCCCCCCCCCCCCCCCC	0.54	0.58	0.68	3.00	2.00	34126	20251106_lipidomicsAAc-VaEx_ToxoDCT_POS-DDA_011_SQC01	Intensity	Msp20250218112233_NCDK_conventional_converted_dev_1	IN	Confirmed|Low quality spectrum	KACDZDULGKPXHT	LPE P-18:0	0	18	1	1	0	0	1.16361	1.98025e+06	4.00259
LP079	3825	4.614	7.442		494.36	494.361	-0.18	-0.36411	LPE P-20:0	[M+H]+	C25H52NO6P	EtherLPE	GBHFCJJMZAWCCH-UHFFFAOYSA-N	O=P(O)(OCCN)OCC(O)COC=CCCCCCCCCCCCCCCCCCC	0.53	0.55	0.67	3.00	2.00	62.25	20251106_lipidomicsAAc-VaEx_ToxoDCT_POS-DDA_030_Tirl-P-C4	Intensity	Msp20250218112233_NCDK_conventional_converted_dev_1	IN	Confirmed|Low quality spectrum	GBHFCJJMZAWCCH	LPE P-20:0	0	20	1	1	0	0	1.12349e-13	930105	2.59387e-13
LP142	4286	5.472	8.272		522.392	522.392	0.07	0.134	LPE P-22:0	[M+H]+	C27H56NO6P	EtherLPE	PCTPCOLACXYZGH-UHFFFAOYSA-N	O=P(O)(OCCN)OCC(O)COC=CCCCCCCCCCCCCCCCCCCCC	0.43	0.51	0.66	3.00	2.00	23.26	20251106_lipidomicsAAc-VaEx_ToxoDCT_POS-DDA_033_Tirl-P-A3	Intensity	Msp20250218112233_NCDK_conventional_converted_dev_1	IN	Confirmed|Low quality spectrum	PCTPCOLACXYZGH	LPE P-22:0	0	22	1	1	0	0	3.27159	344099	7.92304
LP251	7769	7.22	9.233		690.543	690.543	-0.36	-0.52133	PC O-30:1|PC O-16:1_14:0	[M+H]+	C38H76NO7P	EtherPC	IBNHQPBEYCSFGY-UHFFFAOYSA-N	O=C(OC(COCCCCCCCCC=CCCCCCC)COP(=O)([O-])OCC[N+](C)(C)C)CCCCCCCCCCCCC	0.48	0.50	0.78	4.00	2.00	107.7	20251106_lipidomicsAAc-VaEx_ToxoDCT_POS-DDA_019_Tirl-P-C1	Intensity	Msp20250218112233_NCDK_conventional_converted_dev_1	IN	Confirmed|Low quality spectrum	IBNHQPBEYCSFGY	PC O-30:1	1	30	1	0	0	0	4.28425	5.38631e+06	13.0435
LP259	7867	7.333	9.326		692.559	692.559	-0.12	-0.17327	PC O-30:0|PC O-16:0_14:0	[M+H]+	C38H78NO7P	EtherPC	WYKBXGAXGHENAM-UHFFFAOYSA-N	O=C(OC(COCCCCCCCCCCCCCCCC)COP(=O)([O-])OCC[N+](C)(C)C)CCCCCCCCCCCCC	0.71	0.74	0.77	4.00	2.00	1029.09	20251106_lipidomicsAAc-VaEx_ToxoDCT_POS-DDA_045_DCT-N-A4	Intensity	Msp20250218112233_NCDK_conventional_converted_dev_1	IN	Confirmed|Low quality spectrum	WYKBXGAXGHENAM	PC O-30:0	0	30	1	0	0	0	3.49216	1.3778e+07	19.5275
LP268	8168	7.568	9.49		704.559	704.559	0.55	0.78063	PC O-31:1	[M+H]+	C39H78NO7P	EtherPC	ZFGFGETTXFCNGE-UHFFFAOYSA-N	O=C(OC(COCCCCCCCC)COP(=O)([O-])OCC[N+](C)(C)C)CCCCCCCCCCC=CCCCCCCCCCC	0.58	0.59	0.77	4.00	1.00	77.42	20251106_lipidomicsAAc-VaEx_ToxoDCT_POS-DDA_046_DCT-P-C3	Intensity	Msp20250218112233_NCDK_conventional_converted_dev_1	IN	Confirmed|Low quality spectrum	ZFGFGETTXFCNGE	PC O-31:1	1	31	1	0	0	0	1.63122e-13	958250	4.80138e-13
LP269	8553	7.491	9.493		718.574	718.575	-0.18	-0.2505	PC O-32:1|PC O-16:0_16:1	[M+H]+	C40H80NO7P	EtherPC	HJVQHTGUAIETCQ-UHFFFAOYSA-N	O=C(OC(COCCCCCCCCCCCCCCCC)COP(=O)([O-])OCC[N+](C)(C)C)CCCCCCCC=CCCCCCC	0.70	0.75	0.77	4.00	2.00	699.93	20251106_lipidomicsAAc-VaEx_ToxoDCT_POS-DDA_031_DCT-N-C4	Intensity	Msp20250218112233_NCDK_conventional_converted_dev_1	IN shouldered	Confirmed|Low quality spectrum	HJVQHTGUAIETCQ	PC O-32:1	1	32	1	0	0	0	2.30745	1.96432e+07	12.6981
LP270	8554	7.372	9.493		718.574	718.575	-0.18	-0.2505	PC O-32:1|PC O-16:0_16:1	[M+H]+	C40H80NO7P	EtherPC	HJVQHTGUAIETCQ-UHFFFAOYSA-N	O=C(OC(COCCCCCCCCCCCCCCCC)COP(=O)([O-])OCC[N+](C)(C)C)CCCCCCCC=CCCCCCC	0.69	0.73	0.76	4.00	2.00	569.85	20251106_lipidomicsAAc-VaEx_ToxoDCT_POS-DDA_040_Tirl-P-A2	Intensity	Msp20250218112233_NCDK_conventional_converted_dev_1	IN minor shouldered	Confirmed|Low quality spectrum	HJVQHTGUAIETCQ	PC O-32:1	1	32	1	0	0	0	4.19229	2.02742e+07	22.5783
LP287	10047	7.216	9.667		766.574	766.575	-0.42	-0.54789	PC O-36:5|PC O-16:1_20:4	[M+H]+	C44H80NO7P	EtherPC	VXQMCPDKMGAOGH-UHFFFAOYSA-N	O=C(OC(COCCCCCCCCC=CCCCCCC)COP(=O)([O-])OCC[N+](C)(C)C)CCCCCCC=CCC=CCC=CCC=CCC	0.60	0.67	0.74	4.00	2.00	1188.85	20251106_lipidomicsAAc-VaEx_ToxoDCT_POS-DDA_030_Tirl-P-C4	Intensity	Msp20250218112233_NCDK_conventional_converted_dev_1	IN	Confirmed|Low quality spectrum	VXQMCPDKMGAOGH	PC O-36:5	5	36	1	0	0	0	2.12641	1.69025e+07	6.66989
LP292	11997	7.214	9.72		818.605	818.606	-0.97	-1.1849	PC O-40:7	[M+H]+	C48H84NO7P	EtherPC	VQFHSIDWVIVATB-UHFFFAOYSA-N	O=C(OC(COCCCCCCCCCCCC)COP(=O)([O-])OCC[N+](C)(C)C)CCCCCC=CCC=CCC=CCC=CCC=CCC=CCC=CCC	0.56	0.63	0.75	4.00	1.00	44.52	20251106_lipidomicsAAc-VaEx_ToxoDCT_POS-DDA_046_DCT-P-C3	Intensity	Msp20250218112233_NCDK_conventional_converted_dev_1	IN shouldered	Confirmed|Low quality spectrum	VQFHSIDWVIVATB	PC O-40:7	7	40	1	0	0	0	4.96235	2.44119e+06	17.7356
LP297	10112	7.351	9.783		768.59	768.59	-0.31	-0.40334	PC O-36:4|PC O-16:0_20:4	[M+H]+	C44H82NO7P	EtherPC	SOUZQPFUXRVDGK-UHFFFAOYSA-N	O=C(OC(COCCCCCCCCCCCCCCCC)COP(=O)([O-])OCC[N+](C)(C)C)CCCCCCC=CCC=CCC=CCC=CCC	0.35	0.41	0.69	4.00	2.00	1056712	20251106_lipidomicsAAc-VaEx_ToxoDCT_POS-DDA_019_Tirl-P-C1	Intensity	Msp20250218112233_NCDK_conventional_converted_dev_1	IN	Confirmed|Low quality spectrum	SOUZQPFUXRVDGK	PC O-36:4	4	36	1	0	0	0	1.27056e-13	1.09003e+07	4.6996e-13
LP303	10936	6.985	9.837		790.573	790.575	-1.16	-1.4673	PC O-38:7	[M+H]+	C46H80NO7P	EtherPC	UUNPNPNQDISOCV-UHFFFAOYSA-N	O=C(OC(COCCCCCCCCCC)COP(=O)([O-])OCC[N+](C)(C)C)CCCCCC=CCC=CCC=CCC=CCC=CCC=CCC=CCC	0.59	0.60	0.76	4.00	1.00	303.16	20251106_lipidomicsAAc-VaEx_ToxoDCT_POS-DDA_019_Tirl-P-C1	Intensity	Msp20250218112233_NCDK_conventional_converted_dev_1	IN	Confirmed|Low quality spectrum	UUNPNPNQDISOCV	PC O-38:7	7	38	1	0	0	0	6.76441	2.47784e+06	16.9061
LP307	11011	7.212	9.863		792.589	792.59	-0.85	-1.0724	PC O-38:6|PC O-16:1_22:5	[M+H]+	C46H82NO7P	EtherPC	KZDPOECNBMTMCM-UHFFFAOYSA-N	O=C(OC(COCCCCCCCCC=CCCCCCC)COP(=O)([O-])OCC[N+](C)(C)C)CCCCCC=CCC=CCC=CCC=CCC=CCC	0.67	0.72	0.77	4.00	2.00	391.73	20251106_lipidomicsAAc-VaEx_ToxoDCT_POS-DDA_011_SQC01	Intensity	Msp20250218112233_NCDK_conventional_converted_dev_1	IN	Confirmed|Low quality spectrum	KZDPOECNBMTMCM	PC O-38:6	6	38	1	0	0	0	1.67712	1.76752e+07	6.60953
LP321	12086	7.866	10.087		820.62	820.622	-1.22	-1.4867	PC O-40:6|PC O-18:1_22:5	[M+H]+	C48H86NO7P	EtherPC	ZCAILPAGIIBRNC-UHFFFAOYSA-N	O=C(OC(COCCCCCCCCC=CCCCCCCCC)COP(=O)([O-])OCC[N+](C)(C)C)CCCCCC=CCC=CCC=CCC=CCC=CCC	0.56	0.63	0.73	4.00	2.00	31470.2	20251106_lipidomicsAAc-VaEx_ToxoDCT_POS-DDA_056_DCT-P-B1	Intensity	Msp20250218112233_NCDK_conventional_converted_dev_1	IN shouldered	Confirmed|Low quality spectrum	ZCAILPAGIIBRNC	PC O-40:6	6	40	1	0	0	0	2.3232	2.25929e+06	7.1761
LP325	8632	8.017	10.144		720.59	720.59	-0.49	-0.68	PC O-32:0|PC O-16:0_16:0	[M+H]+	C40H82NO7P	EtherPC	WOTHHEHCEYHCFE-UHFFFAOYSA-N	O=C(OC(COCCCCCCCCCCCCCCCC)COP(=O)([O-])OCC[N+](C)(C)C)CCCCCCCCCCCCCCC	0.70	0.75	0.78	4.00	2.00	1745.4	20251106_lipidomicsAAc-VaEx_ToxoDCT_POS-DDA_010_CondSQC05	Intensity	Msp20250218112233_NCDK_conventional_converted_dev_1	IN	Confirmed|Low quality spectrum	WOTHHEHCEYHCFE	PC O-32:0	0	32	1	0	0	0	1.66467	5.21436e+07	9.75427
LP327	9388	8.008	10.17		746.605	746.606	-0.73	-0.97776	PC O-34:1|PC O-18:1_16:0	[M+H]+	C42H84NO7P	EtherPC	IQLHTKSHLGLPMG-UHFFFAOYSA-N	O=C(OC(COCCCCCCCCC=CCCCCCCCC)COP(=O)([O-])OCC[N+](C)(C)C)CCCCCCCCCCCCCCC	0.68	0.72	0.76	4.00	2.00	6770.89	20251106_lipidomicsAAc-VaEx_ToxoDCT_POS-DDA_048_DCT-N-B1	Intensity	Msp20250218112233_NCDK_conventional_converted_dev_1	IN	Confirmed|Low quality spectrum	IQLHTKSHLGLPMG	PC O-34:1	1	34	1	0	0	0	0.517545	1.3524e+08	3.13603
LP329	10174	7.907	10.185		770.605	770.606	-0.42	-0.54503	PC O-36:3|PC O-18:3_18:0	[M+H]+	C44H84NO7P	EtherPC	GMYPCDLRBGVAFP-UHFFFAOYSA-N	O=C(OC(COCCCCCCCCC=CCC=CCC=CCC)COP(=O)([O-])OCC[N+](C)(C)C)CCCCCCCCCCCCCCCCC	0.57	0.63	0.75	4.00	2.00	315854	20251106_lipidomicsAAc-VaEx_ToxoDCT_POS-DDA_053_DCT-P-A3	Intensity	Msp20250218112233_NCDK_conventional_converted_dev_1	IN	Confirmed|Low quality spectrum	GMYPCDLRBGVAFP	PC O-36:3	3	36	1	0	0	0	3.14413	4.01081e+07	6.88634
LP337	11073	7.345	10.295		794.604	794.606	-1.89	-2.3785	PC O-38:5|PC O-18:3_20:2	[M+H]+	C46H84NO7P	EtherPC	RXUUISLIZGKAFD-UHFFFAOYSA-N	O=C(OC(COCCCCCCCCC=CCC=CCC=CCC)COP(=O)([O-])OCC[N+](C)(C)C)CCCCCCCCCC=CCC=CCCCCC	0.15	0.07	0.46	4.00	2.00	146306	20251106_lipidomicsAAc-VaEx_ToxoDCT_POS-DDA_059_CondSQC07	Intensity	Msp20250218112233_NCDK_conventional_converted_dev_1	IN	Confirmed|Low quality spectrum	RXUUISLIZGKAFD	PC O-38:5	5	38	1	0	0	0	4.90264e-13	9.82996e+06	1.47893e-12
LP351	13174	8.277	10.44		846.635	846.637	-1.58	-1.8662	PC O-42:7|PC O-18:2_24:5	[M+H]+	C50H88NO7P	EtherPC	RXPPWSDMENBXSD-UHFFFAOYSA-N	O=C(OC(COCCCCCCCCC=CCC=CCCCCC)COP(=O)([O-])OCC[N+](C)(C)C)CCCCCCCC=CCC=CCC=CCC=CCC=CCC	0.56	0.34	0.87	4.00	2.00	17.21	20251106_lipidomicsAAc-VaEx_ToxoDCT_POS-DDA_009_CondSQC04	Intensity	Msp20250218112233_NCDK_conventional_converted_dev_1	IN	Confirmed|Low quality spectrum	RXPPWSDMENBXSD	PC O-42:7	7	42	1	0	0	0	8.46226	1.28596e+06	39.3303
LP358	10237	8.018	10.495		772.62	772.622	-1.1	-1.4237	PC O-36:2|PC O-18:1_18:1	[M+H]+	C44H86NO7P	EtherPC	SLADRSJRKVHHAA-UHFFFAOYSA-N	O=C(OC(COCCCCCCCCC=CCCCCCCCC)COP(=O)([O-])OCC[N+](C)(C)C)CCCCCCCC=CCCCCCCCC	0.69	0.72	0.76	4.00	2.00	379.94	20251106_lipidomicsAAc-VaEx_ToxoDCT_POS-DDA_008_CondSQC03	Intensity	Msp20250218112233_NCDK_conventional_converted_dev_1	IN	Confirmed|Low quality spectrum	SLADRSJRKVHHAA	PC O-36:2	2	36	1	0	0	0	4.83956e-13	4.2577e+07	1.5064e-12
LP360	11144	7.83	10.507		796.62	796.622	-1.4	-1.7574	PC O-38:4|PC O-15:4_23:0	[M+H]+	C46H86NO7P	EtherPC	FBCMLMLKIJGLDZ-UHFFFAOYSA-N	O=C(OC(COCCC=CCC=CCC=CCC=CCC)COP(=O)([O-])OCC[N+](C)(C)C)CCCCCCCCCCCCCCCCCCCCCC	0.54	0.61	0.72	4.00	2.00	362569	20251106_lipidomicsAAc-VaEx_ToxoDCT_POS-DDA_032_DCT-P-B3	Intensity	Msp20250218112233_NCDK_conventional_converted_dev_1	IN	Confirmed|Low quality spectrum	FBCMLMLKIJGLDZ	PC O-38:4	4	38	1	0	0	0	8.56987e-14	7.55153e+06	4.97223e-13
LP370	9038	8.192	10.715		734.606	734.606	0.19	0.25864	PC O-33:0	[M+H]+	C41H84NO7P	EtherPC	LXEGSWFXNDUGIV-UHFFFAOYSA-N	O=C(OC(COCCCCCCCC)COP(=O)([O-])OCC[N+](C)(C)C)CCCCCCCCCCCCCCCCCCCCCCCC	0.59	0.67	0.76	4.00	1.00	64576.2	20251106_lipidomicsAAc-VaEx_ToxoDCT_POS-DDA_030_Tirl-P-C4	Intensity	Msp20250218112233_NCDK_conventional_converted_dev_1	IN	Confirmed|Low quality spectrum	LXEGSWFXNDUGIV	PC O-33:0	0	33	1	0	0	0	2.59416	1.60704e+06	15.8422
LP387	13253	8.386	10.997		848.651	848.653	-1.59	-1.8736	PC O-42:6	[M+H]+	C50H90NO7P	EtherPC	WXFQFAJYOCYNEF-UHFFFAOYSA-N	O=C(OC(COCCCCCCCCC=CCCCC)COP(=O)([O-])OCC[N+](C)(C)C)CCCCCCCCCCCC=CCC=CCC=CCC=CCC=CCC	0.68	0.71	0.72	4.00	1.00	38.55	20251106_lipidomicsAAc-VaEx_ToxoDCT_POS-DDA_016_Tirl-P-B1	Intensity	Msp20250218112233_NCDK_conventional_converted_dev_1	IN broad	Confirmed|Low quality spectrum	WXFQFAJYOCYNEF	PC O-42:6	6	42	1	0	0	0	3.81703	2.02128e+06	10.2689
LP389	11145	8.195	11.068		796.62	796.622	-1.28	-1.6068	PC O-38:4|PC O-16:1_22:3	[M+H]+	C46H86NO7P	EtherPC	HAMSSFMODMMUBJ-UHFFFAOYSA-N	O=C(OC(COCCCCCCCCC=CCCCCCC)COP(=O)([O-])OCC[N+](C)(C)C)CCCCCCCCC=CCC=CCC=CCCCCC	0.36	0.42	0.70	4.00	2.00	297345	20251106_lipidomicsAAc-VaEx_ToxoDCT_POS-DDA_021_DCT-P-C1	Intensity	Msp20250218112233_NCDK_conventional_converted_dev_1	IN minor	Confirmed|Low quality spectrum	HAMSSFMODMMUBJ	PC O-38:4	4	38	1	0	0	0	3.25733	5.69275e+06	15.8681
LP393	12258	8.59	11.19		824.652	824.653	-0.67	-0.81246	PC O-40:4|PC O-16:1_24:3	[M+H]+	C48H90NO7P	EtherPC	HCYODTFENMYNNY-UHFFFAOYSA-N	O=C(OC(COCCCCCCCCC=CCCCCCC)COP(=O)([O-])OCC[N+](C)(C)C)CCCCCCCCC=CCC=CCC=CCCCCCCC	0.46	0.49	0.69	4.00	2.00	36136.4	20251106_lipidomicsAAc-VaEx_ToxoDCT_POS-DDA_023_Tirl-P-A1	Intensity	Msp20250218112233_NCDK_conventional_converted_dev_1	IN shouldered	Confirmed|Low quality spectrum	HCYODTFENMYNNY	PC O-40:4	4	40	1	0	0	0	3.48118	1.91967e+06	9.89026
LP396	11220	8.307	11.266		798.636	798.637	-1.34	-1.6779	PC O-38:3|PC O-16:0_22:3	[M+H]+	C46H88NO7P	EtherPC	NLAWWJNVRIDHSZ-UHFFFAOYSA-N	O=C(OC(COCCCCCCCCCCCCCCCC)COP(=O)([O-])OCC[N+](C)(C)C)CCCCCCCCC=CCC=CCC=CCCCCC	0.61	0.60	0.77	4.00	2.00	380565	20251106_lipidomicsAAc-VaEx_ToxoDCT_POS-DDA_059_CondSQC07	Intensity	Msp20250218112233_NCDK_conventional_converted_dev_1	IN	Confirmed|Low quality spectrum	NLAWWJNVRIDHSZ	PC O-38:3	3	38	1	0	0	0	6.24021	9.59177e+06	38.4032
LP405	9453	8.621	11.386		748.621	748.622	-0.18	-0.24044	PC O-34:0|PC O-18:0_16:0	[M+H]+	C42H86NO7P	EtherPC	GTFLTTXDLGEBAI-UHFFFAOYSA-N	O=C(OC(COCCCCCCCCCCCCCCCCCC)COP(=O)([O-])OCC[N+](C)(C)C)CCCCCCCCCCCCCCC	0.69	0.74	0.77	4.00	2.00	140.86	20251106_lipidomicsAAc-VaEx_ToxoDCT_POS-DDA_007_CondSQC02	Intensity	Msp20250218112233_NCDK_conventional_converted_dev_1	IN	Confirmed|Low quality spectrum	GTFLTTXDLGEBAI	PC O-34:0	0	34	1	0	0	0	2.51989	9.99264e+06	12.8241
LP415	11221	8.48	11.671		798.636	798.637	-0.67	-0.83893	PC O-38:3|PC O-20:3_18:0	[M+H]+	C46H88NO7P	EtherPC	RKJDBBBEWNEDOC-UHFFFAOYSA-N	O=C(OC(COCCCCCCCCCCC=CCC=CCC=CCC)COP(=O)([O-])OCC[N+](C)(C)C)CCCCCCCCCCCCCCCCC	0.30	0.37	0.66	4.00	2.00	305674	20251106_lipidomicsAAc-VaEx_ToxoDCT_POS-DDA_040_Tirl-P-A2	Intensity	Msp20250218112233_NCDK_conventional_converted_dev_1	IN minor	Confirmed|Low quality spectrum	RKJDBBBEWNEDOC	PC O-38:3	3	38	1	0	0	0	2.02343	4.28624e+06	7.97755
LP427	11290	8.692	11.85		800.651	800.653	-2.07	-2.5854	PC O-38:2|PC O-17:0_21:2	[M+H]+	C46H90NO7P	EtherPC	NYVQOYVUTSYTHI-UHFFFAOYSA-N	O=C(OC(COCCCCCCCCCCCCCCCCC)COP(=O)([O-])OCC[N+](C)(C)C)CCCCCCCCCC=CCC=CCCCCCC	0.57	0.62	0.77	4.00	2.00	191918	20251106_lipidomicsAAc-VaEx_ToxoDCT_POS-DDA_036_SQC05	Intensity	Msp20250218112233_NCDK_conventional_converted_dev_1	IN	Confirmed|Low quality spectrum	NYVQOYVUTSYTHI	PC O-38:2	2	38	1	0	0	0	5.9603	3.34138e+06	25.7414
LP442	14250	8.816	12.094		874.667	874.668	-1.9	-2.1723	PC O-44:7	[M+H]+	C52H92NO7P	EtherPC	MSSPRGTZNMIKFE-UHFFFAOYSA-N	O=C(OC(COCCCC=CCC=CCC=CCC=CCC)COP(=O)([O-])OCC[N+](C)(C)C)CCCCCCCCCCCCC=CCC=CCC=CCCCCCCC	0.36	0.28	0.82	4.00	1.00	18.27	20251106_lipidomicsAAc-VaEx_ToxoDCT_POS-DDA_023_Tirl-P-A1	Intensity	Msp20250218112233_NCDK_conventional_converted_dev_1	IN	Confirmed|Low quality spectrum	MSSPRGTZNMIKFE	PC O-44:7	7	44	1	0	0	0	6.32277	269803	18.3933
LP443	10326	8.621	12.111		774.634	774.637	-2.74	-3.5371	PC O-36:1|PC O-16:0_20:1	[M+H]+	C44H88NO7P	EtherPC	RZVLQGOIANISBO-UHFFFAOYSA-N	O=C(OC(COCCCCCCCCCCCCCCCC)COP(=O)([O-])OCC[N+](C)(C)C)CCCCCCCCCC=CCCCCCCCC	0.65	0.70	0.75	4.00	2.00	259336	20251106_lipidomicsAAc-VaEx_ToxoDCT_POS-DDA_052_DCT-N-A1	Intensity	Msp20250218112233_NCDK_conventional_converted_dev_1	IN	Confirmed|Low quality spectrum	RZVLQGOIANISBO	PC O-36:1	1	36	1	0	0	0	2.98905	1.40446e+07	15.7722
LP457	12339	9.022	12.352		826.668	826.668	-0.74	-0.89516	PC O-40:3	[M+H]+	C48H92NO7P	EtherPC	ODBXEJFUFNZVOB-UHFFFAOYSA-N	O=C(OC(COCCCCCCCCCCCC)COP(=O)([O-])OCC[N+](C)(C)C)CCCCCCCCCCCCC=CCC=CCC=CCCCCCCC	0.39	0.42	0.71	4.00	1.00	8.93	20251106_lipidomicsAAc-VaEx_ToxoDCT_POS-DDA_046_DCT-P-C3	Intensity	Msp20250218112233_NCDK_conventional_converted_dev_1	IN	Confirmed|Low quality spectrum	ODBXEJFUFNZVOB	PC O-40:3	3	40	1	0	0	0	0.220595	963463	0.907635
LP459	13344	8.568	12.411		850.667	850.668	-1.16	-1.3636	PC O-42:5|PC O-20:0_22:5	[M+H]+	C50H92NO7P	EtherPC	URHVFLZMKQXIAH-UHFFFAOYSA-N	O=C(OC(COCCCCCCCCCCCCCCCCCCCC)COP(=O)([O-])OCC[N+](C)(C)C)CCCCCC=CCC=CCC=CCC=CCC=CCC	0.66	0.69	0.73	4.00	2.00	24.02	20251106_lipidomicsAAc-VaEx_ToxoDCT_POS-DDA_023_Tirl-P-A1	Intensity	Msp20250218112233_NCDK_conventional_converted_dev_1	IN	Confirmed|Low quality spectrum	URHVFLZMKQXIAH	PC O-42:5	5	42	1	0	0	0	3.45578e-13	2.89631e+06	1.16703e-12
LP478	13423	9.122	12.802		852.684	852.684	-0.43	-0.50429	PC O-42:4	[M+H]+	C50H94NO7P	EtherPC	XDZZLVDLFBXEDN-UHFFFAOYSA-N	O=C(OC(COCCCCCCCCC=CCCCC)COP(=O)([O-])OCC[N+](C)(C)C)CCCCCCCCCCCCC=CCC=CCC=CCCCCCCC	0.66	0.67	0.72	4.00	1.00	3359.8	20251106_lipidomicsAAc-VaEx_ToxoDCT_POS-DDA_054_Tirl-P-C2	Intensity	Msp20250218112233_NCDK_conventional_converted_dev_1	IN	Confirmed|Low quality spectrum	XDZZLVDLFBXEDN	PC O-42:4	4	42	1	0	0	0	2.16666	991891	5.00977
LP479	13424	8.965	12.802		852.684	852.684	0.06	0.070366	PC O-42:4	[M+H]+	C50H94NO7P	EtherPC	XDZZLVDLFBXEDN-UHFFFAOYSA-N	O=C(OC(COCCCCCCCCC=CCCCC)COP(=O)([O-])OCC[N+](C)(C)C)CCCCCCCCCCCCC=CCC=CCC=CCCCCCCC	0.33	0.43	0.63	4.00	1.00	2704.44	20251106_lipidomicsAAc-VaEx_ToxoDCT_POS-DDA_007_CondSQC02	Intensity	Msp20250218112233_NCDK_conventional_converted_dev_1	IN minor	Confirmed|Low quality spectrum	XDZZLVDLFBXEDN	PC O-42:4	4	42	1	0	0	0	4.86897	673460	16.2763
LP485	10414	9.159	12.912		776.652	776.653	-0.3	-0.38627	PC O-36:0	[M+H]+	C44H90NO7P	EtherPC	OBRFWEGTASUAMF-UHFFFAOYSA-N	O=C(OC(COCCCCCCCC)COP(=O)([O-])OCC[N+](C)(C)C)CCCCCCCCCCCCCCCCCCCCCCCCCCC	0.65	0.74	0.76	4.00	1.00	11210.6	20251106_lipidomicsAAc-VaEx_ToxoDCT_POS-DDA_032_DCT-P-B3	Intensity	Msp20250218112233_NCDK_conventional_converted_dev_1	IN	Confirmed|Low quality spectrum	OBRFWEGTASUAMF	PC O-36:0	0	36	1	0	0	0	3.21338	3.58661e+06	9.43418
LP500	14379	9.084	12.998		878.699	878.7	-0.37	-0.42108	PC O-44:5	[M+H]+	C52H96NO7P	EtherPC	JODINCHYVSXVOQ-UHFFFAOYSA-N	O=C(OC(COCCCC=CCC=CCC=CCC=CCC)COP(=O)([O-])OCC[N+](C)(C)C)CCCCCCCCCCCCCCCCCC=CCCCCCCCC	0.62	0.66	0.76	4.00	1.00	18563	20251106_lipidomicsAAc-VaEx_ToxoDCT_POS-DDA_047_Tirl-P-A4	Intensity	Msp20250218112233_NCDK_conventional_converted_dev_1	IN	Confirmed|Low quality spectrum	JODINCHYVSXVOQ	PC O-44:5	5	44	1	0	0	0	2.52322	904097	7.11959
LP514	12509	9.596	13.073		830.698	830.7	-2.02	-2.4317	PC O-40:1	[M+H]+	C48H96NO7P	EtherPC	JOTSLSREISNQOX-UHFFFAOYSA-N	O=C(OC(COCCCCCCCCCCCC)COP(=O)([O-])OCC[N+](C)(C)C)CCCCCCCCCCCCCCCCCC=CCCCCCCCC	0.72	0.71	0.76	4.00	1.00	17.1	20251106_lipidomicsAAc-VaEx_ToxoDCT_POS-DDA_054_Tirl-P-C2	Intensity	Msp20250218112233_NCDK_conventional_converted_dev_1	IN	Confirmed|Low quality spectrum	JOTSLSREISNQOX	PC O-40:1	1	40	1	0	0	0	1.90584	2.64171e+06	8.68509
LP517	12587	10.087	13.108		832.715	832.715	-0.67	-0.8046	PC O-40:0	[M+H]+	C48H98NO7P	EtherPC	IJKAFAWYFNQUCD-UHFFFAOYSA-N	O=C(OC(COCCCCCCCCCCCC)COP(=O)([O-])OCC[N+](C)(C)C)CCCCCCCCCCCCCCCCCCCCCCCCCCC	0.61	0.65	0.72	4.00	1.00	5862.26	20251106_lipidomicsAAc-VaEx_ToxoDCT_POS-DDA_033_Tirl-P-A3	Intensity	Msp20250218112233_NCDK_conventional_converted_dev_1	IN	Confirmed|Low quality spectrum	IJKAFAWYFNQUCD	PC O-40:0	0	40	1	0	0	0	4.31729	413315	18.9637
LP522	13510	9.364	13.139		854.699	854.7	-0.98	-1.1466	PC O-42:3	[M+H]+	C50H96NO7P	EtherPC	VHKNWGYHEBGVAM-UHFFFAOYSA-N	O=C(OC(COCCCCCCCCC=CCCCC)COP(=O)([O-])OCC[N+](C)(C)C)CCCCCCCCCCCCCCCC=CCC=CCCCCCCC	0.36	0.41	0.66	4.00	1.00	7.93	20251106_lipidomicsAAc-VaEx_ToxoDCT_POS-DDA_033_Tirl-P-A3	Intensity	Msp20250218112233_NCDK_conventional_converted_dev_1	IN shouldered	Confirmed|Low quality spectrum	VHKNWGYHEBGVAM	PC O-42:3	3	42	1	0	0	0	5.0469	380645	15.6599
LP526	11452	9.645	13.156		804.684	804.684	-0.36	-0.44738	PC O-38:0|PC O-22:0_16:0	[M+H]+	C46H94NO7P	EtherPC	VEFYEDTZGQHANS-UHFFFAOYSA-N	O=C(OC(COCCCCCCCCCCCCCCCCCCCCCC)COP(=O)([O-])OCC[N+](C)(C)C)CCCCCCCCCCCCCCC	0.67	0.73	0.76	4.00	2.00	75540.6	20251106_lipidomicsAAc-VaEx_ToxoDCT_POS-DDA_051_Tirl-P-B3	Intensity	Msp20250218112233_NCDK_conventional_converted_dev_1	IN	Confirmed|Low quality spectrum	VEFYEDTZGQHANS	PC O-38:0	0	38	1	0	0	0	2.14332e-13	3.25685e+06	7.52201e-13
LP533	13597	9.582	13.24		856.715	856.715	-0.79	-0.92213	PC O-42:2|PC O-14:0_28:2	[M+H]+	C50H98NO7P	EtherPC	URDZVAHPTRQDFK-UHFFFAOYSA-N	O=C(OC(COCCCCCCCCCCCCCC)COP(=O)([O-])OCC[N+](C)(C)C)CCCCCCCCCCCCCCCC=CCC=CCCCCCCC	0.63	0.60	0.78	4.00	2.00	18.74	20251106_lipidomicsAAc-VaEx_ToxoDCT_POS-DDA_019_Tirl-P-C1	Intensity	Msp20250218112233_NCDK_conventional_converted_dev_1	IN	Confirmed|Low quality spectrum	URDZVAHPTRQDFK	PC O-42:2	2	42	1	0	0	0	2.24633	1.04982e+06	11.0076
LP540	10952	9.408	13.298		790.668	790.668	0.06	0.075885	PC O-37:0	[M+H]+	C45H92NO7P	EtherPC	LBZZFYDZWFULSD-UHFFFAOYSA-N	O=C(OC(COCCCCCCCCC)COP(=O)([O-])OCC[N+](C)(C)C)CCCCCCCCCCCCCCCCCCCCCCCCCCC	0.55	0.61	0.73	4.00	1.00	2186.6	20251106_lipidomicsAAc-VaEx_ToxoDCT_POS-DDA_033_Tirl-P-A3	Intensity	Msp20250218112233_NCDK_conventional_converted_dev_1	IN	Confirmed|Low quality spectrum	LBZZFYDZWFULSD	PC O-37:0	0	37	1	0	0	0	7.21239	492000	20.5312
LP565	13678	10.03	13.545		858.731	858.731	-0.49	-0.57061	PC O-42:1|PC O-16:0_26:1	[M+H]+	C50H100NO7P	EtherPC	QPUFNPCBSZMHLI-UHFFFAOYSA-N	O=C(OC(COCCCCCCCCCCCCCCCC)COP(=O)([O-])OCC[N+](C)(C)C)CCCCCCCCCCCCCCCC=CCCCCCCCC	0.55	0.58	0.72	4.00	2.00	1374.28	20251106_lipidomicsAAc-VaEx_ToxoDCT_POS-DDA_025_DCT-P-B4	Intensity	Msp20250218112233_NCDK_conventional_converted_dev_1	IN	Confirmed|Low quality spectrum	QPUFNPCBSZMHLI	PC O-42:1	1	42	1	0	0	0	3.75309	673880	19.3829
LP070	4018	3.518	6.895		508.34	508.34	-0.06	-0.11803	PE O-20:1	[M+H]+	C25H50NO7P	EtherPE	UHMNTBXBZAKGJI-UHFFFAOYSA-N	O=C(OC(COCCCCCCCC)COP(=O)(O)OCCN)CCCCCCC=CCCC	0.07	0.07	0.75	1.00	1.00	14.43	20251106_lipidomicsAAc-VaEx_ToxoDCT_POS-DDA_009_CondSQC04	Intensity	Msp20250218112233_NCDK_conventional_converted_dev_1	IN	Confirmed|Low quality spectrum	UHMNTBXBZAKGJI	PE O-20:1	1	20	1	0	0	0	3.78378	291494	17.3943
LP082	4585	4.315	7.486		536.371	536.371	0.06	0.11186	PE O-22:1	[M+H]+	C27H54NO7P	EtherPE	DIAVEJPKLYEKJU-UHFFFAOYSA-N	O=C(OC(COCCCCCCCC)COP(=O)(O)OCCN)CCCCCCCC=CCCCC	0.09	0.10	0.75	1.00	1.00	1046.62	20251106_lipidomicsAAc-VaEx_ToxoDCT_POS-DDA_021_DCT-P-C1	Intensity	Msp20250218112233_NCDK_conventional_converted_dev_1	IN	Confirmed|Low quality spectrum	DIAVEJPKLYEKJU	PE O-22:1	1	22	1	0	0	0	8.69692	180802	25.2791
LP265	9436	7.144	9.402		748.527	748.528	-0.19	-0.25383	PE P-38:6|PE P-16:0_22:6	[M+H]+	C43H74NO7P	EtherPE	WVGALBKSWOUIEZ-UHFFFAOYSA-N	O=C(OC(COC=CCCCCCCCCCCCCCC)COP(=O)(O)OCCN)CCC=CCC=CCC=CCC=CCC=CCC=CCC	0.38	0.55	0.67	5.00	2.00	1169.07	20251106_lipidomicsAAc-VaEx_ToxoDCT_POS-DDA_011_SQC01	Intensity	Msp20250218112233_NCDK_conventional_converted_dev_1	IN	Confirmed	WVGALBKSWOUIEZ	PE P-38:6	6	38	1	0	0	0	2.78252	2.35197e+07	6.63335
LP267	8683	6.883	9.466		722.512	722.512	-0.36	-0.49826	PE P-36:5|PE P-16:0_20:5	[M+H]+	C41H72NO7P	EtherPE	RLLOITCRNQRGJD-UHFFFAOYSA-N	O=C(OC(COC=CCCCCCCCCCCCCCC)COP(=O)(O)OCCN)CCCC=CCC=CCC=CCC=CCC=CCC	0.42	0.56	0.65	5.00	2.00	102.08	20251106_lipidomicsAAc-VaEx_ToxoDCT_POS-DDA_057_SQC08	Intensity	Msp20250218112233_NCDK_conventional_converted_dev_1	IN	Confirmed	RLLOITCRNQRGJD	PE P-36:5	5	36	1	0	0	0	4.43521	1.90542e+06	10.5683
LP271	8019	7.235	9.513		698.511	698.512	-0.73	-1.0451	PE P-34:3|PE P-16:0_18:3	[M+H]+	C39H72NO7P	EtherPE	JQPTULZAOQKFIC-UHFFFAOYSA-N	O=C(OC(COC=CCCCCCCCCCCCCCC)COP(=O)(O)OCCN)CCCCCCCC=CCC=CCC=CCC	0.34	0.53	0.61	5.00	2.00	122.11	20251106_lipidomicsAAc-VaEx_ToxoDCT_POS-DDA_021_DCT-P-C1	Intensity	Msp20250218112233_NCDK_conventional_converted_dev_1	IN	Confirmed	JQPTULZAOQKFIC	PE P-34:3	3	34	1	0	0	0	2.85065	1.97472e+06	11.4022
LP274	8754	7.379	9.534		724.527	724.528	-0.37	-0.51068	PE P-36:4|PE P-16:0_20:4	[M+H]+	C41H74NO7P	EtherPE	YITZQGLIICATLN-UHFFFAOYSA-N	O=C(OC(COC=CCCCCCCCCCCCCCC)COP(=O)(O)OCCN)CCCCCCC=CCC=CCC=CCC=CCC	0.37	0.54	0.66	5.00	2.00	2002.57	20251106_lipidomicsAAc-VaEx_ToxoDCT_POS-DDA_006_CondSQC01	Intensity	Msp20250218112233_NCDK_conventional_converted_dev_1	IN	Confirmed	YITZQGLIICATLN	PE P-36:4	4	36	1	0	0	0	0.816661	4.97298e+07	2.41404
LP284	7340	7.53	9.628		674.512	674.512	-0.06	-0.088953	PE P-32:1|PE P-16:0_16:1	[M+H]+	C37H72NO7P	EtherPE	QXSTVVHZCWJIBU-UHFFFAOYSA-N	O=C(OC(COC=CCCCCCCCCCCCCCC)COP(=O)(O)OCCN)CCCCCCCC=CCCCCCC	0.52	0.62	0.75	5.00	2.00	611.96	20251106_lipidomicsAAc-VaEx_ToxoDCT_POS-DDA_013_dilSQC01	Intensity	Msp20250218112233_NCDK_conventional_converted_dev_1	IN minor shouldered	Confirmed	QXSTVVHZCWJIBU	PE P-32:1	1	32	1	0	0	0	5.02106	5.39948e+06	23.6209
LP285	7341	7.421	9.628		674.512	674.512	0.06	0.088953	PE P-32:1|PE P-16:0_16:1	[M+H]+	C37H72NO7P	EtherPE	QXSTVVHZCWJIBU-UHFFFAOYSA-N	O=C(OC(COC=CCCCCCCCCCCCCCC)COP(=O)(O)OCCN)CCCCCCCC=CCCCCCC	0.47	0.59	0.74	5.00	2.00	1153.25	20251106_lipidomicsAAc-VaEx_ToxoDCT_POS-DDA_027_DCT-N-A3	Intensity	Msp20250218112233_NCDK_conventional_converted_dev_1	IN shouldered	Confirmed	QXSTVVHZCWJIBU	PE P-32:1	1	32	1	0	0	0	5.45878	1.27316e+07	28.5201
LP288	6775	7.394	9.674		648.496	648.496	-0.19	-0.29299	PE P-30:0|PE P-16:0_14:0	[M+H]+	C35H70NO7P	EtherPE	RMKKROAVVNFRJY-UHFFFAOYSA-N	O=C(OC(COC=CCCCCCCCCCCCCCC)COP(=O)(O)OCCN)CCCCCCCCCCCCC	0.52	0.60	0.76	5.00	2.00	166.66	20251106_lipidomicsAAc-VaEx_ToxoDCT_POS-DDA_059_CondSQC07	Intensity	Msp20250218112233_NCDK_conventional_converted_dev_1	IN	Confirmed	RMKKROAVVNFRJY	PE P-30:0	0	30	1	0	0	0	5.71362	1.83862e+06	20.8263
LP308	10312	7.147	9.874		774.543	774.543	-0.24	-0.30986	PE P-40:7|PE P-18:1_22:6	[M+H]+	C45H76NO7P	EtherPE	UKPNUUDYLNCIOE-UHFFFAOYSA-N	O=C(OC(COC=CCCCCCCC=CCCCCCCCC)COP(=O)(O)OCCN)CCC=CCC=CCC=CCC=CCC=CCC=CCC	0.40	0.56	0.64	5.00	2.00	524.14	20251106_lipidomicsAAc-VaEx_ToxoDCT_POS-DDA_026_Tirl-P-B2	Intensity	Msp20250218112233_NCDK_conventional_converted_dev_1	IN	Confirmed	UKPNUUDYLNCIOE	PE P-40:7	7	40	1	0	0	0	2.21388	1.59544e+07	5.4819
LP314	8055	7.426	10.013		700.527	700.528	-0.19	-0.27122	PE P-34:2|PE P-18:1_16:1	[M+H]+	C39H74NO7P	EtherPE	LALFTIIBOJSVNP-UHFFFAOYSA-N	O=C(OC(COC=CCCCCCCC=CCCCCCCCC)COP(=O)(O)OCCN)CCCCCCCC=CCCCCCC	0.54	0.64	0.74	5.00	2.00	731.09	20251106_lipidomicsAAc-VaEx_ToxoDCT_POS-DDA_036_SQC05	Intensity	Msp20250218112233_NCDK_conventional_converted_dev_1	IN minor shouldered	Confirmed	LALFTIIBOJSVNP	PE P-34:2	2	34	1	0	0	0	7.02682	7.58688e+06	36.5674
LP315	8056	7.534	10.013		700.527	700.528	-0.19	-0.27122	PE P-34:2|PE P-18:1_16:1	[M+H]+	C39H74NO7P	EtherPE	LALFTIIBOJSVNP-UHFFFAOYSA-N	O=C(OC(COC=CCCCCCCC=CCCCCCCCC)COP(=O)(O)OCCN)CCCCCCCC=CCCCCCC	0.43	0.55	0.68	5.00	2.00	965.73	20251106_lipidomicsAAc-VaEx_ToxoDCT_POS-DDA_038_DCT-N-C3	Intensity	Msp20250218112233_NCDK_conventional_converted_dev_1	IN shouldered	Confirmed	LALFTIIBOJSVNP	PE P-34:2	2	34	1	0	0	0	3.53752	1.2481e+07	15.9779
LP320	9506	7.372	10.085		750.543	750.543	-0.49	-0.65286	PE P-38:5|PE P-16:0_22:5	[M+H]+	C43H76NO7P	EtherPE	GZEZURLIXRQSDE-UHFFFAOYSA-N	O=C(OC(COC=CCCCCCCCCCCCCCC)COP(=O)(O)OCCN)CCCCCC=CCC=CCC=CCC=CCC=CCC	0.26	0.42	0.57	5.00	2.00	1654.43	20251106_lipidomicsAAc-VaEx_ToxoDCT_POS-DDA_016_Tirl-P-B1	Intensity	Msp20250218112233_NCDK_conventional_converted_dev_1	IN	Confirmed	GZEZURLIXRQSDE	PE P-38:5	5	38	1	0	0	0	0.741007	6.60563e+07	2.2327
LP334	8805	7.894	10.278		726.543	726.543	-0.24	-0.33033	PE P-36:3|PE P-16:0_20:3	[M+H]+	C41H76NO7P	EtherPE	FUKISTPVIDDUQU-UHFFFAOYSA-N	O=C(OC(COC=CCCCCCCCCCCCCCC)COP(=O)(O)OCCN)CCCCCCCCCC=CCC=CCC=CCC	0.38	0.53	0.67	5.00	2.00	1320.91	20251106_lipidomicsAAc-VaEx_ToxoDCT_POS-DDA_027_DCT-N-A3	Intensity	Msp20250218112233_NCDK_conventional_converted_dev_1	IN	Confirmed	FUKISTPVIDDUQU	PE P-36:3	3	36	1	0	0	0	1.48823	3.22184e+07	8.33389
LP336	8108	8.066	10.281		702.543	702.543	-0.49	-0.69747	PE P-34:1|PE P-18:1_16:0	[M+H]+	C39H76NO7P	EtherPE	ZOSSFCIAXYNTHL-UHFFFAOYSA-N	O=C(OC(COC=CCCCCCCC=CCCCCCCCC)COP(=O)(O)OCCN)CCCCCCCCCCCCCCC	0.45	0.55	0.69	5.00	2.00	8739.8	20251106_lipidomicsAAc-VaEx_ToxoDCT_POS-DDA_007_CondSQC02	Intensity	Msp20250218112233_NCDK_conventional_converted_dev_1	IN	Confirmed	ZOSSFCIAXYNTHL	PE P-34:1	1	34	1	0	0	0	2.74611	1.78513e+08	15.4351
LP342	7392	8.13	10.368		676.529	676.528	1.71	2.5276	PE P-32:0|PE P-16:0_16:0	[M+H]+	C37H74NO7P	EtherPE	FDULCEKAOVWBTQ-UHFFFAOYSA-N	O=C(OC(COC=CCCCCCCCCCCCCCC)COP(=O)(O)OCCN)CCCCCCCCCCCCCCC	0.43	0.55	0.73	5.00	2.00	2160.01	20251106_lipidomicsAAc-VaEx_ToxoDCT_POS-DDA_050_SQC07	Intensity	Msp20250218112233_NCDK_conventional_converted_dev_1	IN	Confirmed	FDULCEKAOVWBTQ	PE P-32:0	0	32	1	0	0	0	2.61966	9.51642e+07	15.8632
LP357	9574	8.026	10.487		752.558	752.559	-0.49	-0.65111	PE P-38:4|PE P-18:0_20:4	[M+H]+	C43H78NO7P	EtherPE	ZTZQZGHJLWFLFQ-UHFFFAOYSA-N	O=C(OC(COC=CCCCCCCCCCCCCCCCC)COP(=O)(O)OCCN)CCCCCCC=CCC=CCC=CCC=CCC	0.35	0.50	0.62	5.00	2.00	915.65	20251106_lipidomicsAAc-VaEx_ToxoDCT_POS-DDA_044_Tirl-P-B4	Intensity	Msp20250218112233_NCDK_conventional_converted_dev_1	IN minor	Confirmed	ZTZQZGHJLWFLFQ	PE P-38:4	4	38	1	0	0	0	1.87126	2.82072e+07	5.23259
LP359	8494	8.37	10.505		716.559	716.559	0.12	0.16747	PE P-35:1|PE P-17:0_18:1	[M+H]+	C40H78NO7P	EtherPE	FDQGSTMMGFGRFB-UHFFFAOYSA-N	O=C(OC(COC=CCCCCCCCCCCCCCCC)COP(=O)(O)OCCN)CCCCCCCC=CCCCCCCCC	0.37	0.47	0.62	5.00	2.00	273.46	20251106_lipidomicsAAc-VaEx_ToxoDCT_POS-DDA_010_CondSQC05	Intensity	Msp20250218112233_NCDK_conventional_converted_dev_1	IN shouldered	Confirmed	FDQGSTMMGFGRFB	PE P-35:1	1	35	1	0	0	0	5.91499	3.70105e+06	29.8287
LP364	10394	7.371	10.614		776.559	776.559	-0.31	-0.3992	PE P-40:6|PE P-18:1_22:5	[M+H]+	C45H78NO7P	EtherPE	MERDTQWSAMFCRO-UHFFFAOYSA-N	O=C(OC(COC=CCCCCCCC=CCCCCCCCC)COP(=O)(O)OCCN)CCCCCC=CCC=CCC=CCC=CCC=CCC	0.42	0.57	0.68	5.00	2.00	701.67	20251106_lipidomicsAAc-VaEx_ToxoDCT_POS-DDA_055_DCT-N-B3	Intensity	Msp20250218112233_NCDK_conventional_converted_dev_1	IN	Confirmed	MERDTQWSAMFCRO	PE P-40:6	6	40	1	0	0	0	0.597012	1.24104e+07	1.74035
LP368	9573	7.868	10.676		752.558	752.559	-0.55	-0.73084	PE P-38:4|PE P-16:0_22:4	[M+H]+	C43H78NO7P	EtherPE	IABMLWQTSKBCJV-UHFFFAOYSA-N	O=C(OC(COC=CCCCCCCCCCCCCCC)COP(=O)(O)OCCN)CCCCCCCCC=CCC=CCC=CCC=CCC	0.41	0.55	0.65	5.00	2.00	1153.09	20251106_lipidomicsAAc-VaEx_ToxoDCT_POS-DDA_023_Tirl-P-A1	Intensity	Msp20250218112233_NCDK_conventional_converted_dev_1	IN	Confirmed	IABMLWQTSKBCJV	PE P-38:4	4	38	1	0	0	0	1.22398	4.10544e+07	5.44375
LP382	8166	8.667	10.918		704.558	704.559	-0.49	-0.69547	PE P-34:0|PE P-18:0_16:0	[M+H]+	C39H78NO7P	EtherPE	HEASGCOZOMIKFU-UHFFFAOYSA-N	O=C(OC(COC=CCCCCCCCCCCCCCCCC)COP(=O)(O)OCCN)CCCCCCCCCCCCCCC	0.58	0.67	0.76	5.00	2.00	850.16	20251106_lipidomicsAAc-VaEx_ToxoDCT_POS-DDA_051_Tirl-P-B3	Intensity	Msp20250218112233_NCDK_conventional_converted_dev_1	IN	Confirmed	HEASGCOZOMIKFU	PE P-34:0	0	34	1	0	0	0	3.5604	1.47841e+07	14.3194
LP386	8858	8.065	10.981		728.558	728.559	-0.49	-0.67256	PE P-36:2|PE P-18:1_18:1	[M+H]+	C41H78NO7P	EtherPE	CFANDHZPOSNKNO-UHFFFAOYSA-N	O=C(OC(COC=CCCCCCCC=CCCCCCCCC)COP(=O)(O)OCCN)CCCCCCCC=CCCCCCCCC	0.52	0.65	0.74	5.00	2.00	3043.22	20251106_lipidomicsAAc-VaEx_ToxoDCT_POS-DDA_045_DCT-N-A4	Intensity	Msp20250218112233_NCDK_conventional_converted_dev_1	IN	Confirmed	CFANDHZPOSNKNO	PE P-36:2	2	36	1	0	0	0	1.98244	8.80288e+07	12.2151
LP397	10471	8.01	11.267		778.574	778.575	-0.61	-0.78348	PE P-40:5|PE P-18:0_22:5	[M+H]+	C45H80NO7P	EtherPE	QIJJGYHBXLEBJV-UHFFFAOYSA-N	O=C(OC(COC=CCCCCCCCCCCCCCCCC)COP(=O)(O)OCCN)CCCCCC=CCC=CCC=CCC=CCC=CCC	0.42	0.52	0.60	5.00	2.00	151.99	20251106_lipidomicsAAc-VaEx_ToxoDCT_POS-DDA_026_Tirl-P-B2	Intensity	Msp20250218112233_NCDK_conventional_converted_dev_1	IN	Confirmed	QIJJGYHBXLEBJV	PE P-40:5	5	40	1	0	0	0	2.15745	1.52343e+07	5.67051
LP402	9201	8.037	11.35		740.559	740.559	-0.25	-0.33758	PE P-37:3|PE P-16:0_21:3	[M+H]+	C42H78NO7P	EtherPE	NVJZXDUQRVGCHF-UHFFFAOYSA-N	O=C(OC(COC=CCCCCCCCCCCCCCC)COP(=O)(O)OCCN)CCCCCCCC=CCC=CCC=CCCCCC	0.41	0.53	0.64	5.00	2.00	14191.2	20251106_lipidomicsAAc-VaEx_ToxoDCT_POS-DDA_053_DCT-P-A3	Intensity	Msp20250218112233_NCDK_conventional_converted_dev_1	IN shouldered	Confirmed	NVJZXDUQRVGCHF	PE P-37:3	3	37	1	0	0	0	3.11041	5.29013e+06	17.4199
LP406	10472	7.843	11.387		778.574	778.575	-0.42	-0.53945	PE P-40:5|PE P-18:1_22:4	[M+H]+	C45H80NO7P	EtherPE	PDXZWDHUABEPOF-UHFFFAOYSA-N	O=C(OC(COC=CCCCCCCC=CCCCCCCCC)COP(=O)(O)OCCN)CCCCCCCCC=CCC=CCC=CCC=CCC	0.42	0.54	0.62	5.00	2.00	77.1	20251106_lipidomicsAAc-VaEx_ToxoDCT_POS-DDA_015_SQC02	Intensity	Msp20250218112233_NCDK_conventional_converted_dev_1	IN minor shouldered	Confirmed	PDXZWDHUABEPOF	PE P-40:5	5	40	1	0	0	0	4.27723	9.30019e+06	11.5523
LP429	9629	8.334	11.924		754.574	754.575	-0.61	-0.8084	PE P-38:3|PE P-16:0_22:3	[M+H]+	C43H80NO7P	EtherPE	BXLKXLUOQHXHNH-UHFFFAOYSA-N	O=C(OC(COC=CCCCCCCCCCCCCCC)COP(=O)(O)OCCN)CCCCCCCCC=CCC=CCC=CCCCCC	0.43	0.59	0.70	5.00	2.00	3417.51	20251106_lipidomicsAAc-VaEx_ToxoDCT_POS-DDA_041_DCT-N-C1	Intensity	Msp20250218112233_NCDK_conventional_converted_dev_1	IN	Confirmed	BXLKXLUOQHXHNH	PE P-38:3	3	38	1	0	0	0	4.4142	5.99836e+07	24.6701
LP431	10538	9.169	11.952		780.588	780.59	-2.56	-3.2796	PE O-40:5	[M+H]+	C45H82NO7P	EtherPE	RQINHDAVEFXBIF-UHFFFAOYSA-N	O=C(OC(COCCCCCCC=CCC=CCC=CCC=CCC)COP(=O)(O)OCCN)CCCCCCCCCC=CCCCCCCCCC	0.03	0.03	0.75	1.00	1.00	110.3	20251106_lipidomicsAAc-VaEx_ToxoDCT_POS-DDA_047_Tirl-P-A4	Intensity	Msp20250218112233_NCDK_conventional_converted_dev_1	IN	Confirmed|Low quality spectrum	RQINHDAVEFXBIF	PE O-40:5	5	40	1	0	0	0	3.14665	4.53722e+06	16.826
LP433	8911	8.652	12.024		730.574	730.575	-0.73	-0.99921	PE P-36:1|PE P-16:0_20:1	[M+H]+	C41H80NO7P	EtherPE	MFRYWKSWYSTLOB-UHFFFAOYSA-N	O=C(OC(COC=CCCCCCCCCCCCCCC)COP(=O)(O)OCCN)CCCCCCCCCC=CCCCCCCCC	0.44	0.55	0.68	5.00	2.00	1991.99	20251106_lipidomicsAAc-VaEx_ToxoDCT_POS-DDA_008_CondSQC03	Intensity	Msp20250218112233_NCDK_conventional_converted_dev_1	IN	Confirmed	MFRYWKSWYSTLOB	PE P-36:1	1	36	1	0	0	0	2.60199	5.39474e+07	13.5627
LP435	10541	8.319	12.044		780.59	780.59	-0.43	-0.55087	PE P-40:4|PE P-18:1_22:3	[M+H]+	C45H82NO7P	EtherPE	ZXESBKMPBZUFOL-UHFFFAOYSA-N	O=C(OC(COC=CCCCCCCC=CCCCCCCCC)COP(=O)(O)OCCN)CCCCCCCCC=CCC=CCC=CCCCCC	0.47	0.60	0.67	5.00	2.00	895.41	20251106_lipidomicsAAc-VaEx_ToxoDCT_POS-DDA_042_DCT-P-B2	Intensity	Msp20250218112233_NCDK_conventional_converted_dev_1	IN	Confirmed	ZXESBKMPBZUFOL	PE P-40:4	4	40	1	0	0	0	3.92436	2.75793e+07	22.2388
LP439	8237	8.754	12.08		706.574	706.575	-0.3	-0.42458	PE O-34:0	[M+H]+	C39H80NO7P	EtherPE	QHNDDCJSMUKJDS-UHFFFAOYSA-N	O=C(OC(COCCCCCCCC)COP(=O)(O)OCCN)CCCCCCCCCCCCCCCCCCCCCCCCC	0.42	0.39	0.75	1.00	1.00	119.67	20251106_lipidomicsAAc-VaEx_ToxoDCT_POS-DDA_008_CondSQC03	Intensity	Msp20250218112233_NCDK_conventional_converted_dev_1	IN shouldered	Confirmed|Low quality spectrum	QHNDDCJSMUKJDS	PE O-34:0	0	34	1	0	0	0	3.49988	2.51315e+06	22.5081
LP441	9631	8.495	12.089		754.574	754.575	-0.24	-0.31806	PE P-38:3|PE P-18:0_20:3	[M+H]+	C43H80NO7P	EtherPE	ADYILQKXUHGAJF-UHFFFAOYSA-N	O=C(OC(COC=CCCCCCCCCCCCCCCCC)COP(=O)(O)OCCN)CCCCCCCCCC=CCC=CCC=CCC	0.36	0.51	0.63	5.00	2.00	905.57	20251106_lipidomicsAAc-VaEx_ToxoDCT_POS-DDA_033_Tirl-P-A3	Intensity	Msp20250218112233_NCDK_conventional_converted_dev_1	IN minor	Confirmed	ADYILQKXUHGAJF	PE P-38:3	3	38	1	0	0	0	2.23975	1.58928e+07	11.981
LP460	10109	8.522	12.412		768.589	768.59	-1.1	-1.4312	PE P-39:3|PE P-17:0_22:3	[M+H]+	C44H82NO7P	EtherPE	KHPVHUXDOHSODT-UHFFFAOYSA-N	O=C(OC(COC=CCCCCCCCCCCCCCCC)COP(=O)(O)OCCN)CCCCCCCCC=CCC=CCC=CCCCCC	0.21	0.28	0.37	5.00	2.00	358326	20251106_lipidomicsAAc-VaEx_ToxoDCT_POS-DDA_011_SQC01	Intensity	Msp20250218112233_NCDK_conventional_converted_dev_1	IN minor shouldered	Confirmed	KHPVHUXDOHSODT	PE P-39:3	3	39	1	0	0	0	2.25066	3.0364e+06	9.95104
LP463	12657	9.607	12.457		834.634	834.637	-2.8	-3.3548	PE O-44:6	[M+H]+	C49H88NO7P	EtherPE	UKRWPANJDZQMMF-UHFFFAOYSA-N	O=C(OC(COCCCCCCCCCCCCCCCC)COP(=O)(O)OCCN)CCCCCCCCC=CCC=CCC=CCC=CCC=CCC=CCC	0.03	0.03	0.75	1.00	1.00	35.9	20251106_lipidomicsAAc-VaEx_ToxoDCT_POS-DDA_059_CondSQC07	Intensity	Msp20250218112233_NCDK_conventional_converted_dev_1	IN	Confirmed|Low quality spectrum	UKRWPANJDZQMMF	PE O-44:6	6	44	1	0	0	0	2.4228e-13	731873	1.2377e-12
LP466	10111	8.623	12.539		768.59	768.59	-0.43	-0.55947	PE P-39:3|PE P-18:0_21:3	[M+H]+	C44H82NO7P	EtherPE	JPXOJSKEHCNYDQ-UHFFFAOYSA-N	O=C(OC(COC=CCCCCCCCCCCCCCCCC)COP(=O)(O)OCCN)CCCCCCCC=CCC=CCC=CCCCCC	0.31	0.41	0.56	5.00	2.00	122771	20251106_lipidomicsAAc-VaEx_ToxoDCT_POS-DDA_029_SQC04	Intensity	Msp20250218112233_NCDK_conventional_converted_dev_1	IN shouldered	Confirmed	JPXOJSKEHCNYDQ	PE P-39:3	3	39	1	0	0	0	0.436395	2.73878e+06	2.06177
LP468	8981	9.201	12.571		732.59	732.59	-0.31	-0.42316	PE P-36:0|PE P-20:0_16:0	[M+H]+	C41H82NO7P	EtherPE	BAGFQORAOBZWDG-UHFFFAOYSA-N	O=C(OC(COC=CCCCCCCCCCCCCCCCCCC)COP(=O)(O)OCCN)CCCCCCCCCCCCCCC	0.47	0.54	0.68	5.00	2.00	4967.92	20251106_lipidomicsAAc-VaEx_ToxoDCT_POS-DDA_047_Tirl-P-A4	Intensity	Msp20250218112233_NCDK_conventional_converted_dev_1	IN	Confirmed	BAGFQORAOBZWDG	PE P-36:0	0	36	1	0	0	0	3.32539	1.80536e+06	10.013
LP474	10611	8.895	12.735		782.606	782.606	-0.06	-0.076667	PE P-40:3|PE P-18:0_22:3	[M+H]+	C45H84NO7P	EtherPE	LUTFCONSQMQIBO-UHFFFAOYSA-N	O=C(OC(COC=CCCCCCCCCCCCCCCCC)COP(=O)(O)OCCN)CCCCCCCCC=CCC=CCC=CCCCCC	0.49	0.60	0.66	5.00	2.00	799.07	20251106_lipidomicsAAc-VaEx_ToxoDCT_POS-DDA_019_Tirl-P-C1	Intensity	Msp20250218112233_NCDK_conventional_converted_dev_1	IN	Confirmed	LUTFCONSQMQIBO	PE P-40:3	3	40	1	0	0	0	2.60469e-13	1.9158e+07	1.11109e-12
LP480	9689	8.707	12.82		756.59	756.59	-0.37	-0.48904	PE P-38:2|PE P-16:0_22:2	[M+H]+	C43H82NO7P	EtherPE	LYFMZJCIGLZMJF-UHFFFAOYSA-N	O=C(OC(COC=CCCCCCCCCCCCCCC)COP(=O)(O)OCCN)CCCCCCCCCCCC=CCC=CCCCCC	0.39	0.51	0.63	5.00	2.00	168.62	20251106_lipidomicsAAc-VaEx_ToxoDCT_POS-DDA_027_DCT-N-A3	Intensity	Msp20250218112233_NCDK_conventional_converted_dev_1	IN broad	Confirmed	LYFMZJCIGLZMJF	PE P-38:2	2	38	1	0	0	0	2.49758	3.58934e+07	14.7684
LP489	10874	9.704	12.929		788.652	788.653	-0.3	-0.3804	PE O-40:1	[M+H]+	C45H90NO7P	EtherPE	SJDHMUGCSUSOHV-UHFFFAOYSA-N	O=C(OC(COCCCCCCCCCCCC)COP(=O)(O)OCCN)CCCCCCCCCCCCCCCCCC=CCCCCCCCC	0.24	0.24	0.75	1.00	1.00	11.63	20251106_lipidomicsAAc-VaEx_ToxoDCT_POS-DDA_052_DCT-N-A1	Intensity	Msp20250218112233_NCDK_conventional_converted_dev_1	IN	Confirmed|Low quality spectrum	SJDHMUGCSUSOHV	PE O-40:1	1	40	1	0	0	0	2.86309	1.22265e+06	14.4934
LP490	12658	9.08	12.938		834.636	834.637	-0.61	-0.73086	PE P-44:5|PE P-24:1_20:4	[M+H]+	C49H88NO7P	EtherPE	PKINGLCDNYVYIK-UHFFFAOYSA-N	O=C(OC(COC=CCCCCCCCCCCC=CCCCCCCCCCC)COP(=O)(O)OCCN)CCCCCCC=CCC=CCC=CCC=CCC	0.04	0.02	0.80	5.00	2.00	41.34	20251106_lipidomicsAAc-VaEx_ToxoDCT_POS-DDA_030_Tirl-P-C4	Intensity	Msp20250218112233_NCDK_conventional_converted_dev_1	IN	Confirmed|Low quality spectrum	PKINGLCDNYVYIK	PE P-44:5	5	44	1	0	0	0	3.07588	786739	5.95897
LP506	11612	8.776	13.037		808.621	808.622	-0.43	-0.53177	PE P-42:4|PE P-18:1_24:3	[M+H]+	C47H86NO7P	EtherPE	OVHXMXIBISWSLA-UHFFFAOYSA-N	O=C(OC(COC=CCCCCCCC=CCCCCCCCC)COP(=O)(O)OCCN)CCCCCCCCC=CCC=CCC=CCCCCCCC	0.42	0.52	0.61	5.00	2.00	9254.21	20251106_lipidomicsAAc-VaEx_ToxoDCT_POS-DDA_018_DCT-P-A4	Intensity	Msp20250218112233_NCDK_conventional_converted_dev_1	IN broad	Confirmed	OVHXMXIBISWSLA	PE P-42:4	4	42	1	0	0	0	2.17005	3.73993e+06	10.0175
LP508	9751	9.169	13.046		758.605	758.606	-0.3	-0.39546	PE P-38:1|PE P-16:0_22:1	[M+H]+	C43H84NO7P	EtherPE	OSDKOUUHCQCQEG-UHFFFAOYSA-N	O=C(OC(COC=CCCCCCCCCCCCCCC)COP(=O)(O)OCCN)CCCCCCCCCCCC=CCCCCCCCC	0.34	0.44	0.60	5.00	2.00	735.54	20251106_lipidomicsAAc-VaEx_ToxoDCT_POS-DDA_028_DCT-P-A1	Intensity	Msp20250218112233_NCDK_conventional_converted_dev_1	IN	Confirmed	OSDKOUUHCQCQEG	PE P-38:1	1	38	1	0	0	0	2.64663	1.62244e+07	12.9295
LP510	10694	9.156	13.054		784.621	784.622	-0.37	-0.47156	PE P-40:2|PE P-18:1_22:1	[M+H]+	C45H86NO7P	EtherPE	GHZVEINRKWBYNY-UHFFFAOYSA-N	O=C(OC(COC=CCCCCCCC=CCCCCCCCC)COP(=O)(O)OCCN)CCCCCCCCCCCC=CCCCCCCCC	0.43	0.52	0.64	5.00	2.00	183.44	20251106_lipidomicsAAc-VaEx_ToxoDCT_POS-DDA_035_DCT-P-C4	Intensity	Msp20250218112233_NCDK_conventional_converted_dev_1	IN	Confirmed	GHZVEINRKWBYNY	PE P-40:2	2	40	1	0	0	0	1.91474	1.22651e+07	10.3071
LP539	11692	9.305	13.297		810.637	810.637	0	0	PE P-42:3|PE P-18:0_24:3	[M+H]+	C47H88NO7P	EtherPE	GPSWIFVVHLMFPK-UHFFFAOYSA-N	O=C(OC(COC=CCCCCCCCCCCCCCCCC)COP(=O)(O)OCCN)CCCCCCCCC=CCC=CCC=CCCCCCCC	0.42	0.50	0.65	5.00	2.00	4416.19	20251106_lipidomicsAAc-VaEx_ToxoDCT_POS-DDA_014_CondSQC06	Intensity	Msp20250218112233_NCDK_conventional_converted_dev_1	IN shouldered	Confirmed	GPSWIFVVHLMFPK	PE P-42:3	3	42	1	0	0	0	2.92534	1.7004e+06	11.9187
LP541	10805	9.637	13.302		786.637	786.637	-0.3	-0.38137	PE P-40:1|PE P-18:0_22:1	[M+H]+	C45H88NO7P	EtherPE	RKRYLPRHFNWQBD-UHFFFAOYSA-N	O=C(OC(COC=CCCCCCCCCCCCCCCCC)COP(=O)(O)OCCN)CCCCCCCCCCCC=CCCCCCCCC	0.33	0.43	0.58	5.00	2.00	103.99	20251106_lipidomicsAAc-VaEx_ToxoDCT_POS-DDA_010_CondSQC05	Intensity	Msp20250218112233_NCDK_conventional_converted_dev_1	IN	Confirmed	RKRYLPRHFNWQBD	PE P-40:1	1	40	1	0	0	0	2.42932e-13	3.7986e+06	1.20522e-12
LP555	11691	9.161	13.438		810.636	810.637	-0.91	-1.1226	PE P-42:3|PE P-18:1_24:2	[M+H]+	C47H88NO7P	EtherPE	IUNUEFSDLOHVBM-UHFFFAOYSA-N	O=C(OC(COC=CCCCCCCC=CCCCCCCCC)COP(=O)(O)OCCN)CCCCCCCCCCCC=CCC=CCCCCCCC	0.29	0.41	0.51	5.00	2.00	26.34	20251106_lipidomicsAAc-VaEx_ToxoDCT_POS-DDA_020_DCT-N-A2	Intensity	Msp20250218112233_NCDK_conventional_converted_dev_1	IN shouldered minor	Confirmed	IUNUEFSDLOHVBM	PE P-42:3	3	42	1	0	0	0	2.9643	1.55725e+06	15.583
LP556	11763	9.606	13.464		812.653	812.653	-0.24	-0.29533	PE P-42:2|PE P-18:1_24:1	[M+H]+	C47H90NO7P	EtherPE	WZSBOLQZJTUGHD-UHFFFAOYSA-N	O=C(OC(COC=CCCCCCCC=CCCCCCCCC)COP(=O)(O)OCCN)CCCCCCCCCCCCCC=CCCCCCCCC	0.32	0.40	0.55	5.00	2.00	11.57	20251106_lipidomicsAAc-VaEx_ToxoDCT_POS-DDA_053_DCT-P-A3	Intensity	Msp20250218112233_NCDK_conventional_converted_dev_1	IN	Confirmed|Low quality spectrum	WZSBOLQZJTUGHD	PE P-42:2	2	42	1	0	0	0	2.98806	2.47288e+06	15.0955
LP561	12902	10.028	13.502		840.684	840.684	-0.36	-0.42822	PE P-44:2|PE P-18:1_26:1	[M+H]+	C49H94NO7P	EtherPE	JQFVTDCETXFVMJ-UHFFFAOYSA-N	O=C(OC(COC=CCCCCCCC=CCCCCCCCC)COP(=O)(O)OCCN)CCCCCCCCCCCCCCCC=CCCCCCCCC	0.38	0.45	0.56	5.00	2.00	6.88	20251106_lipidomicsAAc-VaEx_ToxoDCT_POS-DDA_046_DCT-P-C3	Intensity	Msp20250218112233_NCDK_conventional_converted_dev_1	IN	Confirmed	JQFVTDCETXFVMJ	PE P-44:2	2	44	1	0	0	0	2.52	692186	9.48164
LP564	11854	10.056	13.545		814.668	814.668	-0.8	-0.98199	PE P-42:1|PE P-16:0_26:1	[M+H]+	C47H92NO7P	EtherPE	WOTYBGUGYYUMAV-UHFFFAOYSA-N	O=C(OC(COC=CCCCCCCCCCCCCCC)COP(=O)(O)OCCN)CCCCCCCCCCCCCCCC=CCCCCCCCC	0.31	0.43	0.53	5.00	2.00	5472.31	20251106_lipidomicsAAc-VaEx_ToxoDCT_POS-DDA_028_DCT-P-A1	Intensity	Msp20250218112233_NCDK_conventional_converted_dev_1	IN	Confirmed	WOTYBGUGYYUMAV	PE P-42:1	1	42	1	0	0	0	3.39254	719469	14.0765
LP637	12673	11.715	14.875		834.791	834.791	-0.3	-0.35937	TG O-50:2|TG O-18:1_14:0_18:1	[M+NH4]+	C53H100O5	EtherTG	FYAOIOCIQTWCOL-UHFFFAOYSA-N	O=C(OCC(OC(=O)CCCCCCCC=CCCCCCCCC)COCCCCCCCCC=CCCCCCCCC)CCCCCCCCCCCCC	0.44	0.56	0.91	5.00	2.00	122232	20251106_lipidomicsAAc-VaEx_ToxoDCT_POS-DDA_030_Tirl-P-C4	Intensity	Msp20250218112233_NCDK_conventional_converted_dev_1	IN	Confirmed|Low quality spectrum	FYAOIOCIQTWCOL	TG O-50:2	2	50	1	0	0	0	2.09142e-13	8.13654e+06	6.6852e-13
LP638	13756	11.718	14.93		860.806	860.807	-0.18	-0.20911	TG O-52:3|TG O-18:1_16:1_18:1	[M+NH4]+	C55H102O5	EtherTG	GWWDKOLAHWDJBA-UHFFFAOYSA-N	O=C(OCC(OC(=O)CCCCCCCC=CCCCCCCCC)COCCCCCCCCC=CCCCCCCCC)CCCCCCCC=CCCCCCC	0.54	0.66	0.88	5.00	2.00	128929	20251106_lipidomicsAAc-VaEx_ToxoDCT_POS-DDA_015_SQC02	Intensity	Msp20250218112233_NCDK_conventional_converted_dev_1	IN	Confirmed	GWWDKOLAHWDJBA	TG O-52:3	3	52	1	0	0	0	2.57399	4.42932e+06	8.59846
LP640	11619	11.737	14.968		808.775	808.775	-0.37	-0.45748	TG O-48:1|TG O-18:1_14:0_16:0	[M+NH4]+	C51H98O5	EtherTG	SIEAMBHBDYVXCT-UHFFFAOYSA-N	O=C(OCC(OC(=O)CCCCCCCCCCCCCCC)COCCCCCCCCC=CCCCCCCCC)CCCCCCCCCCCCC	0.52	0.61	0.87	5.00	2.00	402142	20251106_lipidomicsAAc-VaEx_ToxoDCT_POS-DDA_045_DCT-N-A4	Intensity	Msp20250218112233_NCDK_conventional_converted_dev_1	IN	Confirmed|Low quality spectrum	SIEAMBHBDYVXCT	TG O-48:1	1	48	1	0	0	0	2.01017	6.01441e+06	6.33124
LP649	11704	12.125	15.205		810.791	810.791	-0.12	-0.148	TG O-48:0|TG O-16:0_16:0_16:0	[M+NH4]+	C51H100O5	EtherTG	PPDBIVVWNXSKCW-UHFFFAOYSA-N	O=C(OCC(OC(=O)CCCCCCCCCCCCCCC)COCCCCCCCCCCCCCCCC)CCCCCCCCCCCCCCC	0.52	0.64	0.70	4.00	2.00	35792.5	20251106_lipidomicsAAc-VaEx_ToxoDCT_POS-DDA_044_Tirl-P-B4	Intensity	Msp20250218112233_NCDK_conventional_converted_dev_1	IN	Confirmed	PPDBIVVWNXSKCW	TG O-48:0	0	48	1	0	0	0	3.40354e-13	1.50609e+06	9.24612e-13
LP653	14726	12.025	15.31		888.838	888.838	-0.24	-0.27002	TG O-54:3|TG O-18:1_18:1_18:1	[M+NH4]+	C57H106O5	EtherTG	CWVUILNZCWRGFS-UHFFFAOYSA-N	O=C(OCC(OC(=O)CCCCCCCC=CCCCCCCCC)COCCCCCCCCC=CCCCCCCCC)CCCCCCCC=CCCCCCCCC	0.50	0.61	0.83	4.00	2.00	26276.6	20251106_lipidomicsAAc-VaEx_ToxoDCT_POS-DDA_054_Tirl-P-C2	Intensity	Msp20250218112233_NCDK_conventional_converted_dev_1	IN	Confirmed	CWVUILNZCWRGFS	TG O-54:3	3	54	1	0	0	0	3.13331e-13	5.94359e+06	1.04053e-12
LP655	12753	12.086	15.362		836.806	836.807	-0.49	-0.58556	TG O-50:1|TG O-16:0_16:0_18:1	[M+NH4]+	C53H102O5	EtherTG	NSEKYLOUAKIDTL-UHFFFAOYSA-N	O=C(OCC(OC(=O)CCCCCCCC=CCCCCCCCC)COCCCCCCCCCCCCCCCC)CCCCCCCCCCCCCCC	0.54	0.67	0.88	5.00	2.00	132419	20251106_lipidomicsAAc-VaEx_ToxoDCT_POS-DDA_056_DCT-P-B1	Intensity	Msp20250218112233_NCDK_conventional_converted_dev_1	IN	Confirmed	NSEKYLOUAKIDTL	TG O-50:1	1	50	1	0	0	0	1.2721	8.42329e+06	3.91985
LP656	13836	12.055	15.386		862.822	862.822	-0.48	-0.55631	TG O-52:2|TG O-18:1_16:0_18:1	[M+NH4]+	C55H104O5	EtherTG	SRSFVHXSVPMBMY-UHFFFAOYSA-N	O=C(OCC(OC(=O)CCCCCCCC=CCCCCCCCC)COCCCCCCCCC=CCCCCCCCC)CCCCCCCCCCCCCCC	0.59	0.74	0.91	5.00	2.00	92905.7	20251106_lipidomicsAAc-VaEx_ToxoDCT_POS-DDA_040_Tirl-P-A2	Intensity	Msp20250218112233_NCDK_conventional_converted_dev_1	IN	Confirmed	SRSFVHXSVPMBMY	TG O-52:2	2	52	1	0	0	0	0.493293	1.2437e+07	1.71341
LP661	15685	12.355	15.565		916.869	916.869	-0.3	-0.3272	TG O-56:3|TG O-18:1_18:1_20:1	[M+NH4]+	C59H110O5	EtherTG	UNWWDGXFYQKSSQ-UHFFFAOYSA-N	O=C(OCC(OC(=O)CCCCCCCCCC=CCCCCCCCC)COCCCCCCCCC=CCCCCCCCC)CCCCCCCC=CCCCCCCCC	0.63	0.76	0.88	5.00	2.00	10746.6	20251106_lipidomicsAAc-VaEx_ToxoDCT_POS-DDA_051_Tirl-P-B3	Intensity	Msp20250218112233_NCDK_conventional_converted_dev_1	IN	Confirmed	UNWWDGXFYQKSSQ	TG O-56:3	3	56	1	0	0	0	3.41589	1.90325e+06	12.6249
LP663	13913	12.435	15.589		864.837	864.838	-0.43	-0.4972	TG O-52:1|TG O-16:0_16:0_20:1	[M+NH4]+	C55H106O5	EtherTG	XQIHGUCTIXHZGW-UHFFFAOYSA-N	O=C(OCC(OC(=O)CCCCCCCCCC=CCCCCCCCC)COCCCCCCCCCCCCCCCC)CCCCCCCCCCCCCCC	0.47	0.55	0.82	5.00	2.00	6769.59	20251106_lipidomicsAAc-VaEx_ToxoDCT_POS-DDA_044_Tirl-P-B4	Intensity	Msp20250218112233_NCDK_conventional_converted_dev_1	IN	Confirmed|Low quality spectrum	XQIHGUCTIXHZGW	TG O-52:1	1	52	1	0	0	0	3.3376	2.13947e+06	13.5708
LP664	14804	12.386	15.704		890.853	890.854	-0.37	-0.41533	TG O-54:2|TG O-18:1_16:0_20:1	[M+NH4]+	C57H108O5	EtherTG	HLTZTAWSMWOWOD-UHFFFAOYSA-N	O=C(OCC(OC(=O)CCCCCCCCCC=CCCCCCCCC)COCCCCCCCCC=CCCCCCCCC)CCCCCCCCCCCCCCC	0.45	0.55	0.89	5.00	2.00	15283.8	20251106_lipidomicsAAc-VaEx_ToxoDCT_POS-DDA_036_SQC05	Intensity	Msp20250218112233_NCDK_conventional_converted_dev_1	IN	Confirmed|Low quality spectrum	HLTZTAWSMWOWOD	TG O-54:2	2	54	1	0	0	0	2.47656	3.15007e+06	8.72597
LP673	15737	12.721	16.141		918.885	918.885	-0.19	-0.20677	TG O-56:2|TG O-16:0_18:1_22:1	[M+NH4]+	C59H112O5	EtherTG	HYPZDOPUURMZJR-UHFFFAOYSA-N	O=C(OCC(OC(=O)CCCCCCCCCCCC=CCCCCCCCC)COCCCCCCCCCCCCCCCC)CCCCCCCC=CCCCCCCCC	0.19	0.29	0.79	5.00	2.00	39.29	20251106_lipidomicsAAc-VaEx_ToxoDCT_POS-DDA_051_Tirl-P-B3	Intensity	Msp20250218112233_NCDK_conventional_converted_dev_1	IN	Confirmed|Low quality spectrum	HYPZDOPUURMZJR	TG O-56:2	2	56	1	0	0	0	3.08725	838916	14.069
LP505	17391	9.559	13.034		978.773	978.773	-0.37	-0.37802	HBMP 48:0|HBMP 16:0/16:0_16:0	[M+NH4]+	C54H105O11P	HBMP	KLKSDAICIJDDOI-UHFFFAOYSA-N	O=C(OCC(OC(=O)CCCCCCCCCCCCCCC)COP(=O)(O)OCC(OC(=O)CCCCCCCCCCCCCCC)CO)CCCCCCCCCCCCCCC	0.54	0.62	0.88	3.00	2.00	22.12	20251106_lipidomicsAAc-VaEx_ToxoDCT_POS-DDA_016_Tirl-P-B1	Intensity	Msp20250218112233_NCDK_conventional_converted_dev_1	IN	Confirmed|Low quality spectrum	KLKSDAICIJDDOI	HBMP 48:0	0	48	0	0	0	0	2.97447	452274	5.03901
LP525	18506	9.54	13.153		1030.8	1030.8	-0.25	-0.24253	HBMP 52:2|HBMP 16:0/18:1_18:1	[M+NH4]+	C58H109O11P	HBMP	LXILANHLFVHTJF-UHFFFAOYSA-N	O=C(OCC(OC(=O)CCCCCCCC=CCCCCCCCC)COP(=O)(O)OCC(OC(=O)CCCCCCCC=CCCCCCCCC)CO)CCCCCCCCCCCCCCC	0.41	0.47	0.93	4.00	2.00	4045.14	20251106_lipidomicsAAc-VaEx_ToxoDCT_POS-DDA_023_Tirl-P-A1	Intensity	Msp20250218112233_NCDK_conventional_converted_dev_1	IN	Confirmed|Low quality spectrum	LXILANHLFVHTJF	HBMP 52:2	2	52	0	0	0	0	0.652928	1.00751e+06	4.13383
LP534	18898	9.539	13.254		1056.82	1056.82	-0.85	-0.8043	HBMP 54:3|HBMP 18:1/18:1_18:1	[M+NH4]+	C60H111O11P	HBMP	YGELWCZMOZVYTE-UHFFFAOYSA-N	O=C(OCC(OC(=O)CCCCCCCC=CCCCCCCCC)COP(=O)(O)OCC(OC(=O)CCCCCCCC=CCCCCCCCC)CO)CCCCCCCC=CCCCCCCCC	0.61	0.70	0.88	3.00	2.00	21765.3	20251106_lipidomicsAAc-VaEx_ToxoDCT_POS-DDA_034_DCT-N-B4	Intensity	Msp20250218112233_NCDK_conventional_converted_dev_1	IN	Confirmed|Low quality spectrum	YGELWCZMOZVYTE	HBMP 54:3	3	54	0	0	0	0	4.41181	954703	15.3424
LP438	16586	8.808	12.077		946.719	946.719	-0.18	-0.19013	Hex2Cer 40:1;O2|Hex2Cer 18:1;O2/22:0	[M+H]+	C52H99NO13	Hex2Cer	QYWVASPEUXEHSY-UHFFFAOYSA-N	O=C(NC(COC1OC(CO)C(OC2OC(CO)C(O)C(O)C2O)C(O)C1O)C(O)C=CCCCCCCCCCCCCC)CCCCCCCCCCCCCCCCCCCCC	0.40	0.48	0.66	11.00	2.00	59929.5	20251106_lipidomicsAAc-VaEx_ToxoDCT_POS-DDA_052_DCT-N-A1	Intensity	Msp20250218112233_NCDK_conventional_converted_dev_1	IN	Confirmed|Low quality spectrum	QYWVASPEUXEHSY	Hex2Cer 40:1;O2	1	40	0	0	0	0	4.44531	1.10579e+06	18.7759
LP440	17238	8.747	12.088		972.734	972.735	-0.79	-0.81214	Hex2Cer 42:2;O2|Hex2Cer 18:1;O2/24:1	[M+H]+	C54H101NO13	Hex2Cer	MKOKWBRPIBQYJJ-UHFFFAOYSA-N	O=C(NC(COC1OC(CO)C(OC2OC(CO)C(O)C(O)C2O)C(O)C1O)C(O)C=CCCCCCCCCCCCCC)CCCCCCCCCCCCCC=CCCCCCCCC	0.72	0.79	0.80	11.00	2.00	205487	20251106_lipidomicsAAc-VaEx_ToxoDCT_POS-DDA_023_Tirl-P-A1	Intensity	Msp20250218112233_NCDK_conventional_converted_dev_1	IN	Confirmed	MKOKWBRPIBQYJJ	Hex2Cer 42:2;O2	2	42	0	0	0	0	2.6359	5.80203e+06	10.5712
LP502	17288	9.318	13.011		974.75	974.75	-0.61	-0.6258	Hex2Cer 42:1;O2|Hex2Cer 18:1;O2/24:0	[M+H]+	C54H103NO13	Hex2Cer	KDEYEEYMIPNKIJ-UHFFFAOYSA-N	O=C(NC(COC1OC(CO)C(OC2OC(CO)C(O)C(O)C2O)C(O)C1O)C(O)C=CCCCCCCCCCCCCC)CCCCCCCCCCCCCCCCCCCCCCC	0.64	0.69	0.79	11.00	2.00	52793.2	20251106_lipidomicsAAc-VaEx_ToxoDCT_POS-DDA_013_dilSQC01	Intensity	Msp20250218112233_NCDK_conventional_converted_dev_1	IN	Confirmed	KDEYEEYMIPNKIJ	Hex2Cer 42:1;O2	1	42	0	0	0	0	1.08015	2.79235e+06	5.31083
LP209	18387	6.768	8.781		1024.68	1024.68	-0.98	-0.9564	Hex3Cer 34:1;O2|Hex3Cer 18:1;O2/16:0	[M+H]+	C52H97NO18	Hex3Cer	MGOOTGNGBOPVIV-UHFFFAOYSA-N	O=C(NC(COC1OC(CO)C(OC2OC(CO)C(OC3OC(CO)C(O)C(O)C3O)C(O)C2O)C(O)C1O)C(O)C=CCCCCCCCCCCCCC)CCCCCCCCCCCCCCC	0.72	0.81	0.81	14.00	2.00	433556	20251106_lipidomicsAAc-VaEx_ToxoDCT_POS-DDA_015_SQC02	Intensity	Msp20250218112233_NCDK_conventional_converted_dev_1	IN	Confirmed	MGOOTGNGBOPVIV	Hex3Cer 34:1;O2	1	34	0	0	0	0	5.07229	8.25389e+06	20.8825
LP261	18851	7.48	9.37		1052.71	1052.71	-1.1	-1.0449	Hex3Cer 36:1;O2|Hex3Cer 18:1;O2/18:0	[M+H]+	C54H101NO18	Hex3Cer	KWGVNZWSEWAOMI-UHFFFAOYSA-N	O=C(NC(COC1OC(CO)C(OC2OC(CO)C(OC3OC(CO)C(O)C(O)C3O)C(O)C2O)C(O)C1O)C(O)C=CCCCCCCCCCCCCC)CCCCCCCCCCCCCCCCC	0.60	0.66	0.77	14.00	2.00	189685	20251106_lipidomicsAAc-VaEx_ToxoDCT_POS-DDA_019_Tirl-P-C1	Intensity	Msp20250218112233_NCDK_conventional_converted_dev_1	IN	Confirmed	KWGVNZWSEWAOMI	Hex3Cer 36:1;O2	1	36	0	0	0	0	1.15623	1.4697e+06	4.67684
LP365	19643	8.342	10.614		1120.77	1120.77	-1.47	-1.3116	Hex3Cer 41:2;O2|Hex3Cer 18:1;O2/23:1	[M+H]+	C59H109NO18	Hex3Cer	GGDDNPPHKFDKTB-UHFFFAOYSA-N	O=C(NC(COC1OC(CO)C(OC2OC(CO)C(OC3OC(CO)C(O)C(O)C3O)C(O)C2O)C(O)C1O)C(O)C=CCCCCCCCCCCCCC)CCCCCCCCCCC=CCCCCCCCCCC	0.48	0.71	0.72	14.00	2.00	70197.6	20251106_lipidomicsAAc-VaEx_ToxoDCT_POS-DDA_030_Tirl-P-C4	Intensity	Msp20250218112233_NCDK_conventional_converted_dev_1	IN	Confirmed	GGDDNPPHKFDKTB	Hex3Cer 41:2;O2	2	41	0	0	0	0	3.26495	1.1473e+06	12.798
LP367	19536	8.683	10.671		1108.77	1108.77	-0.86	-0.77563	Hex3Cer 40:1;O2|Hex3Cer 18:1;O2/22:0	[M+H]+	C58H109NO18	Hex3Cer	IPRFVQMZNCETMH-UHFFFAOYSA-N	O=C(NC(COC1OC(CO)C(OC2OC(CO)C(OC3OC(CO)C(O)C(O)C3O)C(O)C2O)C(O)C1O)C(O)C=CCCCCCCCCCCCCC)CCCCCCCCCCCCCCCCCCCCC	0.74	0.82	0.81	14.00	2.00	904968	20251106_lipidomicsAAc-VaEx_ToxoDCT_POS-DDA_017_DCT-N-B2	Intensity	Msp20250218112233_NCDK_conventional_converted_dev_1	IN	Confirmed	IPRFVQMZNCETMH	Hex3Cer 40:1;O2	1	40	0	0	0	0	4.18902	8.15985e+06	17.7765
LP395	19667	8.944	11.252		1122.79	1122.79	-0.85	-0.75704	Hex3Cer 41:1;O2|Hex3Cer 18:1;O2/23:0	[M+H]+	C59H111NO18	Hex3Cer	KNXYBODBPUDJGN-UHFFFAOYSA-N	O=C(NC(COC1OC(CO)C(OC2OC(CO)C(OC3OC(CO)C(O)C(O)C3O)C(O)C2O)C(O)C1O)C(O)C=CCCCCCCCCCCCCC)CCCCCCCCCCCCCCCCCCCCCC	0.65	0.77	0.79	14.00	2.00	25165.6	20251106_lipidomicsAAc-VaEx_ToxoDCT_POS-DDA_019_Tirl-P-C1	Intensity	Msp20250218112233_NCDK_conventional_converted_dev_1	IN	Confirmed	KNXYBODBPUDJGN	Hex3Cer 41:1;O2	1	41	0	0	0	0	1.09064	1.16219e+06	4.35373
LP403	19823	9.196	11.384		1136.8	1136.8	-1.59	-1.3987	Hex3Cer 42:1;O2|Hex3Cer 18:1;O2/24:0	[M+H]+	C60H113NO18	Hex3Cer	MRVRZXMLIKCXOT-UHFFFAOYSA-N	O=C(NC(COC1OC(CO)C(OC2OC(CO)C(OC3OC(CO)C(O)C(O)C3O)C(O)C2O)C(O)C1O)C(O)C=CCCCCCCCCCCCCC)CCCCCCCCCCCCCCCCCCCCCCC	0.75	0.82	0.80	14.00	2.00	821686	20251106_lipidomicsAAc-VaEx_ToxoDCT_POS-DDA_015_SQC02	Intensity	Msp20250218112233_NCDK_conventional_converted_dev_1	IN	Confirmed	MRVRZXMLIKCXOT	Hex3Cer 42:1;O2	1	42	0	0	0	0	3.83221	1.77722e+07	16.7075
LP407	19776	8.087	11.401		1132.77	1132.77	-0.86	-0.7592	Hex3Cer 42:3;O2|Hex3Cer 18:1;O2/24:2	[M+H]+	C60H109NO18	Hex3Cer	SPJQKKOIEFUVIR-UHFFFAOYSA-N	O=C(NC(COC1OC(CO)C(OC2OC(CO)C(OC3OC(CO)C(O)C(O)C3O)C(O)C2O)C(O)C1O)C(O)C=CCCCCCCCCCCCCC)CCCCCCCCCCCC=CCC=CCCCCCCC	0.60	0.75	0.83	14.00	2.00	147365	20251106_lipidomicsAAc-VaEx_ToxoDCT_POS-DDA_047_Tirl-P-A4	Intensity	Msp20250218112233_NCDK_conventional_converted_dev_1	IN	Confirmed	SPJQKKOIEFUVIR	Hex3Cer 42:3;O2	3	42	0	0	0	0	4.09118	4.85124e+06	15.497
LP413	19803	8.622	11.6		1134.79	1134.79	-1.58	-1.3923	Hex3Cer 42:2;O2|Hex3Cer 18:1;O2/24:1	[M+H]+	C60H111NO18	Hex3Cer	FZLJBZZCTNZGFA-UHFFFAOYSA-N	O=C(NC(COC1OC(CO)C(OC2OC(CO)C(OC3OC(CO)C(O)C(O)C3O)C(O)C2O)C(O)C1O)C(O)C=CCCCCCCCCCCCCC)CCCCCCCCCCCCCC=CCCCCCCCC	0.74	0.82	0.81	14.00	2.00	1190601	20251106_lipidomicsAAc-VaEx_ToxoDCT_POS-DDA_022_SQC03	Intensity	Msp20250218112233_NCDK_conventional_converted_dev_1	IN	Confirmed	FZLJBZZCTNZGFA	Hex3Cer 42:2;O2	2	42	0	0	0	0	1.10014	4.13622e+07	4.81013
LP452	20120	9.132	12.289		1162.82	1162.82	-1.35	-1.161	Hex3Cer 44:2;O2|Hex3Cer 18:1;O2/26:1	[M+H]+	C62H115NO18	Hex3Cer	QAQFDJREECYASI-UHFFFAOYSA-N	O=C(NC(COC1OC(CO)C(OC2OC(CO)C(OC3OC(CO)C(O)C(O)C3O)C(O)C2O)C(O)C1O)C(O)C=CCCCCCCCCCCCCC)CCCCCCCCCCCCCCCC=CCCCCCCCC	0.74	0.82	0.81	14.00	2.00	373132	20251106_lipidomicsAAc-VaEx_ToxoDCT_POS-DDA_006_CondSQC01	Intensity	Msp20250218112233_NCDK_conventional_converted_dev_1	IN	Confirmed	QAQFDJREECYASI	Hex3Cer 44:2;O2	2	44	0	0	0	0	2.13058	4.92844e+06	9.11374
LP470	20139	9.661	12.603		1164.83	1164.83	-0.61	-0.52368	Hex3Cer 44:1;O2|Hex3Cer 18:1;O2/26:0	[M+H]+	C62H117NO18	Hex3Cer	YWHNDSBMLSKIRV-UHFFFAOYSA-N	O=C(NC(COC1OC(CO)C(OC2OC(CO)C(OC3OC(CO)C(O)C(O)C3O)C(O)C2O)C(O)C1O)C(O)C=CCCCCCCCCCCCCC)CCCCCCCCCCCCCCCCCCCCCCCCC	0.54	0.73	0.72	14.00	2.00	30683.6	20251106_lipidomicsAAc-VaEx_ToxoDCT_POS-DDA_019_Tirl-P-C1	Intensity	Msp20250218112233_NCDK_conventional_converted_dev_1	IN	Confirmed	YWHNDSBMLSKIRV	Hex3Cer 44:1;O2	1	44	0	0	0	0	4.80952	557241	21.2934
LP266	8113	7.364	9.405		702.588	702.588	-0.06	-0.085399	HexCer 34:0;O2|HexCer 18:0;O2/16:0	[M+H]+	C40H79NO8	HexCer_NDS	BLGKYYVFGMKTEZ-UHFFFAOYSA-N	O=C(NC(COC1OC(CO)C(O)C(O)C1O)C(O)CCCCCCCCCCCCCCC)CCCCCCCCCCCCCCC	0.30	0.33	0.40	9.00	2.00	101.79	20251106_lipidomicsAAc-VaEx_ToxoDCT_POS-DDA_037_Tirl-P-C3	Intensity	Msp20250218112233_NCDK_conventional_converted_dev_1	IN	Confirmed	BLGKYYVFGMKTEZ	HexCer 34:0;O2	0	34	0	0	0	0	5.16023	1.7971e+06	15.5612
LP234	8060	7.127	9.024		700.572	700.572	-0.06	-0.085644	HexCer 34:1;O2|HexCer 18:1;O2/16:0	[M+H]+	C40H77NO8	HexCer_NS	VJLLLMIZEJJZTE-UHFFFAOYSA-N	O=C(NC(COC1OC(CO)C(O)C(O)C1O)C(O)C=CCCCCCCCCCCCCC)CCCCCCCCCCCCCCC	0.77	0.88	0.93	9.00	2.00	325.09	20251106_lipidomicsAAc-VaEx_ToxoDCT_POS-DDA_043_SQC06	Intensity	Msp20250218112233_NCDK_conventional_converted_dev_1	IN	Confirmed	VJLLLMIZEJJZTE	HexCer 34:1;O2	1	34	0	0	0	0	3.32156	1.24475e+07	14.734
LP296	8862	7.825	9.76		728.603	728.604	-0.31	-0.42547	HexCer 36:1;O2|HexCer 18:1;O2/18:0	[M+H]+	C42H81NO8	HexCer_NS	YMYQEDCYNANIPI-UHFFFAOYSA-N	O=C(NC(COC1OC(CO)C(O)C(O)C1O)C(O)C=CCCCCCCCCCCCCC)CCCCCCCCCCCCCCCCC	0.60	0.72	0.87	9.00	2.00	364973	20251106_lipidomicsAAc-VaEx_ToxoDCT_POS-DDA_052_DCT-N-A1	Intensity	Msp20250218112233_NCDK_conventional_converted_dev_1	IN	Confirmed	YMYQEDCYNANIPI	HexCer 36:1;O2	1	36	0	0	0	0	2.30721	2.45532e+06	11.1991
LP398	11616	8.415	11.279		808.666	808.666	-0.49	-0.60594	HexCer 42:3;O2|HexCer 18:2;O2/24:1	[M+H]+	C48H89NO8	HexCer_NS	JQBPIYGQWYFXMK-UHFFFAOYSA-N	O=C(NC(COC1OC(CO)C(O)C(O)C1O)C(O)C=CCCC=CCCCCCCCCC)CCCCCCCCCCCCCC=CCCCCCCCC	0.43	0.56	0.83	9.00	2.00	37346.2	20251106_lipidomicsAAc-VaEx_ToxoDCT_POS-DDA_020_DCT-N-A2	Intensity	Msp20250218112233_NCDK_conventional_converted_dev_1	IN	Confirmed	JQBPIYGQWYFXMK	HexCer 42:3;O2	3	42	0	0	0	0	1.96149	3.7261e+06	8.04109
LP449	11698	8.939	12.228		810.68	810.682	-1.22	-1.5049	HexCer 42:2;O2|HexCer 18:1;O2/24:1	[M+H]+	C48H91NO8	HexCer_NS	WBOZIXHPUPAOIA-UHFFFAOYSA-N	O=C(NC(COC1OC(CO)C(O)C(O)C1O)C(O)C=CCCCCCCCCCCCCC)CCCCCCCCCCCCCC=CCCCCCCCC	0.79	0.89	0.92	9.00	2.00	1313237	20251106_lipidomicsAAc-VaEx_ToxoDCT_POS-DDA_048_DCT-N-B1	Intensity	Msp20250218112233_NCDK_conventional_converted_dev_1	IN	Confirmed	WBOZIXHPUPAOIA	HexCer 42:2;O2	2	42	0	0	0	0	0.658868	4.22646e+07	3.03418
LP464	10701	9	12.465		784.666	784.666	0.06	0.076466	HexCer 40:1;O2|HexCer 18:1;O2/22:0	[M+H]+	C46H89NO8	HexCer_NS	YIGARKIIFOHVPF-UHFFFAOYSA-N	O=C(NC(COC1OC(CO)C(O)C(O)C1O)C(O)C=CCCCCCCCCCCCCC)CCCCCCCCCCCCCCCCCCCCC	0.69	0.73	0.87	9.00	2.00	24802.5	20251106_lipidomicsAAc-VaEx_ToxoDCT_POS-DDA_021_DCT-P-C1	Intensity	Msp20250218112233_NCDK_conventional_converted_dev_1	IN	Confirmed	YIGARKIIFOHVPF	HexCer 40:1;O2	1	40	0	0	0	0	1.71474	9.02282e+06	8.06585
LP487	11224	9.256	12.92		798.681	798.682	-0.36	-0.45074	HexCer 41:1;O2|HexCer 18:1;O2/23:0	[M+H]+	C47H91NO8	HexCer_NS	SJGWLQDELUWRDA-UHFFFAOYSA-N	O=C(NC(COC1OC(CO)C(O)C(O)C1O)C(O)C=CCCCCCCCCCCCCC)CCCCCCCCCCCCCCCCCCCCCC	0.69	0.82	0.90	9.00	2.00	203015	20251106_lipidomicsAAc-VaEx_ToxoDCT_POS-DDA_042_DCT-P-B2	Intensity	Msp20250218112233_NCDK_conventional_converted_dev_1	IN	Confirmed	SJGWLQDELUWRDA	HexCer 41:1;O2	1	41	0	0	0	0	2.35195	2.12825e+06	11.4188
LP504	11767	9.5	13.022		812.696	812.697	-1.16	-1.4273	HexCer 42:1;O2|HexCer 18:1;O2/24:0	[M+H]+	C48H93NO8	HexCer_NS	POQRWMRXUOPCLD-UHFFFAOYSA-N	O=C(NC(COC1OC(CO)C(O)C(O)C1O)C(O)C=CCCCCCCCCCCCCC)CCCCCCCCCCCCCCCCCCCCCCC	0.84	0.91	0.93	9.00	2.00	173519	20251106_lipidomicsAAc-VaEx_ToxoDCT_POS-DDA_054_Tirl-P-C2	Intensity	Msp20250218112233_NCDK_conventional_converted_dev_1	IN	Confirmed	POQRWMRXUOPCLD	HexCer 42:1;O2	1	42	0	0	0	0	2.85787	1.79466e+07	14.3461
LP507	12829	9.437	13.046		838.713	838.713	-0.12	-0.14308	HexCer 44:2;O2|HexCer 18:1;O2/26:1	[M+H]+	C50H95NO8	HexCer_NS	LVROXDRMMJVBGH-UHFFFAOYSA-N	O=C(NC(COC1OC(CO)C(O)C(O)C1O)C(O)C=CCCCCCCCCCCCCC)CCCCCCCCCCCCCCCC=CCCCCCCCC	0.41	0.41	0.85	9.00	2.00	200.24	20251106_lipidomicsAAc-VaEx_ToxoDCT_POS-DDA_019_Tirl-P-C1	Intensity	Msp20250218112233_NCDK_conventional_converted_dev_1	IN	Confirmed	LVROXDRMMJVBGH	HexCer 44:2;O2	2	44	0	0	0	0	3.80212	5.53757e+06	14.5564
LP544	12905	9.952	13.311		840.729	840.729	0.06	0.071367	HexCer 44:1;O2|HexCer 18:1;O2/26:0	[M+H]+	C50H97NO8	HexCer_NS	DOIOUJPHIXRQFM-UHFFFAOYSA-N	O=C(NC(COC1OC(CO)C(O)C(O)C1O)C(O)C=CCCCCCCCCCCCCC)CCCCCCCCCCCCCCCCCCCCCCCCC	0.41	0.63	0.78	9.00	2.00	8968.46	20251106_lipidomicsAAc-VaEx_ToxoDCT_POS-DDA_054_Tirl-P-C2	Intensity	Msp20250218112233_NCDK_conventional_converted_dev_1	IN	Confirmed|Low quality spectrum	DOIOUJPHIXRQFM	HexCer 44:1;O2	1	44	0	0	0	0	3.06597	428017	13.7417
LP003	3454	1.483	5.447		468.308	468.308	-0.46	-0.98226	LPC 14:0	[M+H]+	C22H46NO7P	LPC	VXUOFDJKYGDUJI-UHFFFAOYSA-N	O=C(OCC(O)COP(=O)([O-])OCC[N+](C)(C)C)CCCCCCCCCCCCC	0.71	0.78	0.88	3.00	2.00	49244.3	20251106_lipidomicsAAc-VaEx_ToxoDCT_POS-DDA_059_CondSQC07	Intensity	Msp20250218112233_NCDK_conventional_converted_dev_1	IN minor	Confirmed|Low quality spectrum	VXUOFDJKYGDUJI	LPC 14:0	0	14	0	1	0	0	0.319782	3.26722e+06	0.975151
LP004	3455	1.625	5.447		468.308	468.308	-0.15	-0.3203	LPC 14:0/0:0	[M+H]+	C22H46NO7P	LPC	VXUOFDJKYGDUJI-UHFFFAOYSA-N	O=C(OCC(O)COP(=O)([O-])OCC[N+](C)(C)C)CCCCCCCCCCCCC	0.47	0.63	0.84	3.00	2.00	6007.79	20251106_lipidomicsAAc-VaEx_ToxoDCT_POS-DDA_011_SQC01	Intensity	Msp20250218112233_NCDK_conventional_converted_dev_1	IN	Confirmed|Low quality spectrum	VXUOFDJKYGDUJI	LPC 14:0	0	14	0	1	0	0	3.67105	759986	23.4205
LP005	3820	1.632	5.618		494.324	494.324	-0.22	-0.44505	LPC 16:1	[M+H]+	C24H48NO7P	LPC	LFUDDCMNKWEORN-UHFFFAOYSA-N	O=C(OCC(O)COP(=O)([O-])OCC[N+](C)(C)C)CCCCCCCC=CCCCCCC	0.68	0.75	0.87	3.00	2.00	235.05	20251106_lipidomicsAAc-VaEx_ToxoDCT_POS-DDA_051_Tirl-P-B3	Intensity	Msp20250218112233_NCDK_conventional_converted_dev_1	IN	Confirmed|Low quality spectrum	LFUDDCMNKWEORN	LPC 16:1	1	16	0	1	0	0	2.92294	1.73675e+06	5.83816
LP011	4244	1.846	5.779		520.34	520.34	-0.06	-0.11531	LPC 18:2	[M+H]+	C26H50NO7P	LPC	SPJFYYJXNPEZDW-UHFFFAOYSA-N	O=C(OCC(O)COP(=O)([O-])OCC[N+](C)(C)C)CCCCCCCC=CCC=CCCCCC	0.64	0.72	0.88	3.00	2.00	92.84	20251106_lipidomicsAAc-VaEx_ToxoDCT_POS-DDA_016_Tirl-P-B1	Intensity	Msp20250218112233_NCDK_conventional_converted_dev_1	IN	Confirmed|Low quality spectrum	SPJFYYJXNPEZDW	LPC 18:2	2	18	0	1	0	0	3.63163	454152	7.70402
LP012	4728	1.789	5.79		544.34	544.34	-0.18	-0.33068	LPC 20:4	[M+H]+	C28H50NO7P	LPC	GOMVPVRDBLLHQC-UHFFFAOYSA-N	O=C(OCC(O)COP(=O)([O-])OCC[N+](C)(C)C)CCCCCCC=CCC=CCC=CCC=CCC	0.48	0.58	0.88	3.00	2.00	90515.1	20251106_lipidomicsAAc-VaEx_ToxoDCT_POS-DDA_040_Tirl-P-A2	Intensity	Msp20250218112233_NCDK_conventional_converted_dev_1	IN	Confirmed|Low quality spectrum	GOMVPVRDBLLHQC	LPC 20:4	4	20	0	1	0	0	1.59148	338544	2.16921
LP013	4729	1.905	5.79		544.34	544.34	-0.06	-0.11023	LPC 20:4	[M+H]+	C28H50NO7P	LPC	GOMVPVRDBLLHQC-UHFFFAOYSA-N	O=C(OCC(O)COP(=O)([O-])OCC[N+](C)(C)C)CCCCCCC=CCC=CCC=CCC=CCC	0.30	0.45	0.75	3.00	2.00	14506.8	20251106_lipidomicsAAc-VaEx_ToxoDCT_POS-DDA_053_DCT-P-A3	Intensity	Msp20250218112233_NCDK_conventional_converted_dev_1	IN minor	Confirmed|Low quality spectrum	GOMVPVRDBLLHQC	LPC 20:4	4	20	0	1	0	0	5.41087	89620.1	12.0127
LP018	4019	2.002	5.871		508.34	508.34	0	0	LPC 17:1	[M+H]+	C25H50NO7P	LPC	LPMGFNAQZPADDZ-UHFFFAOYSA-N	O=C(OCC(O)COP(=O)([O-])OCC[N+](C)(C)C)CCCCCCCC=CCCCCCCC	0.16	0.24	0.77	3.00	2.00	6.9	20251106_lipidomicsAAc-VaEx_ToxoDCT_POS-DDA_006_CondSQC01	Intensity	Msp20250218112233_NCDK_conventional_converted_dev_1	IN	Confirmed|Low quality spectrum	LPMGFNAQZPADDZ	LPC 17:1	1	17	0	1	0	0	1.886e-13	101568	5.09287e-13
LP020	5156	1.687	5.888		568.34	568.34	-0.18	-0.31671	LPC 22:6	[M+H]+	C30H50NO7P	LPC	LSOWKZULVQWMLY-UHFFFAOYSA-N	O=C(OCC(O)COP(=O)([O-])OCC[N+](C)(C)C)CCC=CCC=CCC=CCC=CCC=CCC=CCC	0.21	0.28	0.77	3.00	2.00	29946.8	20251106_lipidomicsAAc-VaEx_ToxoDCT_POS-DDA_059_CondSQC07	Intensity	Msp20250218112233_NCDK_conventional_converted_dev_1	IN	Confirmed|Low quality spectrum	LSOWKZULVQWMLY	LPC 22:6	6	22	0	1	0	0	3.58038	113150	5.03807
LP025	4761	2.099	5.943		546.355	546.355	-0.12	-0.21964	LPC 20:3	[M+H]+	C28H52NO7P	LPC	XUDGAAFUMTTZCO-UHFFFAOYSA-N	O=C(OCC(O)COP(=O)([O-])OCC[N+](C)(C)C)CCCCCCCCCC=CCC=CCC=CCC	0.50	0.58	0.87	3.00	2.00	3899.58	20251106_lipidomicsAAc-VaEx_ToxoDCT_POS-DDA_037_Tirl-P-C3	Intensity	Msp20250218112233_NCDK_conventional_converted_dev_1	IN shouldered minor	Confirmed|Low quality spectrum	XUDGAAFUMTTZCO	LPC 20:3	3	20	0	1	0	0	5.30638	162959	7.74675
LP026	4762	2.326	5.943		546.355	546.355	-0.12	-0.21964	LPC 20:3	[M+H]+	C28H52NO7P	LPC	XUDGAAFUMTTZCO-UHFFFAOYSA-N	O=C(OCC(O)COP(=O)([O-])OCC[N+](C)(C)C)CCCCCCCCCC=CCC=CCC=CCC	0.56	0.65	0.88	3.00	2.00	4364.68	20251106_lipidomicsAAc-VaEx_ToxoDCT_POS-DDA_026_Tirl-P-B2	Intensity	Msp20250218112233_NCDK_conventional_converted_dev_1	IN	Confirmed|Low quality spectrum	XUDGAAFUMTTZCO	LPC 20:3	3	20	0	1	0	0	3.22111	272615	7.98927
LP027	4763	2.152	5.943		546.355	546.355	-0.06	-0.10982	LPC 20:3	[M+H]+	C28H52NO7P	LPC	XUDGAAFUMTTZCO-UHFFFAOYSA-N	O=C(OCC(O)COP(=O)([O-])OCC[N+](C)(C)C)CCCCCCCCCC=CCC=CCC=CCC	0.40	0.49	0.92	3.00	2.00	2111.18	20251106_lipidomicsAAc-VaEx_ToxoDCT_POS-DDA_042_DCT-P-B2	Intensity	Msp20250218112233_NCDK_conventional_converted_dev_1	IN shouldered minor	Confirmed|Low quality spectrum	XUDGAAFUMTTZCO	LPC 20:3	3	20	0	1	0	0	5.56744	223319	24.79
LP031	5182	1.898	6.091		570.355	570.355	-0.12	-0.2104	LPC 22:5	[M+H]+	C30H52NO7P	LPC	BIEOSECQPGGZMF-UHFFFAOYSA-N	O=C(OCC(O)COP(=O)([O-])OCC[N+](C)(C)C)CCCCCC=CCC=CCC=CCC=CCC=CCC	0.38	0.46	0.78	3.00	2.00	71314.6	20251106_lipidomicsAAc-VaEx_ToxoDCT_POS-DDA_016_Tirl-P-B1	Intensity	Msp20250218112233_NCDK_conventional_converted_dev_1	IN	Confirmed|Low quality spectrum	BIEOSECQPGGZMF	LPC 22:5	5	22	0	1	0	0	0.218744	174111	0.3473
LP032	5271	2.997	6.108		574.386	574.387	-0.25	-0.43525	LPC 22:3	[M+H]+	C30H56NO7P	LPC	NICUUPBXCTYIAM-UHFFFAOYSA-N	O=C(OCC(O)COP(=O)([O-])OCC[N+](C)(C)C)CCCCCCCCC=CCC=CCC=CCCCCC	0.32	0.45	0.76	3.00	2.00	7949.25	20251106_lipidomicsAAc-VaEx_ToxoDCT_POS-DDA_051_Tirl-P-B3	Intensity	Msp20250218112233_NCDK_conventional_converted_dev_1	IN	Confirmed|Low quality spectrum	NICUUPBXCTYIAM	LPC 22:3	3	22	0	1	0	0	3.43926	145538	10.0534
LP034	3861	2.452	6.131		496.339	496.34	-0.33	-0.66487	LPC 16:0/0:0	[M+H]+	C24H50NO7P	LPC	ASWBNKHCZGQVJV-UHFFFAOYSA-N	O=C(OCC(O)COP(=O)([O-])OCC[N+](C)(C)C)CCCCCCCCCCCCCCC	0.53	0.70	0.83	3.00	2.00	1124.54	20251106_lipidomicsAAc-VaEx_ToxoDCT_POS-DDA_054_Tirl-P-C2	Intensity	Msp20250218112233_NCDK_conventional_converted_dev_1	IN	Confirmed|Low quality spectrum	ASWBNKHCZGQVJV	LPC 16:0	0	16	0	1	0	0	1.76471	8.21442e+06	4.7973
LP035	3862	2.263	6.131		496.34	496.34	-0.06	-0.12088	LPC 16:0	[M+H]+	C24H50NO7P	LPC	ASWBNKHCZGQVJV-UHFFFAOYSA-N	O=C(OCC(O)COP(=O)([O-])OCC[N+](C)(C)C)CCCCCCCCCCCCCCC	0.68	0.76	0.86	3.00	2.00	197.37	20251106_lipidomicsAAc-VaEx_ToxoDCT_POS-DDA_040_Tirl-P-A2	Intensity	Msp20250218112233_NCDK_conventional_converted_dev_1	IN minor	Confirmed|Low quality spectrum	ASWBNKHCZGQVJV	LPC 16:0	0	16	0	1	0	0	0.662633	1.34938e+06	2.4076
LP041	4283	2.428	6.299		522.355	522.355	-0.49	-0.93806	LPC 18:1	[M+H]+	C26H52NO7P	LPC	YAMUFBLWGFFICM-UHFFFAOYSA-N	O=C(OCC(O)COP(=O)([O-])OCC[N+](C)(C)C)CCCCCCCC=CCCCCCCCC	0.73	0.79	0.87	3.00	2.00	1253.31	20251106_lipidomicsAAc-VaEx_ToxoDCT_POS-DDA_007_CondSQC02	Intensity	Msp20250218112233_NCDK_conventional_converted_dev_1	IN minor	Confirmed|Low quality spectrum	YAMUFBLWGFFICM	LPC 18:1	1	18	0	1	0	0	2.69346e-13	8.75132e+06	6.58838e-13
LP042	4285	2.594	6.299		522.356	522.355	0.12	0.22973	LPC 18:1/0:0	[M+H]+	C26H52NO7P	LPC	YAMUFBLWGFFICM-UHFFFAOYSA-N	O=C(OCC(O)COP(=O)([O-])OCC[N+](C)(C)C)CCCCCCCC=CCCCCCCCC	0.53	0.69	0.86	3.00	2.00	647.95	20251106_lipidomicsAAc-VaEx_ToxoDCT_POS-DDA_028_DCT-P-A1	Intensity	Msp20250218112233_NCDK_conventional_converted_dev_1	IN	Confirmed|Low quality spectrum	YAMUFBLWGFFICM	LPC 18:1	1	18	0	1	0	0	2.98113e-13	6.06353e+06	1.04938e-12
LP048	4798	2.791	6.401		548.371	548.371	-0.18	-0.32824	LPC 20:2	[M+H]+	C28H54NO7P	LPC	YYQVCMMXPIJVHY-UHFFFAOYSA-N	O=C(OCC(O)COP(=O)([O-])OCC[N+](C)(C)C)CCCCCCCCCC=CCC=CCCCCC	0.33	0.53	0.75	3.00	2.00	9.81	20251106_lipidomicsAAc-VaEx_ToxoDCT_POS-DDA_016_Tirl-P-B1	Intensity	Msp20250218112233_NCDK_conventional_converted_dev_1	IN minor	Confirmed|Low quality spectrum	YYQVCMMXPIJVHY	LPC 20:2	2	20	0	1	0	0	4.46926	141118	17.1325
LP049	4800	2.616	6.401		548.371	548.371	-0.12	-0.21883	LPC 20:2	[M+H]+	C28H54NO7P	LPC	YYQVCMMXPIJVHY-UHFFFAOYSA-N	O=C(OCC(O)COP(=O)([O-])OCC[N+](C)(C)C)CCCCCCCCCC=CCC=CCCCCC	0.40	0.53	0.78	3.00	2.00	24.03	20251106_lipidomicsAAc-VaEx_ToxoDCT_POS-DDA_036_SQC05	Intensity	Msp20250218112233_NCDK_conventional_converted_dev_1	IN	Confirmed|Low quality spectrum	YYQVCMMXPIJVHY	LPC 20:2	2	20	0	1	0	0	1.48806e-13	224829	4.23543e-13
LP051	4056	2.909	6.464		510.355	510.355	-0.22	-0.43107	LPC 17:0/0:0	[M+H]+	C25H52NO7P	LPC	SRRQPVVYXBTRQK-UHFFFAOYSA-N	O=C(OCC(O)COP(=O)([O-])OCC[N+](C)(C)C)CCCCCCCCCCCCCCCC	0.12	0.22	0.72	3.00	2.00	30.85	20251106_lipidomicsAAc-VaEx_ToxoDCT_POS-DDA_040_Tirl-P-A2	Intensity	Msp20250218112233_NCDK_conventional_converted_dev_1	IN	Confirmed|Low quality spectrum	SRRQPVVYXBTRQK	LPC 17:0	0	17	0	1	0	0	4.35759	133172	12.072
LP062	4325	3.366	6.748		524.371	524.371	-0.36	-0.68654	LPC 18:0/0:0	[M+H]+	C26H54NO7P	LPC	IHNKQIMGVNPMTC-UHFFFAOYSA-N	O=C(OCC(O)COP(=O)([O-])OCC[N+](C)(C)C)CCCCCCCCCCCCCCCCC	0.54	0.70	0.85	3.00	2.00	872.96	20251106_lipidomicsAAc-VaEx_ToxoDCT_POS-DDA_045_DCT-N-A4	Intensity	Msp20250218112233_NCDK_conventional_converted_dev_1	IN	Confirmed|Low quality spectrum	IHNKQIMGVNPMTC	LPC 18:0	0	18	0	1	0	0	2.97895	4.63869e+06	6.46107
LP063	4326	3.175	6.748		524.371	524.371	0.06	0.11442	LPC 18:0	[M+H]+	C26H54NO7P	LPC	IHNKQIMGVNPMTC-UHFFFAOYSA-N	O=C(OCC(O)COP(=O)([O-])OCC[N+](C)(C)C)CCCCCCCCCCCCCCCCC	0.55	0.61	0.89	3.00	2.00	49.87	20251106_lipidomicsAAc-VaEx_ToxoDCT_POS-DDA_030_Tirl-P-C4	Intensity	Msp20250218112233_NCDK_conventional_converted_dev_1	IN minor	Confirmed|Low quality spectrum	IHNKQIMGVNPMTC	LPC 18:0	0	18	0	1	0	0	3.46424	286757	6.20832
LP064	4837	3.262	6.761		550.387	550.387	-0.18	-0.32704	LPC 20:1	[M+H]+	C28H56NO7P	LPC	YYSFWGQAKJTHRE-UHFFFAOYSA-N	O=C(OCC(O)COP(=O)([O-])OCC[N+](C)(C)C)CCCCCCCCCC=CCCCCCCCC	0.42	0.58	0.78	3.00	2.00	643.92	20251106_lipidomicsAAc-VaEx_ToxoDCT_POS-DDA_051_Tirl-P-B3	Intensity	Msp20250218112233_NCDK_conventional_converted_dev_1	IN minor	Confirmed|Low quality spectrum	YYSFWGQAKJTHRE	LPC 20:1	1	20	0	1	0	0	4.84854	163437	13.0657
LP065	4838	3.435	6.761		550.387	550.387	-0.06	-0.10901	LPC 20:1/0:0	[M+H]+	C28H56NO7P	LPC	YYSFWGQAKJTHRE-UHFFFAOYSA-N	O=C(OCC(O)COP(=O)([O-])OCC[N+](C)(C)C)CCCCCCCCCC=CCCCCCCCC	0.45	0.61	0.84	3.00	2.00	1551.71	20251106_lipidomicsAAc-VaEx_ToxoDCT_POS-DDA_030_Tirl-P-C4	Intensity	Msp20250218112233_NCDK_conventional_converted_dev_1	IN	Confirmed|Low quality spectrum	YYSFWGQAKJTHRE	LPC 20:1	1	20	0	1	0	0	1.74091	494764	6.23403
LP075	5371	4.227	7.305		578.418	578.418	-0.12	-0.20746	LPC 22:1/0:0	[M+H]+	C30H60NO7P	LPC	PAFOXYLFALKPOE-UHFFFAOYSA-N	O=C(OCC(O)COP(=O)([O-])OCC[N+](C)(C)C)CCCCCCCCCCCC=CCCCCCCCC	0.40	0.56	0.84	3.00	2.00	22901.8	20251106_lipidomicsAAc-VaEx_ToxoDCT_POS-DDA_040_Tirl-P-A2	Intensity	Msp20250218112233_NCDK_conventional_converted_dev_1	IN	Confirmed|Low quality spectrum	PAFOXYLFALKPOE	LPC 22:1	1	22	0	1	0	0	6.91125	133262	12.8323
LP095	5871	5.022	7.847		606.449	606.449	-0.31	-0.51117	LPC 24:1/0:0	[M+H]+	C32H64NO7P	LPC	GDXMCRNTFPQYOQ-UHFFFAOYSA-N	O=C(OCC(O)COP(=O)([O-])OCC[N+](C)(C)C)CCCCCCCCCCCCCC=CCCCCCCCC	0.44	0.61	0.86	3.00	2.00	16413.7	20251106_lipidomicsAAc-VaEx_ToxoDCT_POS-DDA_011_SQC01	Intensity	Msp20250218112233_NCDK_conventional_converted_dev_1	IN	Confirmed|Low quality spectrum	GDXMCRNTFPQYOQ	LPC 24:1	1	24	0	1	0	0	0.849557	583230	2.837
LP103	6421	5.101	8.007		632.465	632.465	-0.13	-0.20554	LPC 26:2/0:0	[M+H]+	C34H66NO7P	LPC	RRORALDOUILFEZ-UHFFFAOYSA-N	O=C(OCC(O)COP(=O)([O-])OCC[N+](C)(C)C)CCCCCCCCCCCCCC=CCC=CCCCCCCC	0.30	0.53	0.71	3.00	2.00	46.68	20251106_lipidomicsAAc-VaEx_ToxoDCT_POS-DDA_009_CondSQC04	Intensity	Msp20250218112233_NCDK_conventional_converted_dev_1	IN	Confirmed|Low quality spectrum	RRORALDOUILFEZ	LPC 26:2	2	26	0	1	0	0	2.47013	345797	9.26074
LP154	6463	5.839	8.387		634.48	634.481	-0.18	-0.2837	LPC 26:1/0:0	[M+H]+	C34H68NO7P	LPC	DTPLCNOIMOCZMN-UHFFFAOYSA-N	O=C(OCC(O)COP(=O)([O-])OCC[N+](C)(C)C)CCCCCCCCCCCCCCCC=CCCCCCCCC	0.52	0.69	0.85	3.00	2.00	173.62	20251106_lipidomicsAAc-VaEx_ToxoDCT_POS-DDA_025_DCT-P-B4	Intensity	Msp20250218112233_NCDK_conventional_converted_dev_1	IN	Confirmed|Low quality spectrum	DTPLCNOIMOCZMN	LPC 26:1	1	26	0	1	0	0	4.4915	1.7949e+06	26.2316
LP197	7118	6.597	8.66		664.527	664.528	-0.12	-0.18058	LPC 28:0	[M+H]+	C36H74NO7P	LPC	VPAMUPUPKCTFGJ-UHFFFAOYSA-N	O=C(OCC(O)COP(=O)([O-])OCC[N+](C)(C)C)CCCCCCCCCCCCCCCCCCCCCCCCCCC	0.68	0.85	0.76	3.00	2.00	76.03	20251106_lipidomicsAAc-VaEx_ToxoDCT_POS-DDA_054_Tirl-P-C2	Intensity	Msp20250218112233_NCDK_conventional_converted_dev_1	IN	Confirmed|Low quality spectrum	VPAMUPUPKCTFGJ	LPC 28:0	0	28	0	1	0	0	4.02369	1.32097e+06	9.34342
LP010	3254	1.683	5.713		452.277	452.277	-0.12	-0.26532	LPE 16:1	[M+H]+	C21H42NO7P	LPE	DSOWUEHXZJUNID-UHFFFAOYSA-N	O=C(OCC(O)COP(=O)(O)OCCN)CCCCCCCC=CCCCCCC	0.24	0.27	0.74	2.00	2.00	75.85	20251106_lipidomicsAAc-VaEx_ToxoDCT_POS-DDA_026_Tirl-P-B2	Intensity	Msp20250218112233_NCDK_conventional_converted_dev_1	IN	Confirmed|Low quality spectrum	DSOWUEHXZJUNID	LPE 16:1	1	16	0	1	0	0	3.98894	389209	9.80212
LP014	3941	1.843	5.813		502.293	502.293	0.06	0.11945	LPE 20:4	[M+H]+	C25H44NO7P	LPE	JPNPIRVRGLGTRE-UHFFFAOYSA-N	O=C(OCC(O)COP(=O)(O)OCCN)CCCCCCC=CCC=CCC=CCC=CCC	0.07	0.11	0.74	2.00	2.00	10090.6	20251106_lipidomicsAAc-VaEx_ToxoDCT_POS-DDA_051_Tirl-P-B3	Intensity	Msp20250218112233_NCDK_conventional_converted_dev_1	IN	Confirmed|Low quality spectrum	JPNPIRVRGLGTRE	LPE 20:4	4	20	0	1	0	0	5.2055	131675	14.9378
LP015	3942	1.958	5.813		502.293	502.293	0.15	0.29863	LPE 20:4	[M+H]+	C25H44NO7P	LPE	JPNPIRVRGLGTRE-UHFFFAOYSA-N	O=C(OCC(O)COP(=O)(O)OCCN)CCCCCCC=CCC=CCC=CCC=CCC	0.04	0.05	0.74	2.00	2.00	11207.8	20251106_lipidomicsAAc-VaEx_ToxoDCT_POS-DDA_041_DCT-N-C1	Intensity	Msp20250218112233_NCDK_conventional_converted_dev_1	IN	Confirmed|Low quality spectrum	JPNPIRVRGLGTRE	LPE 20:4	4	20	0	1	0	0	2.62819	143099	7.0453
LP021	3599	1.897	5.89		478.293	478.293	0.12	0.25089	LPE 18:2	[M+H]+	C23H44NO7P	LPE	DBHKHNGBVGWQJE-UHFFFAOYSA-N	O=C(OCC(O)COP(=O)(O)OCCN)CCCCCCCC=CCC=CCCCCC	0.40	0.41	0.61	2.00	2.00	63880.4	20251106_lipidomicsAAc-VaEx_ToxoDCT_POS-DDA_016_Tirl-P-B1	Intensity	Msp20250218112233_NCDK_conventional_converted_dev_1	IN	Confirmed|Low quality spectrum	DBHKHNGBVGWQJE	LPE 18:2	2	18	0	1	0	0	2.65246	336013	6.12343
LP038	3288	2.521	6.237		454.293	454.293	-0.13	-0.28616	LPE 16:0	[M+H]+	C21H44NO7P	LPE	YVYMBNSKXOXSKW-UHFFFAOYSA-N	O=C(OCC(O)COP(=O)(O)OCCN)CCCCCCCCCCCCCCC	0.27	0.23	0.37	2.00	2.00	78.57	20251106_lipidomicsAAc-VaEx_ToxoDCT_POS-DDA_046_DCT-P-C3	Intensity	Msp20250218112233_NCDK_conventional_converted_dev_1	IN	Confirmed|Low quality spectrum	YVYMBNSKXOXSKW	LPE 16:0	0	16	0	1	0	0	3.62481	961087	12.2737
LP039	3289	2.339	6.237		454.293	454.293	-0.03	-0.066037	LPE 16:0	[M+H]+	C21H44NO7P	LPE	YVYMBNSKXOXSKW-UHFFFAOYSA-N	O=C(OCC(O)COP(=O)(O)OCCN)CCCCCCCCCCCCCCC	0.19	0.21	0.74	2.00	2.00	23.45	20251106_lipidomicsAAc-VaEx_ToxoDCT_POS-DDA_044_Tirl-P-B4	Intensity	Msp20250218112233_NCDK_conventional_converted_dev_1	IN minor	Confirmed|Low quality spectrum	YVYMBNSKXOXSKW	LPE 16:0	0	16	0	1	0	0	1.66143	171048	7.0306
LP043	3964	2.398	6.303		504.309	504.308	0.09	0.17846	LPE 20:3	[M+H]+	C25H46NO7P	LPE	UEONHLLDVDPRRN-UHFFFAOYSA-N	O=C(OCC(O)COP(=O)(O)OCCN)CCCCCCCCCC=CCC=CCC=CCC	0.23	0.27	0.74	2.00	2.00	16.05	20251106_lipidomicsAAc-VaEx_ToxoDCT_POS-DDA_059_CondSQC07	Intensity	Msp20250218112233_NCDK_conventional_converted_dev_1	IN	Confirmed|Low quality spectrum	UEONHLLDVDPRRN	LPE 20:3	3	20	0	1	0	0	4.28383	128118	15.4331
LP044	3615	2.505	6.366		480.308	480.308	-0.33	-0.68706	LPE 18:1	[M+H]+	C23H46NO7P	LPE	PYVRVRFVLRNJLY-UHFFFAOYSA-N	O=C(OCC(O)COP(=O)(O)OCCN)CCCCCCCC=CCCCCCCCC	0.54	0.55	0.65	2.00	2.00	286.32	20251106_lipidomicsAAc-VaEx_ToxoDCT_POS-DDA_043_SQC06	Intensity	Msp20250218112233_NCDK_conventional_converted_dev_1	IN	Confirmed|Low quality spectrum	PYVRVRFVLRNJLY	LPE 18:1	1	18	0	1	0	0	2.90754	3.26267e+06	8.80718
LP045	3616	2.668	6.366		480.308	480.308	-0.18	-0.37476	LPE 18:1	[M+H]+	C23H46NO7P	LPE	PYVRVRFVLRNJLY-UHFFFAOYSA-N	O=C(OCC(O)COP(=O)(O)OCCN)CCCCCCCC=CCCCCCCCC	0.28	0.23	0.38	2.00	2.00	156.02	20251106_lipidomicsAAc-VaEx_ToxoDCT_POS-DDA_055_DCT-N-B3	Intensity	Msp20250218112233_NCDK_conventional_converted_dev_1	IN minor	Confirmed|Low quality spectrum	PYVRVRFVLRNJLY	LPE 18:1	1	18	0	1	0	0	1.91832	1.94768e+06	9.7381
LP061	4512	3.081	6.745		532.339	532.34	-0.3	-0.56355	LPE 22:3	[M+H]+	C27H50NO7P	LPE	OYVOJIUVAINTML-UHFFFAOYSA-N	O=C(OCC(O)COP(=O)(O)OCCN)CCCCCCCCC=CCC=CCC=CCCCCC	0.07	0.09	0.74	2.00	2.00	14.28	20251106_lipidomicsAAc-VaEx_ToxoDCT_POS-DDA_023_Tirl-P-A1	Intensity	Msp20250218112233_NCDK_conventional_converted_dev_1	IN	Confirmed|Low quality spectrum	OYVOJIUVAINTML	LPE 22:3	3	22	0	1	0	0	5.03128	104713	20.2774
LP068	3645	3.449	6.828		482.324	482.324	-0.22	-0.45612	LPE 18:0	[M+H]+	C23H48NO7P	LPE	BBYWOYAFBUOUFP-UHFFFAOYSA-N	O=C(OCC(O)COP(=O)(O)OCCN)CCCCCCCCCCCCCCCCC	0.32	0.26	0.39	2.00	2.00	336.97	20251106_lipidomicsAAc-VaEx_ToxoDCT_POS-DDA_056_DCT-P-B1	Intensity	Msp20250218112233_NCDK_conventional_converted_dev_1	IN	Confirmed|Low quality spectrum	BBYWOYAFBUOUFP	LPE 18:0	0	18	0	1	0	0	1.84588	3.53259e+06	6.90691
LP113	5094	5.122	8.107		564.402	564.402	-0.12	-0.21261	LPE 24:1	[M+H]+	C29H58NO7P	LPE	NCPDMAXNVQCUIZ-UHFFFAOYSA-N	O=C(OCC(O)COP(=O)(O)OCCN)CCCCCCCCCCCCCC=CCCCCCCCC	0.20	0.18	0.31	2.00	2.00	129.91	20251106_lipidomicsAAc-VaEx_ToxoDCT_POS-DDA_035_DCT-P-C4	Intensity	Msp20250218112233_NCDK_conventional_converted_dev_1	IN	Confirmed|Low quality spectrum	NCPDMAXNVQCUIZ	LPE 24:1	1	24	0	1	0	0	3.45985	602454	14.2442
LP140	5604	5.944	8.262		592.433	592.434	-0.25	-0.42199	LPE 26:1	[M+H]+	C31H62NO7P	LPE	GDWHZWQLVJXALR-UHFFFAOYSA-N	O=C(OCC(O)COP(=O)(O)OCCN)CCCCCCCCCCCCCCCC=CCCCCCCCC	0.19	0.17	0.26	2.00	2.00	11384.1	20251106_lipidomicsAAc-VaEx_ToxoDCT_POS-DDA_020_DCT-N-A2	Intensity	Msp20250218112233_NCDK_conventional_converted_dev_1	IN	Confirmed|Low quality spectrum	GDWHZWQLVJXALR	LPE 26:1	1	26	0	1	0	0	1.57436	418263	8.69965
LP016	4076	1.904	5.87		511.303	511.303	0.06	0.11735	LPG 18:1	[M+H]+	C24H47O9P	LPG	FQQQKGAFQIIGLQ-UHFFFAOYSA-N	O=C(OCC(O)COP(=O)(O)OCC(O)CO)CCCCCCCC=CCCCCCCCC	0.10	0.13	0.73	2.00	2.00	4189.29	20251106_lipidomicsAAc-VaEx_ToxoDCT_POS-DDA_039_DCT-P-A2	Intensity	Msp20250218112233_NCDK_conventional_converted_dev_1	IN minor	Confirmed|Low quality spectrum	FQQQKGAFQIIGLQ	LPG 18:1	1	18	0	1	0	0	2.2376	96511.4	3.34355
LP017	4077	2.056	5.87		511.303	511.303	0.09	0.17602	LPG 18:1	[M+H]+	C24H47O9P	LPG	FQQQKGAFQIIGLQ-UHFFFAOYSA-N	O=C(OCC(O)COP(=O)(O)OCC(O)CO)CCCCCCCC=CCCCCCCCC	0.39	0.38	0.66	2.00	2.00	21496	20251106_lipidomicsAAc-VaEx_ToxoDCT_POS-DDA_052_DCT-N-A1	Intensity	Msp20250218112233_NCDK_conventional_converted_dev_1	IN	Confirmed|Low quality spectrum	FQQQKGAFQIIGLQ	LPG 18:1	1	18	0	1	0	0	2.54165	400594	10.2523
LP006	5726	1.719	5.666		599.319	599.319	-0.18	-0.30034	LPI 18:1	[M+H]+	C27H51O12P	LPI	UGDOFRYHDCDVHD-UHFFFAOYSA-N	O=C(OCC(O)COP(=O)(O)OC1C(O)C(O)C(O)C(O)C1O)CCCCCCCC=CCCCCCCCC	0.37	0.48	0.78	2.00	2.00	91390.9	20251106_lipidomicsAAc-VaEx_ToxoDCT_POS-DDA_049_DCT-P-C2	Intensity	Msp20250218112233_NCDK_conventional_converted_dev_1	IN low	Confirmed|Low quality spectrum	UGDOFRYHDCDVHD	LPI 18:1	1	18	0	1	0	0	5.47037	247096	8.11094
LP029	5765	2.569	6.023		601.335	601.335	-0.19	-0.31596	LPI 18:0	[M+H]+	C27H53O12P	LPI	MXAFDFDAIFZFET-UHFFFAOYSA-N	O=C(OCC(O)COP(=O)(O)OC1C(O)C(O)C(O)C(O)C1O)CCCCCCCCCCCCCCCCC	0.19	0.22	0.78	2.00	2.00	36834.3	20251106_lipidomicsAAc-VaEx_ToxoDCT_POS-DDA_040_Tirl-P-A2	Intensity	Msp20250218112233_NCDK_conventional_converted_dev_1	IN	Confirmed|Low quality spectrum	MXAFDFDAIFZFET	LPI 18:0	0	18	0	1	0	0	6.16162	136555	15.885
LP009	4323	1.723	5.71		524.298	524.298	-0.12	-0.22888	LPS 18:1	[M+H]+	C24H46NO9P	LPS	JZWNYZVVZXZRRH-UHFFFAOYSA-N	O=C(OCC(O)COP(=O)(O)OCC(N)C(=O)O)CCCCCCCC=CCCCCCCCC	0.48	0.60	0.73	3.00	2.00	27760.5	20251106_lipidomicsAAc-VaEx_ToxoDCT_POS-DDA_043_SQC06	Intensity	Msp20250218112233_NCDK_conventional_converted_dev_1	IN	Confirmed|Low quality spectrum	JZWNYZVVZXZRRH	LPS 18:1	1	18	0	1	0	0	2.8897	979771	5.97476
LP036	562	2.691	6.131		272.258	272.258	-0.09	-0.33057	NAE 14:0	[M+H]+	C16H33NO2	NAE	JHIXEZNTXMFXEK-UHFFFAOYSA-N	O=C(NCCO)CCCCCCCCCCCCC	0.45	0.41	0.75	1.00	2.00	108.1	20251106_lipidomicsAAc-VaEx_ToxoDCT_POS-DDA_033_Tirl-P-A3	Intensity	Msp20250218112233_NCDK_conventional_converted_dev_1	IN	Confirmed|Low quality spectrum	JHIXEZNTXMFXEK	NAE 14:0	0	14	0	0	0	0	2.49181	194580	1.75474
LP073	1661	3.097	7.184		354.337	354.337	-0.15	-0.42333	NAE 20:1	[M+H]+	C22H43NO2	NAE	YDKRGMXLBRWZJR-UHFFFAOYSA-N	O=C(NCCO)CCCCCCCCCC=CCCCCCCCC	0.38	0.45	0.75	1.00	2.00	23.38	20251106_lipidomicsAAc-VaEx_ToxoDCT_POS-DDA_040_Tirl-P-A2	Intensity	Msp20250218112233_NCDK_conventional_converted_dev_1	IN shouldered	Confirmed|Low quality spectrum	YDKRGMXLBRWZJR	NAE 20:1	1	20	0	0	0	0	0.247372	418944	0.3224
LP076	1632	2.746	7.338		352.321	352.321	0	0	NAE 20:2	[M+H]+	C22H41NO2	NAE	MWQCBVWCBTUPDQ-UHFFFAOYSA-N	O=C(NCCO)CCCCCCCCCC=CCC=CCCCCC	0.30	0.36	0.75	1.00	2.00	23.25	20251106_lipidomicsAAc-VaEx_ToxoDCT_POS-DDA_046_DCT-P-C3	Intensity	Msp20250218112233_NCDK_conventional_converted_dev_1	IN low	Confirmed|Low quality spectrum	MWQCBVWCBTUPDQ	NAE 20:2	2	20	0	0	0	0	3.17058	159294	6.59213
LP080	1703	3.658	7.467		356.352	356.352	-0.21	-0.5893	NAE 20:0	[M+H]+	C22H45NO2	NAE	AUJVQJHODMISJP-UHFFFAOYSA-N	O=C(NCCO)CCCCCCCCCCCCCCCCCCC	0.79	0.70	0.75	1.00	2.00	157.62	20251106_lipidomicsAAc-VaEx_ToxoDCT_POS-DDA_019_Tirl-P-C1	Intensity	Msp20250218112233_NCDK_conventional_converted_dev_1	IN	Confirmed|Low quality spectrum	AUJVQJHODMISJP	NAE 20:0	0	20	0	0	0	0	1.50492	607215	1.17021
LP081	1705	3.8	7.467		356.352	356.352	-0.06	-0.16837	NAE 20:0	[M+H]+	C22H45NO2	NAE	AUJVQJHODMISJP-UHFFFAOYSA-N	O=C(NCCO)CCCCCCCCCCCCCCCCCCC	0.74	0.67	0.75	1.00	2.00	54.26	20251106_lipidomicsAAc-VaEx_ToxoDCT_POS-DDA_019_Tirl-P-C1	Intensity	Msp20250218112233_NCDK_conventional_converted_dev_1	IN minor	Confirmed|Low quality spectrum	AUJVQJHODMISJP	NAE 20:0	0	20	0	0	0	0	0.668444	405355	0.607385
LP102	1248	2.544	7.993		326.305	326.305	-0.24	-0.73551	NAE 18:1	[M+H]+	C20H39NO2	NAE	BOWVQLFMWHZBEF-UHFFFAOYSA-N	O=C(NCCO)CCCCCCCC=CCCCCCCCC	0.19	0.20	0.75	1.00	2.00	19.71	20251106_lipidomicsAAc-VaEx_ToxoDCT_POS-DDA_051_Tirl-P-B3	Intensity	Msp20250218112233_NCDK_conventional_converted_dev_1	IN	Confirmed|Low quality spectrum	BOWVQLFMWHZBEF	NAE 18:1	1	18	0	0	0	0	7.56575	117605	16.6739
LP136	1284	3.031	8.234		328.321	328.321	-0.12	-0.3655	NAE 18:0	[M+H]+	C20H41NO2	NAE	OTGQIQQTPXJQRG-UHFFFAOYSA-N	O=C(NCCO)CCCCCCCCCCCCCCCCC	0.31	0.35	0.75	1.00	2.00	62.49	20251106_lipidomicsAAc-VaEx_ToxoDCT_POS-DDA_044_Tirl-P-B4	Intensity	Msp20250218112233_NCDK_conventional_converted_dev_1	IN	Confirmed|Low quality spectrum	OTGQIQQTPXJQRG	NAE 18:0	0	18	0	0	0	0	3.16149	1.013e+06	8.907
LP219	3369	4.738	8.897		460.415	460.415	-0.1	-0.2172	NAE 28:4	[M+H]+	C30H53NO2	NAE	SRIIWQVYWQXSSS-UHFFFAOYSA-N	O=C(NCCO)CCCCCCCCCCCCCCC=CCC=CCC=CCC=CCC	0.04	0.09	0.75	1.00	2.00	14404.9	20251106_lipidomicsAAc-VaEx_ToxoDCT_POS-DDA_047_Tirl-P-A4	Intensity	Msp20250218112233_NCDK_conventional_converted_dev_1	IN	Confirmed|Low quality spectrum	SRIIWQVYWQXSSS	NAE 28:4	4	28	0	0	0	0	3.23123	8608.69	1.43601
LP057	952	2.652	6.641		300.29	300.29	-0.06	-0.19981	C18-Sphingosine	[M+H]+	C18H37NO2	Others	WWUZIQQURGPMPG-KRWOKUGFSA-N	CCCCCCCCCCCCC\C=C\[C@@H](O)[C@@H](N)CO	0.38	0.59	0.64	10.00	0.90	614.4	20251106_lipidomicsAAc-VaEx_ToxoDCT_POS-DDA_057_SQC08	Intensity	Msp20250218112233_NCDK_conventional_converted_dev_1	IN	Confirmed	WWUZIQQURGPMPG	C18-Sphingosine	C18-Sphingosine	Sphingosine	0	0	0	0	2.67167	6.38472e+06	10.8905
LP569	14946	11.148	13.579		894.811	894.812	-0.55	-0.61465	TG 52:1;O|TG 16:0_18:1_18:0;O	[M+NH4]+	C55H104O7	OxTG	HHWKCGBWKWUVBK-UHFFFAOYSA-N	O=C(OCC(OC(=O)CCCCCCCC=CCCCCCCCC)COC(=O)CCCCCCCC(O)CCCCCCCCC)CCCCCCCCCCCCCCC	0.26	0.49	0.43	10.00	2.00	7246.49	20251106_lipidomicsAAc-VaEx_ToxoDCT_POS-DDA_016_Tirl-P-B1	Intensity	Msp20250218112233_NCDK_conventional_converted_dev_1	IN	Confirmed|Low quality spectrum	HHWKCGBWKWUVBK	TG 52:1;O	1	52	0	0	1	0	8.75414	1.61021e+06	18.7729
LP571	14865	10.483	13.617		892.796	892.796	-0.55	-0.61604	TG 52:2;O|TG 18:1_18:1_16:0;O	[M+NH4]+	C55H102O7	OxTG	QFSWRBUGRKMIGW-UHFFFAOYSA-N	O=C(OCC(OC(=O)CCCCCCCC=CCCCCCCCC)COC(=O)CCCCCCC(O)CCCCCCCC)CCCCCCCC=CCCCCCCCC	0.27	0.46	0.55	8.00	2.00	7552.04	20251106_lipidomicsAAc-VaEx_ToxoDCT_POS-DDA_017_DCT-N-B2	Intensity	Msp20250218112233_NCDK_conventional_converted_dev_1	IN minor	Confirmed|Low quality spectrum	QFSWRBUGRKMIGW	TG 52:2;O	2	52	0	0	1	0	2.23681	577118	11.6095
LP572	14866	10.815	13.617		892.796	892.796	-0.37	-0.41443	TG 52:2;O|TG 18:1_18:1_16:0;O	[M+NH4]+	C55H102O7	OxTG	QFSWRBUGRKMIGW-UHFFFAOYSA-N	O=C(OCC(OC(=O)CCCCCCCC=CCCCCCCCC)COC(=O)CCCCCCC(O)CCCCCCCC)CCCCCCCC=CCCCCCCCC	0.29	0.36	0.55	8.00	2.00	19897	20251106_lipidomicsAAc-VaEx_ToxoDCT_POS-DDA_051_Tirl-P-B3	Intensity	Msp20250218112233_NCDK_conventional_converted_dev_1	IN	Confirmed|Low quality spectrum	QFSWRBUGRKMIGW	TG 52:2;O	2	52	0	0	1	0	6.00204	1.03979e+06	16.7372
LP574	13989	10.824	13.692		866.78	866.781	-0.37	-0.42687	TG 50:1;O|TG 14:0_18:1_18:0;O	[M+NH4]+	C53H100O7	OxTG	LLODHROTONLRJB-UHFFFAOYSA-N	O=C(OCC(OC(=O)CCCCCCCC=CCCCCCCCC)COC(=O)CCCCCCCC(O)CCCCCCCCC)CCCCCCCCCCCCC	0.34	0.42	0.54	10.00	2.00	13452.5	20251106_lipidomicsAAc-VaEx_ToxoDCT_POS-DDA_016_Tirl-P-B1	Intensity	Msp20250218112233_NCDK_conventional_converted_dev_1	IN	Confirmed|Low quality spectrum	LLODHROTONLRJB	TG 50:1;O	1	50	0	0	1	0	5.1636	2.06502e+06	15.0494
LP576	12910	10.842	13.736		840.765	840.765	-0.31	-0.36871	TG 48:0;O|TG 14:0_16:0_18:0;O	[M+NH4]+	C51H98O7	OxTG	NYHWHBMPUSXMTA-UHFFFAOYSA-N	O=C(OCC(OC(=O)CCCCCCCCCCCCCCC)COC(=O)CCCCCCCC(O)CCCCCCCCC)CCCCCCCCCCCCC	0.33	0.58	0.43	11.00	2.00	29012.6	20251106_lipidomicsAAc-VaEx_ToxoDCT_POS-DDA_024_DCT-N-C2	Intensity	Msp20250218112233_NCDK_conventional_converted_dev_1	IN	Confirmed|Low quality spectrum	NYHWHBMPUSXMTA	TG 48:0;O	0	48	0	0	1	0	3.0085	997189	8.51822
LP582	15799	11.132	13.863		920.827	920.828	-0.67	-0.72761	TG 54:2;O|TG 18:1_18:1_18:0;O	[M+NH4]+	C57H106O7	OxTG	AJWQEVNSBFOFPM-UHFFFAOYSA-N	O=C(OCC(OC(=O)CCCCCCCC=CCCCCCCCC)COC(=O)CCCCCCCC(O)CCCCCCCCC)CCCCCCCC=CCCCCCCCC	0.36	0.39	0.59	7.00	2.00	171.21	20251106_lipidomicsAAc-VaEx_ToxoDCT_POS-DDA_055_DCT-N-B3	Intensity	Msp20250218112233_NCDK_conventional_converted_dev_1	IN	Confirmed|Low quality spectrum	AJWQEVNSBFOFPM	TG 54:2;O	2	54	0	0	1	0	5.37688	1.72298e+06	13.7602
LP586	11772	10.12	13.909		812.733	812.734	-0.55	-0.67673	TG 46:0;O|TG 14:0_16:0_16:0;O	[M+NH4]+	C49H94O7	OxTG	VHBPHICGBSXPBQ-UHFFFAOYSA-N	O=C(OCC(OC(=O)CCCCCCCCCCCCCCC)COC(=O)CCCCCCC(O)CCCCCCCC)CCCCCCCCCCCCC	0.21	0.54	0.36	11.00	2.00	22825.2	20251106_lipidomicsAAc-VaEx_ToxoDCT_POS-DDA_022_SQC03	Intensity	Msp20250218112233_NCDK_conventional_converted_dev_1	IN	Confirmed|Low quality spectrum	VHBPHICGBSXPBQ	TG 46:0;O	0	46	0	0	1	0	2.84418	480386	10.1774
LP587	13908	10.116	13.915		864.765	864.765	-0.37	-0.42786	TG 50:2;O|TG 16:0_18:2_16:0;O	[M+NH4]+	C53H98O7	OxTG	SFOWHMQLDHVGKP-UHFFFAOYSA-N	O=C(OCC(OC(=O)CCCCCCCC=CCC=CCCCCC)COC(=O)CCCCCCC(O)CCCCCCCC)CCCCCCCCCCCCCCC	0.08	0.31	0.38	11.00	2.00	6983.99	20251106_lipidomicsAAc-VaEx_ToxoDCT_POS-DDA_038_DCT-N-C3	Intensity	Msp20250218112233_NCDK_conventional_converted_dev_1	IN	Confirmed	SFOWHMQLDHVGKP	TG 50:2;O	2	50	0	0	1	0	3.26126	540812	15.6097
LP589	12832	10.111	13.932		838.749	838.749	0.06	0.071535	TG 48:1;O|TG 16:0_16:1_16:0;O	[M+NH4]+	C51H96O7	OxTG	AILFLMBKKHFELF-UHFFFAOYSA-N	O=C(OCC(OC(=O)CCCCCCCC=CCCCCCC)COC(=O)CCCCCCC(O)CCCCCCCC)CCCCCCCCCCCCCCC	0.18	0.45	0.55	10.00	2.00	14332.3	20251106_lipidomicsAAc-VaEx_ToxoDCT_POS-DDA_016_Tirl-P-B1	Intensity	Msp20250218112233_NCDK_conventional_converted_dev_1	IN	Low quality spectrum|Confirmed	AILFLMBKKHFELF	TG 48:1;O	1	48	0	0	1	0	2.63581	820599	10.0109
LP600	12831	10.473	14.109		838.749	838.749	-0.31	-0.3696	TG 48:1;O|TG 14:0_18:1_16:0;O	[M+NH4]+	C51H96O7	OxTG	MKUQSMNZPXEYIC-UHFFFAOYSA-N	O=C(OCC(OC(=O)CCCCCCCC=CCCCCCCCC)COC(=O)CCCCCCC(O)CCCCCCCC)CCCCCCCCCCCCC	0.14	0.40	0.39	11.00	2.00	4186.41	20251106_lipidomicsAAc-VaEx_ToxoDCT_POS-DDA_038_DCT-N-C3	Intensity	Msp20250218112233_NCDK_conventional_converted_dev_1	IN minor	Confirmed|Low quality spectrum	MKUQSMNZPXEYIC	TG 48:1;O	1	48	0	0	1	0	1.49168e-13	508565	6.48128e-13
LP104	8801	5.419	8.009		726.507	726.507	-0.18	-0.24776	PC 32:4	[M+H]+	C40H72NO8P	PC	GAWQSNNLMZOFRW-UHFFFAOYSA-N	O=C(OCC(OC(=O)CCCCCCCC=CCC=CCCC)COP(=O)([O-])OCC[N+](C)(C)C)CCCCCCCC=CCC=CCCC	0.56	0.69	0.74	4.00	1.00	10.6	20251106_lipidomicsAAc-VaEx_ToxoDCT_POS-DDA_023_Tirl-P-A1	Intensity	Msp20250218112233_NCDK_conventional_converted_dev_1	IN	Confirmed|Low quality spectrum	GAWQSNNLMZOFRW	PC 32:4	4	32	0	0	0	0	3.88846	232208	4.76045
LP111	8052	5.371	8.081		700.491	700.491	0.18	0.25696	PC 30:3	[M+H]+	C38H70NO8P	PC	XTYQDSXZFMFEHY-UHFFFAOYSA-N	O=C(OCC(OC(=O)CCCCCCCCC=CCC=CCC=CCCCCCCC)COP(=O)([O-])OCC[N+](C)(C)C)CCCCC	0.53	0.70	0.66	6.00	1.00	20.15	20251106_lipidomicsAAc-VaEx_ToxoDCT_POS-DDA_047_Tirl-P-A4	Intensity	Msp20250218112233_NCDK_conventional_converted_dev_1	IN	Confirmed|Low quality spectrum	XTYQDSXZFMFEHY	PC 30:3	3	30	0	0	0	0	2.74381	118142	2.50495
LP112	6809	5.342	8.103		650.475	650.476	-0.36	-0.55344	PC 26:0	[M+H]+	C34H68NO8P	PC	RLNYFMQMIIHWFV-UHFFFAOYSA-N	O=C(OCC(OC(=O)CCCCCCCCCCCC)COP(=O)([O-])OCC[N+](C)(C)C)CCCCCCCCCCCC	0.69	0.78	0.76	4.00	1.00	166.92	20251106_lipidomicsAAc-VaEx_ToxoDCT_POS-DDA_045_DCT-N-A4	Intensity	Msp20250218112233_NCDK_conventional_converted_dev_1	IN	Confirmed|Low quality spectrum	RLNYFMQMIIHWFV	PC 26:0	0	26	0	0	0	0	3.96462	1.94341e+06	10.2776
LP116	7114	5.74	8.146		664.491	664.491	-0.06	-0.090295	PC 27:0	[M+H]+	C35H70NO8P	PC	PZDSRQHANJMCJA-UHFFFAOYSA-N	O=C(OCC(OC(=O)CCCC)COP(=O)([O-])OCC[N+](C)(C)C)CCCCCCCCCCCCCCCCCCCCC	0.58	0.71	0.68	6.00	1.00	35.44	20251106_lipidomicsAAc-VaEx_ToxoDCT_POS-DDA_059_CondSQC07	Intensity	Msp20250218112233_NCDK_conventional_converted_dev_1	IN	Confirmed|Low quality spectrum	PZDSRQHANJMCJA	PC 27:0	0	27	0	0	0	0	3.70882	621080	11.275
LP120	8099	5.528	8.154		702.507	702.507	-0.24	-0.34163	PC 30:2	[M+H]+	C38H72NO8P	PC	BQTXNAKXHQSYOW-UHFFFAOYSA-N	O=C(OCC(OC(=O)CCCCCCCC=CCCCCC)COP(=O)([O-])OCC[N+](C)(C)C)CCCCCCCC=CCCCCC	0.64	0.74	0.74	4.00	1.00	94.58	20251106_lipidomicsAAc-VaEx_ToxoDCT_POS-DDA_016_Tirl-P-B1	Intensity	Msp20250218112233_NCDK_conventional_converted_dev_1	IN	Confirmed|Low quality spectrum	BQTXNAKXHQSYOW	PC 30:2	2	30	0	0	0	0	2.70745	2.16808e+06	7.97001
LP134	7385	5.43	8.224		676.491	676.491	-0.43	-0.63563	PC 28:1	[M+H]+	C36H70NO8P	PC	OGKVFVRFGQSCNV-UHFFFAOYSA-N	O=C(OCC(OC(=O)CCCCCCCCCCC=CCCCCCCCCCC)COP(=O)([O-])OCC[N+](C)(C)C)CCCC	0.61	0.76	0.69	6.00	1.00	144.66	20251106_lipidomicsAAc-VaEx_ToxoDCT_POS-DDA_034_DCT-N-B4	Intensity	Msp20250218112233_NCDK_conventional_converted_dev_1	IN	Confirmed|Low quality spectrum	OGKVFVRFGQSCNV	PC 28:1	1	28	0	0	0	0	2.70443	3.18806e+06	7.69691
LP144	8747	5.528	8.306		724.488	724.491	-2.81	-3.8786	PC 32:5	[M+H]+	C40H70NO8P	PC	HTEFUODDBSIVFD-UHFFFAOYSA-N	O=C(OCC(OC(=O)CCCCCCCCCC=CCC=CCC=CCC=CCC=CCC)COP(=O)([O-])OCC[N+](C)(C)C)CCCCC	0.24	0.45	0.51	6.00	1.00	35.38	20251106_lipidomicsAAc-VaEx_ToxoDCT_POS-DDA_034_DCT-N-B4	Intensity	Msp20250218112233_NCDK_conventional_converted_dev_1	IN shouldered	Confirmed|Low quality spectrum	HTEFUODDBSIVFD	PC 32:5	5	32	0	0	0	0	2.00676	672713	6.40418
LP146	9626	6.192	8.315		754.538	754.538	-0.31	-0.41085	PC 34:4	[M+H]+	C42H76NO8P	PC	FJCUMLVANOXIFV-UHFFFAOYSA-N	O=C(OCC(OC(=O)CCCCCCCC=CCC=CCCCC)COP(=O)([O-])OCC[N+](C)(C)C)CCCCCCCC=CCC=CCCCC	0.69	0.78	0.74	4.00	1.00	1111.52	20251106_lipidomicsAAc-VaEx_ToxoDCT_POS-DDA_033_Tirl-P-A3	Intensity	Msp20250218112233_NCDK_conventional_converted_dev_1	IN	Confirmed|Low quality spectrum	FJCUMLVANOXIFV	PC 34:4	4	34	0	0	0	0	3.86925	1.80503e+07	10.157
LP153	7436	6.135	8.382		678.506	678.507	-0.97	-1.4296	PC 28:0|PC 14:0_14:0	[M+H]+	C36H72NO8P	PC	CITHEXJVPOWHKC-UHFFFAOYSA-N	O=C(OCC(OC(=O)CCCCCCCCCCCCC)COP(=O)([O-])OCC[N+](C)(C)C)CCCCCCCCCCCCC	0.75	0.80	0.79	4.00	2.00	34191.9	20251106_lipidomicsAAc-VaEx_ToxoDCT_POS-DDA_023_Tirl-P-A1	Intensity	Msp20250218112233_NCDK_conventional_converted_dev_1	IN	Confirmed|Low quality spectrum	CITHEXJVPOWHKC	PC 28:0	0	28	0	0	0	0	3.93791	3.74573e+08	38.4433
LP163	7762	5.838	8.424		690.507	690.507	-0.18	-0.26068	PC 29:1	[M+H]+	C37H72NO8P	PC	YDNJCEDBNPRREH-UHFFFAOYSA-N	O=C(OCC(OC(=O)CCCCCCCCCCCCCC=CCCCCCCCC)COP(=O)([O-])OCC[N+](C)(C)C)CCCC	0.44	0.59	0.67	6.00	1.00	20.42	20251106_lipidomicsAAc-VaEx_ToxoDCT_POS-DDA_010_CondSQC05	Intensity	Msp20250218112233_NCDK_conventional_converted_dev_1	IN	Confirmed|Low quality spectrum	YDNJCEDBNPRREH	PC 29:1	1	29	0	0	0	0	2.39631	1.12056e+06	7.39596
LP177	8158	6.194	8.507		704.521	704.523	-1.04	-1.4762	PC 30:1|PC 14:0_16:1	[M+H]+	C38H74NO8P	PC	XGGMHQYOVYWRLV-UHFFFAOYSA-N	O=C(OCC(OC(=O)CCCCCCCC=CCCCCCC)COP(=O)([O-])OCC[N+](C)(C)C)CCCCCCCCCCCCC	0.66	0.79	0.71	6.00	2.00	21628.9	20251106_lipidomicsAAc-VaEx_ToxoDCT_POS-DDA_025_DCT-P-B4	Intensity	Msp20250218112233_NCDK_conventional_converted_dev_1	IN	Confirmed|Low quality spectrum	XGGMHQYOVYWRLV	PC 30:1	1	30	0	0	0	0	2.43638	3.62609e+08	18.9201
LP180	8901	6.258	8.558		730.537	730.538	-0.74	-1.013	PC 32:2|PC 16:1_16:1	[M+H]+	C40H76NO8P	PC	GPWHCUUIQMGELX-UHFFFAOYSA-N	O=C(OCC(OC(=O)CCCCCCCC=CCCCCCC)COP(=O)([O-])OCC[N+](C)(C)C)CCCCCCCC=CCCCCCC	0.72	0.78	0.78	4.00	2.00	6709.4	20251106_lipidomicsAAc-VaEx_ToxoDCT_POS-DDA_048_DCT-N-B1	Intensity	Msp20250218112233_NCDK_conventional_converted_dev_1	IN shouldered	Confirmed|Low quality spectrum	GPWHCUUIQMGELX	PC 32:2	2	32	0	0	0	0	3.19901	1.66987e+08	20.8686
LP182	8854	6.013	8.57		728.522	728.523	-0.18	-0.24708	PC 32:3	[M+H]+	C40H74NO8P	PC	LGZAYIRGFFYWJQ-UHFFFAOYSA-N	O=C(OCC(OC(=O)CCCCCCCCCCC=CCC=CCC=CCCCCCCC)COP(=O)([O-])OCC[N+](C)(C)C)CCCCC	0.60	0.74	0.68	6.00	1.00	121.49	20251106_lipidomicsAAc-VaEx_ToxoDCT_POS-DDA_029_SQC04	Intensity	Msp20250218112233_NCDK_conventional_converted_dev_1	IN broad	Confirmed|Low quality spectrum	LGZAYIRGFFYWJQ	PC 32:3	3	32	0	0	0	0	4.60789	2.89096e+06	8.8757
LP183	8486	6.449	8.59		716.522	716.523	-0.06	-0.083738	PC 31:2	[M+H]+	C39H74NO8P	PC	LVKJNGYXCRNGQB-UHFFFAOYSA-N	O=C(OCC(OC(=O)CCCCCCCCCC=CCC=CCCCCC)COP(=O)([O-])OCC[N+](C)(C)C)CCCCCCCCCC	0.14	0.16	0.70	6.00	1.00	154.33	20251106_lipidomicsAAc-VaEx_ToxoDCT_POS-DDA_037_Tirl-P-C3	Intensity	Msp20250218112233_NCDK_conventional_converted_dev_1	IN	Confirmed|Low quality spectrum	LVKJNGYXCRNGQB	PC 31:2	2	31	0	0	0	0	4.87848	1.06211e+06	14.2117
LP186	11431	6.017	8.616		804.553	804.554	-0.43	-0.53446	PC 38:7	[M+H]+	C46H78NO8P	PC	JCGCBSQRKKZNJS-UHFFFAOYSA-N	O=C(OCC(OC(=O)CCCCCCCCCCC=CCC=CCC=CCC=CCC=CCC=CCC)COP(=O)([O-])OCC[N+](C)(C)C)CCC=CCCC	0.63	0.78	0.70	6.00	1.00	661.54	20251106_lipidomicsAAc-VaEx_ToxoDCT_POS-DDA_019_Tirl-P-C1	Intensity	Msp20250218112233_NCDK_conventional_converted_dev_1	IN	Confirmed|Low quality spectrum	JCGCBSQRKKZNJS	PC 38:7	7	38	0	0	0	0	4.0579	1.2003e+07	9.58887
LP188	10465	5.731	8.631		778.538	778.538	-0.25	-0.32111	PC 36:6	[M+H]+	C44H76NO8P	PC	XXKFQTJOJZELMD-UHFFFAOYSA-N	O=C(OCC(OC(=O)CCCCCCCC=CCC=CCC=CCC)COP(=O)([O-])OCC[N+](C)(C)C)CCCCCCCC=CCC=CCC=CCC	0.65	0.75	0.76	4.00	1.00	52.07	20251106_lipidomicsAAc-VaEx_ToxoDCT_POS-DDA_046_DCT-P-C3	Intensity	Msp20250218112233_NCDK_conventional_converted_dev_1	IN minor	Confirmed|Low quality spectrum	XXKFQTJOJZELMD	PC 36:6	6	36	0	0	0	0	2.86125	2.47762e+06	8.34842
LP189	10466	5.961	8.631		778.538	778.538	-0.19	-0.24405	PC 36:6	[M+H]+	C44H76NO8P	PC	XXKFQTJOJZELMD-UHFFFAOYSA-N	O=C(OCC(OC(=O)CCCCCCCC=CCC=CCC=CCC)COP(=O)([O-])OCC[N+](C)(C)C)CCCCCCCC=CCC=CCC=CCC	0.65	0.77	0.76	4.00	1.00	37.96	20251106_lipidomicsAAc-VaEx_ToxoDCT_POS-DDA_023_Tirl-P-A1	Intensity	Msp20250218112233_NCDK_conventional_converted_dev_1	IN	Confirmed|Low quality spectrum	XXKFQTJOJZELMD	PC 36:6	6	36	0	0	0	0	3.44716	3.90416e+06	8.8069
LP201	9566	5.676	8.699		752.522	752.523	-0.12	-0.15946	PC 34:5	[M+H]+	C42H74NO8P	PC	NGVYOANCXIOSIE-UHFFFAOYSA-N	O=C(OCC(OC(=O)CCCCCCCCCCCC=CCC=CCC=CCC=CCC=CCC)COP(=O)([O-])OCC[N+](C)(C)C)CCCCC	0.55	0.70	0.68	6.00	1.00	104.16	20251106_lipidomicsAAc-VaEx_ToxoDCT_POS-DDA_027_DCT-N-A3	Intensity	Msp20250218112233_NCDK_conventional_converted_dev_1	IN	Confirmed|Low quality spectrum	NGVYOANCXIOSIE	PC 34:5	5	34	0	0	0	0	1.15809	1.44844e+06	2.91434
LP205	10534	6.239	8.741		780.553	780.554	-0.55	-0.70463	PC 36:5|PC 16:1_20:4	[M+H]+	C44H78NO8P	PC	NJKOHDXHBBUJBZ-UHFFFAOYSA-N	O=C(OCC(OC(=O)CCCCCCC=CCC=CCC=CCC=CCC)COP(=O)([O-])OCC[N+](C)(C)C)CCCCCCCC=CCCCCCC	0.64	0.77	0.68	6.00	2.00	2284.21	20251106_lipidomicsAAc-VaEx_ToxoDCT_POS-DDA_059_CondSQC07	Intensity	Msp20250218112233_NCDK_conventional_converted_dev_1	IN	Confirmed|Low quality spectrum	NJKOHDXHBBUJBZ	PC 36:5	5	36	0	0	0	0	3.6414	4.31885e+07	11.9018
LP208	10603	6.613	8.778		782.568	782.569	-1.16	-1.4823	PC 36:4	[M+H]+	C44H80NO8P	PC	FVXDQWZBHIXIEJ-UHFFFAOYSA-N	O=C(OCC(OC(=O)CCCCCCCC=CCC=CCCCCC)COP(=O)([O-])OCC[N+](C)(C)C)CCCCCCCC=CCC=CCCCCC	0.71	0.79	0.75	4.00	1.00	4462.52	20251106_lipidomicsAAc-VaEx_ToxoDCT_POS-DDA_057_SQC08	Intensity	Msp20250218112233_NCDK_conventional_converted_dev_1	IN	Confirmed|Low quality spectrum	FVXDQWZBHIXIEJ	PC 36:4	4	36	0	0	0	0	4.55678	1.38343e+08	21.7601
LP211	9683	6.604	8.785		756.553	756.554	-0.49	-0.64767	PC 34:3	[M+H]+	C42H78NO8P	PC	WWRDYQGDVGTJLY-UHFFFAOYSA-N	O=C(OCC(OC(=O)CCCCCCCCCCCCC=CCC=CCC=CCCCCCCC)COP(=O)([O-])OCC[N+](C)(C)C)CCCCC	0.65	0.79	0.70	6.00	1.00	525.24	20251106_lipidomicsAAc-VaEx_ToxoDCT_POS-DDA_033_Tirl-P-A3	Intensity	Msp20250218112233_NCDK_conventional_converted_dev_1	IN shouldered	Confirmed|Low quality spectrum	WWRDYQGDVGTJLY	PC 34:3	3	34	0	0	0	0	3.76744	9.31457e+07	15.0038
LP213	12490	6.187	8.814		830.569	830.569	-0.67	-0.80668	PC 40:8	[M+H]+	C48H80NO8P	PC	BFCSBEFTXQRIOJ-UHFFFAOYSA-N	O=C(OCC(OC(=O)CCCCCCC=CCC=CCC=CCC=CCC)COP(=O)([O-])OCC[N+](C)(C)C)CCCCCCC=CCC=CCC=CCC=CCC	0.71	0.76	0.75	4.00	1.00	163.93	20251106_lipidomicsAAc-VaEx_ToxoDCT_POS-DDA_036_SQC05	Intensity	Msp20250218112233_NCDK_conventional_converted_dev_1	IN	Confirmed|Low quality spectrum	BFCSBEFTXQRIOJ	PC 40:8	8	40	0	0	0	0	2.45481	9.22308e+06	7.62403
LP214	11066	6.604	8.85		794.569	794.569	-0.49	-0.61669	PC 37:5	[M+H]+	C45H80NO8P	PC	QJDINBLSMJBKGI-UHFFFAOYSA-N	O=C(OCC(OC(=O)CCCCCCCCCCCCCCCC=CCC=CCC=CCC=CCC=CCC)COP(=O)([O-])OCC[N+](C)(C)C)CCCC	0.64	0.79	0.67	6.00	1.00	951.32	20251106_lipidomicsAAc-VaEx_ToxoDCT_POS-DDA_046_DCT-P-C3	Intensity	Msp20250218112233_NCDK_conventional_converted_dev_1	IN	Confirmed|Low quality spectrum	QJDINBLSMJBKGI	PC 37:5	5	37	0	0	0	0	4.1657	1.50756e+07	11.3926
LP215	9314	6.618	8.851		744.553	744.554	-0.36	-0.48351	PC 33:2|PC 16:1_17:1	[M+H]+	C41H78NO8P	PC	AEPBKRNQLLRJTA-UHFFFAOYSA-N	O=C(OCC(OC(=O)CCCCCCCC=CCCCCCCC)COP(=O)([O-])OCC[N+](C)(C)C)CCCCCCCC=CCCCCCC	0.66	0.79	0.71	6.00	2.00	2986.67	20251106_lipidomicsAAc-VaEx_ToxoDCT_POS-DDA_025_DCT-P-B4	Intensity	Msp20250218112233_NCDK_conventional_converted_dev_1	IN	Confirmed|Low quality spectrum	AEPBKRNQLLRJTA	PC 33:2	2	33	0	0	0	0	1.83845e-13	6.29327e+07	1.05799e-12
LP224	10533	6.43	8.937		780.553	780.554	-0.85	-1.089	PC 36:5|PC 16:0_20:5	[M+H]+	C44H78NO8P	PC	KLTHQSWIRFFBRI-UHFFFAOYSA-N	O=C(OCC(OC(=O)CCCC=CCC=CCC=CCC=CCC=CCC)COP(=O)([O-])OCC[N+](C)(C)C)CCCCCCCCCCCCCCC	0.63	0.76	0.68	6.00	2.00	2035.82	20251106_lipidomicsAAc-VaEx_ToxoDCT_POS-DDA_025_DCT-P-B4	Intensity	Msp20250218112233_NCDK_conventional_converted_dev_1	IN minor	Confirmed|Low quality spectrum	KLTHQSWIRFFBRI	PC 36:5	5	36	0	0	0	0	1.79395	3.13881e+07	6.14454
LP228	8223	6.89	8.95		706.536	706.538	-1.84	-2.6042	PC 30:0|PC 14:0_16:0	[M+H]+	C38H76NO8P	PC	RFVFQQWKPSOBED-UHFFFAOYSA-N	O=C(OCC(OC(=O)CCCCCCCCCCCCCCC)COP(=O)([O-])OCC[N+](C)(C)C)CCCCCCCCCCCCC	0.70	0.79	0.72	6.00	2.00	156771	20251106_lipidomicsAAc-VaEx_ToxoDCT_POS-DDA_013_dilSQC01	Intensity	Msp20250218112233_NCDK_conventional_converted_dev_1	IN	Confirmed|Low quality spectrum	RFVFQQWKPSOBED	PC 30:0	0	30	0	0	0	0	0.314009	3.48037e+09	2.28236
LP229	10102	6.584	8.956		768.554	768.554	-0.06	-0.078069	PC 35:4	[M+H]+	C43H78NO8P	PC	LEFPUVUUDGPPNJ-UHFFFAOYSA-N	O=C(OCC(OC(=O)CCCCCCCCCCCCCCCCC=CCC=CCC=CCC=CCC)COP(=O)([O-])OCC[N+](C)(C)C)CCCC	0.62	0.78	0.67	6.00	1.00	322.82	20251106_lipidomicsAAc-VaEx_ToxoDCT_POS-DDA_040_Tirl-P-A2	Intensity	Msp20250218112233_NCDK_conventional_converted_dev_1	IN	Confirmed|Low quality spectrum	LEFPUVUUDGPPNJ	PC 35:4	4	35	0	0	0	0	2.93368	4.10331e+06	7.38479
LP230	13579	6.213	8.957		856.585	856.585	-0.06	-0.070046	PC 42:9	[M+H]+	C50H82NO8P	PC	MICFMRULTJMNSD-UHFFFAOYSA-N	O=C(OCC(OC(=O)CCCCCCC=CCC=CCC=CCC=CCC=CCC=CCC)COP(=O)([O-])OCC[N+](C)(C)C)CCCCCC=CCC=CCC=CCC	0.69	0.78	0.67	6.00	1.00	47.67	20251106_lipidomicsAAc-VaEx_ToxoDCT_POS-DDA_030_Tirl-P-C4	Intensity	Msp20250218112233_NCDK_conventional_converted_dev_1	IN	Confirmed|Low quality spectrum	MICFMRULTJMNSD	PC 42:9	9	42	0	0	0	0	2.916	1.65668e+06	6.71262
LP235	8544	6.592	9.026		718.538	718.538	-0.49	-0.68194	PC 31:1	[M+H]+	C39H76NO8P	PC	HSZBCYMTLQVWGT-UHFFFAOYSA-N	O=C(OCC(OC(=O)CCCCCCCCCCCCCCCC=CCCCCCCCC)COP(=O)([O-])OCC[N+](C)(C)C)CCCC	0.68	0.80	0.68	6.00	1.00	4559.88	20251106_lipidomicsAAc-VaEx_ToxoDCT_POS-DDA_029_SQC04	Intensity	Msp20250218112233_NCDK_conventional_converted_dev_1	IN	Confirmed|Low quality spectrum	HSZBCYMTLQVWGT	PC 31:1	1	31	0	0	0	0	4.00506	8.13125e+07	25.0631
LP238	13663	6.757	9.096		858.6	858.601	-0.67	-0.78034	PC 42:8	[M+H]+	C50H84NO8P	PC	CBZKQAMOIDIGQS-UHFFFAOYSA-N	O=C(OCC(OC(=O)CCCCCCCC=CCC=CCC=CCC=CCC)COP(=O)([O-])OCC[N+](C)(C)C)CCCCCCCC=CCC=CCC=CCC=CCC	0.70	0.77	0.74	4.00	1.00	60.98	20251106_lipidomicsAAc-VaEx_ToxoDCT_POS-DDA_047_Tirl-P-A4	Intensity	Msp20250218112233_NCDK_conventional_converted_dev_1	IN shouldered	Confirmed|Low quality spectrum	CBZKQAMOIDIGQS	PC 42:8	8	42	0	0	0	0	4.56826	3.11824e+06	16.2278
LP239	12572	6.725	9.103		832.583	832.585	-1.95	-2.3421	PC 40:7|PC 18:1_22:6	[M+H]+	C48H82NO8P	PC	FPEVDFOXMCHLKL-UHFFFAOYSA-N	O=C(OCC(OC(=O)CCC=CCC=CCC=CCC=CCC=CCC=CCC)COP(=O)([O-])OCC[N+](C)(C)C)CCCCCCCC=CCCCCCCCC	0.72	0.79	0.68	6.00	2.00	7011.43	20251106_lipidomicsAAc-VaEx_ToxoDCT_POS-DDA_035_DCT-P-C4	Intensity	Msp20250218112233_NCDK_conventional_converted_dev_1	IN	Confirmed|Low quality spectrum	FPEVDFOXMCHLKL	PC 40:7	7	40	0	0	0	0	6.77626	1.87163e+08	18.2573
LP240	8972	6.939	9.117		732.553	732.554	-1.16	-1.5835	PC 32:1	[M+H]+	C40H78NO8P	PC	NXASLICYTANYBI-UHFFFAOYSA-N	O=C(OCC(OC(=O)CCCCCCCC=CCCCCCCCC)COP(=O)([O-])OCC[N+](C)(C)C)CCCCCCCCCCCCC	0.68	0.80	0.71	6.00	1.00	82934.6	20251106_lipidomicsAAc-VaEx_ToxoDCT_POS-DDA_020_DCT-N-A2	Intensity	Msp20250218112233_NCDK_conventional_converted_dev_1	IN	Confirmed|Low quality spectrum	NXASLICYTANYBI	PC 32:1	1	32	0	0	0	0	1.00441	1.71144e+09	9.33915
LP243	8628	7.256	9.157		720.554	720.554	-0.24	-0.33308	PC 31:0|PC 15:0_16:0	[M+H]+	C39H78NO8P	PC	LLHISNQVRRYJGL-UHFFFAOYSA-N	O=C(OCC(OC(=O)CCCCCCCCCCCCCCC)COP(=O)([O-])OCC[N+](C)(C)C)CCCCCCCCCCCCCC	0.64	0.78	0.70	6.00	2.00	2172.92	20251106_lipidomicsAAc-VaEx_ToxoDCT_POS-DDA_047_Tirl-P-A4	Intensity	Msp20250218112233_NCDK_conventional_converted_dev_1	IN	Confirmed|Low quality spectrum	LLHISNQVRRYJGL	PC 31:0	0	31	0	0	0	0	0.314914	6.44175e+07	3.44138
LP245	11522	6.693	9.175		806.567	806.569	-2.14	-2.6532	PC 38:6|PC 16:0_22:6	[M+H]+	C46H80NO8P	PC	IESVDEZGAHUQJU-UHFFFAOYSA-N	O=C(OCC(OC(=O)CCC=CCC=CCC=CCC=CCC=CCC=CCC)COP(=O)([O-])OCC[N+](C)(C)C)CCCCCCCCCCCCCCC	0.64	0.79	0.71	6.00	2.00	6236.41	20251106_lipidomicsAAc-VaEx_ToxoDCT_POS-DDA_041_DCT-N-C1	Intensity	Msp20250218112233_NCDK_conventional_converted_dev_1	IN	Confirmed|Low quality spectrum	IESVDEZGAHUQJU	PC 38:6	6	38	0	0	0	0	6.83718	1.64811e+08	14.9698
LP246	9382	7.29	9.177		746.569	746.569	-0.49	-0.65634	PC 33:1	[M+H]+	C41H80NO8P	PC	PFPFBBPLRKUCAB-UHFFFAOYSA-N	O=C(OCC(OC(=O)CCCCCCCCCCCCCCCCCC=CCCCCCCCC)COP(=O)([O-])OCC[N+](C)(C)C)CCCC	0.51	0.67	0.68	6.00	1.00	10106.6	20251106_lipidomicsAAc-VaEx_ToxoDCT_POS-DDA_019_Tirl-P-C1	Intensity	Msp20250218112233_NCDK_conventional_converted_dev_1	IN	Confirmed|Low quality spectrum	PFPFBBPLRKUCAB	PC 33:1	1	33	0	0	0	0	1.95828	1.62491e+08	14.6789
LP247	11606	6.943	9.185		808.584	808.585	-1.52	-1.8798	PC 38:5|PC 18:1_20:4	[M+H]+	C46H82NO8P	PC	SWOKEJBWARJLGN-UHFFFAOYSA-N	O=C(OCC(OC(=O)CCCCCCC=CCC=CCC=CCC=CCC)COP(=O)([O-])OCC[N+](C)(C)C)CCCCCCCC=CCCCCCCCC	0.65	0.77	0.68	6.00	2.00	11328.7	20251106_lipidomicsAAc-VaEx_ToxoDCT_POS-DDA_035_DCT-P-C4	Intensity	Msp20250218112233_NCDK_conventional_converted_dev_1	IN	Confirmed|Low quality spectrum	SWOKEJBWARJLGN	PC 38:5	5	38	0	0	0	0	1.37457	2.99774e+08	4.93451
LP249	9743	6.979	9.205		758.567	758.569	-1.9	-2.5047	PC 34:2|PC 16:1_18:1	[M+H]+	C42H80NO8P	PC	ZRCWDIULNHKQRD-UHFFFAOYSA-N	O=C(OCC(OC(=O)CCCCCCCC=CCCCCCCCC)COP(=O)([O-])OCC[N+](C)(C)C)CCCCCCCC=CCCCCCC	0.64	0.77	0.68	6.00	2.00	75834.6	20251106_lipidomicsAAc-VaEx_ToxoDCT_POS-DDA_017_DCT-N-B2	Intensity	Msp20250218112233_NCDK_conventional_converted_dev_1	IN shouldered	Confirmed|Low quality spectrum	ZRCWDIULNHKQRD	PC 34:2	2	34	0	0	0	0	3.89871	1.3412e+09	37.0414
LP253	10685	7.11	9.261		784.583	784.585	-2.01	-2.5619	PC 36:3|PC 18:1_18:2	[M+H]+	C44H82NO8P	PC	GDWULUGDXGHJIJ-UHFFFAOYSA-N	O=C(OCC(OC(=O)CCCCCCCC=CCC=CCCCCC)COP(=O)([O-])OCC[N+](C)(C)C)CCCCCCCC=CCCCCCCCC	0.66	0.79	0.71	6.00	2.00	17013.6	20251106_lipidomicsAAc-VaEx_ToxoDCT_POS-DDA_046_DCT-P-C3	Intensity	Msp20250218112233_NCDK_conventional_converted_dev_1	IN shouldered	Confirmed|Low quality spectrum	GDWULUGDXGHJIJ	PC 36:3	3	36	0	0	0	0	2.42773	6.0235e+08	18.5699
LP255	8629	7.126	9.305		720.554	720.554	-0.12	-0.16654	PC 31:0	[M+H]+	C39H78NO8P	PC	UPVBZWRJIFGZJK-UHFFFAOYSA-N	O=C(OCC(OC(=O)CCCC)COP(=O)([O-])OCC[N+](C)(C)C)CCCCCCCCCCCCCCCCCCCCCCCCC	0.65	0.78	0.67	6.00	1.00	885.6	20251106_lipidomicsAAc-VaEx_ToxoDCT_POS-DDA_054_Tirl-P-C2	Intensity	Msp20250218112233_NCDK_conventional_converted_dev_1	IN minor	Confirmed|Low quality spectrum	UPVBZWRJIFGZJK	PC 31:0	0	31	0	0	0	0	2.78639	3.08909e+07	30.8709
LP256	10169	7.122	9.312		770.569	770.569	-0.13	-0.16871	PC 35:3	[M+H]+	C43H80NO8P	PC	WVQVDOAAOZLSNO-UHFFFAOYSA-N	O=C(OCC(OC(=O)CCCCCCCCCCCCCCC=CCC=CCC=CCCCCCCC)COP(=O)([O-])OCC[N+](C)(C)C)CCCC	0.61	0.76	0.67	6.00	1.00	180.73	20251106_lipidomicsAAc-VaEx_ToxoDCT_POS-DDA_018_DCT-P-A4	Intensity	Msp20250218112233_NCDK_conventional_converted_dev_1	IN	Confirmed|Low quality spectrum	WVQVDOAAOZLSNO	PC 35:3	3	35	0	0	0	0	3.2167	7.15554e+06	18.647
LP272	11684	7.47	9.517		810.598	810.601	-2.57	-3.1705	PC 38:4|PC 18:1_20:3	[M+H]+	C46H84NO8P	PC	JNKAOGSDBBXHEP-UHFFFAOYSA-N	O=C(OCC(OC(=O)CCCCCCCCCC=CCC=CCC=CCC)COP(=O)([O-])OCC[N+](C)(C)C)CCCCCCCC=CCCCCCCCC	0.67	0.79	0.71	6.00	2.00	13886.6	20251106_lipidomicsAAc-VaEx_ToxoDCT_POS-DDA_007_CondSQC02	Intensity	Msp20250218112233_NCDK_conventional_converted_dev_1	IN shouldered minor	Confirmed|Low quality spectrum	JNKAOGSDBBXHEP	PC 38:4	4	38	0	0	0	0	3.30655	4.3203e+08	34.0162
LP273	11685	7.287	9.517		810.599	810.601	-2.2	-2.714	PC 38:4|PC 18:1_20:3	[M+H]+	C46H84NO8P	PC	JNKAOGSDBBXHEP-UHFFFAOYSA-N	O=C(OCC(OC(=O)CCCCCCCCCC=CCC=CCC=CCC)COP(=O)([O-])OCC[N+](C)(C)C)CCCCCCCC=CCCCCCCCC	0.69	0.79	0.70	6.00	2.00	15553.6	20251106_lipidomicsAAc-VaEx_ToxoDCT_POS-DDA_011_SQC01	Intensity	Msp20250218112233_NCDK_conventional_converted_dev_1	IN shouldered	Confirmed|Low quality spectrum	JNKAOGSDBBXHEP	PC 38:4	4	38	0	0	0	0	2.7476	5.36328e+08	27.772
LP276	10234	7.318	9.537		772.584	772.585	-0.73	-0.94488	PC 35:2|PC 17:1_18:1	[M+H]+	C43H82NO8P	PC	CWDLNVPVXRALIK-UHFFFAOYSA-N	O=C(OCC(OC(=O)CCCCCCCC=CCCCCCCCC)COP(=O)([O-])OCC[N+](C)(C)C)CCCCCCCC=CCCCCCCC	0.67	0.78	0.69	6.00	2.00	4402.49	20251106_lipidomicsAAc-VaEx_ToxoDCT_POS-DDA_047_Tirl-P-A4	Intensity	Msp20250218112233_NCDK_conventional_converted_dev_1	IN	Confirmed|Low quality spectrum	CWDLNVPVXRALIK	PC 35:2	2	35	0	0	0	0	2.85696	2.26763e+08	25.6258
LP280	12651	6.954	9.566		834.6	834.601	-0.86	-1.0304	PC 40:6|PC 18:1_22:5	[M+H]+	C48H84NO8P	PC	LQILTFYUCKNMSR-UHFFFAOYSA-N	O=C(OCC(OC(=O)CCCCCC=CCC=CCC=CCC=CCC=CCC)COP(=O)([O-])OCC[N+](C)(C)C)CCCCCCCC=CCCCCCCCC	0.70	0.79	0.69	6.00	2.00	5614.17	20251106_lipidomicsAAc-VaEx_ToxoDCT_POS-DDA_038_DCT-N-C3	Intensity	Msp20250218112233_NCDK_conventional_converted_dev_1	IN	Confirmed|Low quality spectrum	LQILTFYUCKNMSR	PC 40:6	6	40	0	0	0	0	1.85421	9.74726e+07	6.22366
LP281	10687	7.456	9.575		784.584	784.585	-1.4	-1.7844	PC 36:3|PC 16:0_20:3	[M+H]+	C44H82NO8P	PC	FHYXYDNOQOCPNC-UHFFFAOYSA-N	O=C(OCC(OC(=O)CCCCCCCCCC=CCC=CCC=CCC)COP(=O)([O-])OCC[N+](C)(C)C)CCCCCCCCCCCCCCC	0.64	0.78	0.71	6.00	2.00	8369.19	20251106_lipidomicsAAc-VaEx_ToxoDCT_POS-DDA_027_DCT-N-A3	Intensity	Msp20250218112233_NCDK_conventional_converted_dev_1	IN minor	Confirmed|Low quality spectrum	FHYXYDNOQOCPNC	PC 36:3	3	36	0	0	0	0	4.40425	2.47137e+08	26.7866
LP290	9822	7.619	9.682		760.584	760.585	-1.16	-1.5251	PC 34:1|PC 16:0_18:1	[M+H]+	C42H82NO8P	PC	WTJKGGKOPKCXLL-UHFFFAOYSA-N	O=C(OCC(OC(=O)CCCCCCCC=CCCCCCCCC)COP(=O)([O-])OCC[N+](C)(C)C)CCCCCCCCCCCCCCC	0.68	0.80	0.72	6.00	2.00	116014	20251106_lipidomicsAAc-VaEx_ToxoDCT_POS-DDA_042_DCT-P-B2	Intensity	Msp20250218112233_NCDK_conventional_converted_dev_1	IN	Confirmed|Low quality spectrum	WTJKGGKOPKCXLL	PC 34:1	1	34	0	0	0	0	2.43272	3.69858e+09	13.7821
LP293	11137	7.146	9.733		796.584	796.585	-0.85	-1.0671	PC 37:4	[M+H]+	C45H82NO8P	PC	JQUJPPCCNRIJQO-UHFFFAOYSA-N	O=C(OCC(OC(=O)CCCCCCCCC=CCC=CCC=CCC)COP(=O)([O-])OCC[N+](C)(C)C)CCCCCCCC=CCCCCCCCC	0.63	0.78	0.68	6.00	1.00	162.23	20251106_lipidomicsAAc-VaEx_ToxoDCT_POS-DDA_011_SQC01	Intensity	Msp20250218112233_NCDK_conventional_converted_dev_1	IN	Confirmed|Low quality spectrum	JQUJPPCCNRIJQO	PC 37:4	4	37	0	0	0	0	1.59779	1.56789e+07	10.7451
LP298	9033	7.591	9.788		734.569	734.569	-0.43	-0.58538	PC 32:0|PC 16:0_16:0	[M+H]+	C40H80NO8P	PC	KILNVBDSWZSGLL-UHFFFAOYSA-N	O=C(OCC(OC(=O)CCCCCCCCCCCCCCC)COP(=O)([O-])OCC[N+](C)(C)C)CCCCCCCCCCCCCCC	0.72	0.79	0.79	4.00	2.00	17363.4	20251106_lipidomicsAAc-VaEx_ToxoDCT_POS-DDA_014_CondSQC06	Intensity	Msp20250218112233_NCDK_conventional_converted_dev_1	IN	Confirmed|Low quality spectrum	KILNVBDSWZSGLL	PC 32:0	0	32	0	0	0	0	3.58564	2.96375e+08	20.924
LP301	10778	7.647	9.829		786.599	786.601	-2.14	-2.7206	PC 36:2|PC 18:1_18:1	[M+H]+	C44H84NO8P	PC	SNKAWJBJQDLSFF-UHFFFAOYSA-N	O=C(OCC(OC(=O)CCCCCCCC=CCCCCCCCC)COP(=O)([O-])OCC[N+](C)(C)C)CCCCCCCC=CCCCCCCCC	0.75	0.80	0.80	4.00	2.00	126048	20251106_lipidomicsAAc-VaEx_ToxoDCT_POS-DDA_046_DCT-P-C3	Intensity	Msp20250218112233_NCDK_conventional_converted_dev_1	IN	Confirmed|Low quality spectrum	SNKAWJBJQDLSFF	PC 36:2	2	36	0	0	0	0	5.62795e-13	5.29272e+09	5.83787e-12
LP304	9447	7.929	9.837		748.585	748.585	-0.12	-0.1603	PC 33:0	[M+H]+	C41H82NO8P	PC	ZZHHCGNROKFQKC-UHFFFAOYSA-N	O=C(OCC(OC(=O)CCCC)COP(=O)([O-])OCC[N+](C)(C)C)CCCCCCCCCCCCCCCCCCCCCCCCCCC	0.61	0.77	0.68	6.00	1.00	354.58	20251106_lipidomicsAAc-VaEx_ToxoDCT_POS-DDA_046_DCT-P-C3	Intensity	Msp20250218112233_NCDK_conventional_converted_dev_1	IN	Confirmed|Low quality spectrum	ZZHHCGNROKFQKC	PC 33:0	0	33	0	0	0	0	0.170002	1.47013e+07	0.626727
LP305	9448	7.796	9.837		748.585	748.585	-0.12	-0.1603	PC 33:0	[M+H]+	C41H82NO8P	PC	ZZHHCGNROKFQKC-UHFFFAOYSA-N	O=C(OCC(OC(=O)CCCC)COP(=O)([O-])OCC[N+](C)(C)C)CCCCCCCCCCCCCCCCCCCCCCCCCCC	0.62	0.75	0.68	6.00	1.00	309.73	20251106_lipidomicsAAc-VaEx_ToxoDCT_POS-DDA_057_SQC08	Intensity	Msp20250218112233_NCDK_conventional_converted_dev_1	IN minor	Confirmed|Low quality spectrum	ZZHHCGNROKFQKC	PC 33:0	0	33	0	0	0	0	4.07999	1.66741e+07	23.1419
LP311	13735	7.368	9.956		860.616	860.616	-0.67	-0.77851	PC 42:7	[M+H]+	C50H86NO8P	PC	FFZVUELSIOBOOB-UHFFFAOYSA-N	O=C(OCC(OC(=O)CCCCCCCCCCCCCCC=CCC=CCC=CCC=CCC=CCC=CCC)COP(=O)([O-])OCC[N+](C)(C)C)CCC=CCCC	0.66	0.77	0.68	6.00	1.00	119.83	20251106_lipidomicsAAc-VaEx_ToxoDCT_POS-DDA_040_Tirl-P-A2	Intensity	Msp20250218112233_NCDK_conventional_converted_dev_1	IN	Confirmed|Low quality spectrum	FFZVUELSIOBOOB	PC 42:7	7	42	0	0	0	0	5.46227	3.79283e+06	13.4931
LP313	11758	7.716	10.003		812.615	812.616	-1.83	-2.252	PC 38:3|PC 18:1_20:2	[M+H]+	C46H86NO8P	PC	MGYXVNKVMWUCEN-UHFFFAOYSA-N	O=C(OCC(OC(=O)CCCCCCCCCC=CCC=CCCCCC)COP(=O)([O-])OCC[N+](C)(C)C)CCCCCCCC=CCCCCCCCC	0.64	0.78	0.69	6.00	2.00	4086.97	20251106_lipidomicsAAc-VaEx_ToxoDCT_POS-DDA_022_SQC03	Intensity	Msp20250218112233_NCDK_conventional_converted_dev_1	IN shouldered	Confirmed|Low quality spectrum	MGYXVNKVMWUCEN	PC 38:3	3	38	0	0	0	0	3.61454	2.70577e+08	39.3905
LP316	11214	7.603	10.03		798.6	798.601	-0.92	-1.152	PC 37:3|PC 16:0_21:3	[M+H]+	C45H84NO8P	PC	DREOPYYXQVYDGS-UHFFFAOYSA-N	O=C(OCC(OC(=O)CCCCCCCC=CCC=CCC=CCCCCC)COP(=O)([O-])OCC[N+](C)(C)C)CCCCCCCCCCCCCCC	0.62	0.76	0.69	6.00	2.00	65.86	20251106_lipidomicsAAc-VaEx_ToxoDCT_POS-DDA_038_DCT-N-C3	Intensity	Msp20250218112233_NCDK_conventional_converted_dev_1	IN broad	Confirmed|Low quality spectrum	DREOPYYXQVYDGS	PC 37:3	3	37	0	0	0	0	1.60056e-13	3.66534e+07	1.73719e-12
LP319	12738	7.573	10.071		836.615	836.616	-0.91	-1.0877	PC 40:5	[M+H]+	C48H86NO8P	PC	HNCLFWCLQUEVGH-UHFFFAOYSA-N	O=C(OCC(OC(=O)CCCCCCCCCCCCCCCCCC=CCC=CCC=CCC=CCC=CCC)COP(=O)([O-])OCC[N+](C)(C)C)CCCCC	0.73	0.81	0.69	6.00	1.00	1247.93	20251106_lipidomicsAAc-VaEx_ToxoDCT_POS-DDA_052_DCT-N-A1	Intensity	Msp20250218112233_NCDK_conventional_converted_dev_1	IN minor	Confirmed|Low quality spectrum	HNCLFWCLQUEVGH	PC 40:5	5	40	0	0	0	0	2.74628	4.65325e+07	10.8935
LP323	12737	7.431	10.126		836.615	836.616	-1.83	-2.1874	PC 40:5|PC 18:1_22:4	[M+H]+	C48H86NO8P	PC	BEBUALLVGGPZCK-UHFFFAOYSA-N	O=C(OCC(OC(=O)CCCCCCCCC=CCC=CCC=CCC=CCC)COP(=O)([O-])OCC[N+](C)(C)C)CCCCCCCC=CCCCCCCCC	0.73	0.79	0.69	6.00	2.00	2713.73	20251106_lipidomicsAAc-VaEx_ToxoDCT_POS-DDA_021_DCT-P-C1	Intensity	Msp20250218112233_NCDK_conventional_converted_dev_1	IN	Confirmed|Low quality spectrum	BEBUALLVGGPZCK	PC 40:5	5	40	0	0	0	0	1.46037	1.23075e+08	5.15264
LP333	12817	7.935	10.248		838.63	838.632	-2.02	-2.4087	PC 40:4|PC 20:2_20:2	[M+H]+	C48H88NO8P	PC	AAYOXXRTLLISDA-UHFFFAOYSA-N	O=C(OCC(OC(=O)CCCCCCCCCC=CCC=CCCCCC)COP(=O)([O-])OCC[N+](C)(C)C)CCCCCCCCCC=CCC=CCCCCC	0.73	0.79	0.75	4.00	2.00	2996.15	20251106_lipidomicsAAc-VaEx_ToxoDCT_POS-DDA_050_SQC07	Intensity	Msp20250218112233_NCDK_conventional_converted_dev_1	IN	Confirmed|Low quality spectrum	AAYOXXRTLLISDA	PC 40:4	4	40	0	0	0	0	3.27666	2.23695e+08	16.8475
LP340	11757	7.916	10.327		812.615	812.616	-1.89	-2.3258	PC 38:3|PC 16:0_22:3	[M+H]+	C46H86NO8P	PC	FQQMXWFHLBWMOX-UHFFFAOYSA-N	O=C(OCC(OC(=O)CCCCCCCCC=CCC=CCC=CCCCCC)COP(=O)([O-])OCC[N+](C)(C)C)CCCCCCCCCCCCCCC	0.65	0.78	0.69	6.00	2.00	3286	20251106_lipidomicsAAc-VaEx_ToxoDCT_POS-DDA_049_DCT-P-C2	Intensity	Msp20250218112233_NCDK_conventional_converted_dev_1	IN shouldered minor	Confirmed|Low quality spectrum	FQQMXWFHLBWMOX	PC 38:3	3	38	0	0	0	0	1.46189	2.22079e+08	6.20305
LP348	13824	7.566	10.419		862.632	862.632	-0.37	-0.42892	PC 42:6	[M+H]+	C50H88NO8P	PC	VNGIHFKHGBQSPL-UHFFFAOYSA-N	O=C(OCC(OC(=O)CCCCCCCC=CCC=CCC=CCCCCC)COP(=O)([O-])OCC[N+](C)(C)C)CCCCCCCC=CCC=CCC=CCCCCC	0.75	0.80	0.74	4.00	1.00	95.96	20251106_lipidomicsAAc-VaEx_ToxoDCT_POS-DDA_026_Tirl-P-B2	Intensity	Msp20250218112233_NCDK_conventional_converted_dev_1	IN	Confirmed|Low quality spectrum	VNGIHFKHGBQSPL	PC 42:6	6	42	0	0	0	0	4.13018	4.64155e+06	11.7512
LP349	9930	8.24	10.434		762.6	762.601	-0.31	-0.4065	PC 34:0|PC 16:0_18:0	[M+H]+	C42H84NO8P	PC	PZNPLUBHRSSFHT-UHFFFAOYSA-N	O=C(OCC(OC(=O)CCCCCCCCCCCCCCCCC)COP(=O)([O-])OCC[N+](C)(C)C)CCCCCCCCCCCCCCC	0.67	0.79	0.72	6.00	2.00	3970.83	20251106_lipidomicsAAc-VaEx_ToxoDCT_POS-DDA_028_DCT-P-A1	Intensity	Msp20250218112233_NCDK_conventional_converted_dev_1	IN	Confirmed|Low quality spectrum	PZNPLUBHRSSFHT	PC 34:0	0	34	0	0	0	0	2.69125	2.02416e+08	8.13308
LP350	11288	7.935	10.437		800.616	800.616	-0.3	-0.37471	PC 37:2	[M+H]+	C45H86NO8P	PC	GEUWKMFIZLQRRK-UHFFFAOYSA-N	O=C(OCC(OC(=O)CCCCCCCC=CCCCCCCCCC)COP(=O)([O-])OCC[N+](C)(C)C)CCCCCCCC=CCCCCCCCC	0.66	0.79	0.68	6.00	1.00	439.27	20251106_lipidomicsAAc-VaEx_ToxoDCT_POS-DDA_026_Tirl-P-B2	Intensity	Msp20250218112233_NCDK_conventional_converted_dev_1	IN	Confirmed|Low quality spectrum	GEUWKMFIZLQRRK	PC 37:2	2	37	0	0	0	0	0.521198	6.22922e+07	2.86661
LP372	10871	8.25	10.735		788.615	788.616	-1.7	-2.1557	PC 36:1|PC 18:0_18:1	[M+H]+	C44H86NO8P	PC	ATHVAWFAEPLPPQ-UHFFFAOYSA-N	O=C(OCC(OC(=O)CCCCCCCC=CCCCCCCCC)COP(=O)([O-])OCC[N+](C)(C)C)CCCCCCCCCCCCCCCCC	0.67	0.79	0.71	6.00	2.00	19485.3	20251106_lipidomicsAAc-VaEx_ToxoDCT_POS-DDA_025_DCT-P-B4	Intensity	Msp20250218112233_NCDK_conventional_converted_dev_1	IN	Confirmed|Low quality spectrum	ATHVAWFAEPLPPQ	PC 36:1	1	36	0	0	0	0	1.63671	9.78111e+08	8.0387
LP375	11852	8.222	10.823		814.63	814.632	-2.44	-2.9952	PC 38:2|PC 18:1_20:1	[M+H]+	C46H88NO8P	PC	JLDQDLKBBDQYDE-UHFFFAOYSA-N	O=C(OCC(OC(=O)CCCCCCCCCC=CCCCCCCCC)COP(=O)([O-])OCC[N+](C)(C)C)CCCCCCCC=CCCCCCCCC	0.68	0.79	0.70	6.00	2.00	5719.91	20251106_lipidomicsAAc-VaEx_ToxoDCT_POS-DDA_058_dilSQC02	Intensity	Msp20250218112233_NCDK_conventional_converted_dev_1	IN	Confirmed|Low quality spectrum	JLDQDLKBBDQYDE	PC 38:2	2	38	0	0	0	0	2.59697	5.29127e+08	12.4827
LP381	10410	8.534	10.896		776.616	776.616	-0.24	-0.30903	PC 35:0	[M+H]+	C43H86NO8P	PC	VMOMHHQTEHYVGU-UHFFFAOYSA-N	O=C(OCC(OC(=O)CCCC)COP(=O)([O-])OCC[N+](C)(C)C)CCCCCCCCCCCCCCCCCCCCCCCCCCCCC	0.56	0.71	0.69	6.00	1.00	233.11	20251106_lipidomicsAAc-VaEx_ToxoDCT_POS-DDA_044_Tirl-P-B4	Intensity	Msp20250218112233_NCDK_conventional_converted_dev_1	IN shouldered	Confirmed|Low quality spectrum	VMOMHHQTEHYVGU	PC 35:0	0	35	0	0	0	0	3.81886	3.71036e+06	10.1293
LP388	10409	8.412	11.058		776.616	776.616	-0.48	-0.61807	PC 35:0	[M+H]+	C43H86NO8P	PC	YJWIMUXYXBHXDA-UHFFFAOYSA-N	O=C(OCC(OC(=O)CCCCCCCCCCCCCCCCC)COP(=O)([O-])OCC[N+](C)(C)C)CCCCCCCCCCCCCCCC	0.60	0.76	0.68	6.00	1.00	148.05	20251106_lipidomicsAAc-VaEx_ToxoDCT_POS-DDA_030_Tirl-P-C4	Intensity	Msp20250218112233_NCDK_conventional_converted_dev_1	IN shouldered minor	Confirmed|Low quality spectrum	YJWIMUXYXBHXDA	PC 35:0	0	35	0	0	0	0	3.23154	5.35148e+06	12.1313
LP394	13898	8.09	11.24		864.647	864.648	-0.62	-0.71706	PC 42:5	[M+H]+	C50H90NO8P	PC	SWPAATIIKPPBEB-UHFFFAOYSA-N	O=C(OCC(OC(=O)CCCCCCCCCCCCCCCCCCCC=CCC=CCC=CCC=CCC=CCC)COP(=O)([O-])OCC[N+](C)(C)C)CCCCC	0.70	0.80	0.68	6.00	1.00	136.44	20251106_lipidomicsAAc-VaEx_ToxoDCT_POS-DDA_033_Tirl-P-A3	Intensity	Msp20250218112233_NCDK_conventional_converted_dev_1	IN broad	Confirmed|Low quality spectrum	SWPAATIIKPPBEB	PC 42:5	5	42	0	0	0	0	0.157612	1.28387e+07	0.698792
LP408	11361	8.517	11.426		802.632	802.632	-0.49	-0.61049	PC 37:1	[M+H]+	C45H88NO8P	PC	FJZPGDCOKAUAQA-UHFFFAOYSA-N	O=C(OCC(OC(=O)CCCCCCCC=CCCCCCCCCC)COP(=O)([O-])OCC[N+](C)(C)C)CCCCCCCCCCCCCCCCC	0.63	0.78	0.69	6.00	1.00	55.71	20251106_lipidomicsAAc-VaEx_ToxoDCT_POS-DDA_040_Tirl-P-A2	Intensity	Msp20250218112233_NCDK_conventional_converted_dev_1	IN broad	Confirmed|Low quality spectrum	FJZPGDCOKAUAQA	PC 37:1	1	37	0	0	0	0	1.89437	1.33521e+07	9.85492
LP409	12332	8.228	11.476		826.631	826.632	-1.47	-1.7783	PC 39:3	[M+H]+	C47H88NO8P	PC	NJHRDGPLPTUVII-UHFFFAOYSA-N	O=C(OCC(OC(=O)CCCCCCCCCCCCCCCCCCC=CCC=CCC=CCCCCCCC)COP(=O)([O-])OCC[N+](C)(C)C)CCCC	0.64	0.77	0.66	6.00	1.00	42.89	20251106_lipidomicsAAc-VaEx_ToxoDCT_POS-DDA_023_Tirl-P-A1	Intensity	Msp20250218112233_NCDK_conventional_converted_dev_1	IN	Confirmed|Low quality spectrum	NJHRDGPLPTUVII	PC 39:3	3	39	0	0	0	0	3.39406	5.91983e+06	14.677
LP411	13417	8.195	11.56		852.646	852.648	-2.08	-2.4395	PC 41:4	[M+H]+	C49H90NO8P	PC	SXXSWAQRBRYLFK-UHFFFAOYSA-N	O=C(OCC(OC(=O)CCCCCCCCCCCCCCCCCCCCCCC=CCC=CCC=CCC=CCC)COP(=O)([O-])OCC[N+](C)(C)C)CCCC	0.58	0.67	0.67	6.00	1.00	9.4	20251106_lipidomicsAAc-VaEx_ToxoDCT_POS-DDA_048_DCT-N-B1	Intensity	Msp20250218112233_NCDK_conventional_converted_dev_1	IN broad	Confirmed|Low quality spectrum	SXXSWAQRBRYLFK	PC 41:4	4	41	0	0	0	0	3.22959	2.54675e+06	16.9457
LP420	12899	8.521	11.751		840.646	840.648	-1.35	-1.6059	PC 40:3|PC 18:0_22:3	[M+H]+	C48H90NO8P	PC	ISCOBNWTWBSGJN-UHFFFAOYSA-N	O=C(OCC(OC(=O)CCCCCCCCC=CCC=CCC=CCCCCC)COP(=O)([O-])OCC[N+](C)(C)C)CCCCCCCCCCCCCCCCC	0.73	0.81	0.70	6.00	2.00	204.53	20251106_lipidomicsAAc-VaEx_ToxoDCT_POS-DDA_023_Tirl-P-A1	Intensity	Msp20250218112233_NCDK_conventional_converted_dev_1	IN	Confirmed|Low quality spectrum	ISCOBNWTWBSGJN	PC 40:3	3	40	0	0	0	0	2.83709	1.96371e+07	8.18581
LP423	10948	8.813	11.805		790.632	790.632	-0.12	-0.15178	PC 36:0|PC 18:0_18:0	[M+H]+	C44H88NO8P	PC	NRJAVPSFFCBXDT-UHFFFAOYSA-N	O=C(OCC(OC(=O)CCCCCCCCCCCCCCCCC)COP(=O)([O-])OCC[N+](C)(C)C)CCCCCCCCCCCCCCCCC	0.67	0.77	0.77	4.00	2.00	250538	20251106_lipidomicsAAc-VaEx_ToxoDCT_POS-DDA_043_SQC06	Intensity	Msp20250218112233_NCDK_conventional_converted_dev_1	IN	Confirmed|Low quality spectrum	NRJAVPSFFCBXDT	PC 36:0	0	36	0	0	0	0	2.3793	7.47792e+06	7.82705
LP428	13977	8.448	11.912		866.663	866.663	-0.67	-0.77308	PC 42:4	[M+H]+	C50H92NO8P	PC	KHOVKQMSIYOOCG-UHFFFAOYSA-N	O=C(OCC(OC(=O)CCCCCCCCCC=CCC=CCCCCCC)COP(=O)([O-])OCC[N+](C)(C)C)CCCCCCCCCC=CCC=CCCCCCC	0.73	0.79	0.75	4.00	1.00	154.04	20251106_lipidomicsAAc-VaEx_ToxoDCT_POS-DDA_029_SQC04	Intensity	Msp20250218112233_NCDK_conventional_converted_dev_1	IN broad	Confirmed|Low quality spectrum	KHOVKQMSIYOOCG	PC 42:4	4	42	0	0	0	0	2.38646	1.17232e+07	13.3027
LP432	11925	8.779	11.957		816.646	816.648	-1.35	-1.6531	PC 38:1	[M+H]+	C46H90NO8P	PC	BBIXKOPOMMUIOM-UHFFFAOYSA-N	O=C(OCC(OC(=O)CCCCCCCCCCCC=CCCCCCCCC)COP(=O)([O-])OCC[N+](C)(C)C)CCCCCCCCCCCCCCC	0.63	0.77	0.67	6.00	1.00	66.53	20251106_lipidomicsAAc-VaEx_ToxoDCT_POS-DDA_020_DCT-N-A2	Intensity	Msp20250218112233_NCDK_conventional_converted_dev_1	IN	Confirmed|Low quality spectrum	BBIXKOPOMMUIOM	PC 38:1	1	38	0	0	0	0	2.48027	3.1265e+07	10.6774
LP444	12989	8.765	12.113		842.662	842.663	-1.28	-1.519	PC 40:2	[M+H]+	C48H92NO8P	PC	AEUCYCQYAUFAKH-UHFFFAOYSA-N	O=C(OCC(OC(=O)CCCCCCCCCC=CCCCCCCCC)COP(=O)([O-])OCC[N+](C)(C)C)CCCCCCCCCC=CCCCCCCCC	0.75	0.80	0.75	4.00	1.00	193.37	20251106_lipidomicsAAc-VaEx_ToxoDCT_POS-DDA_041_DCT-N-C1	Intensity	Msp20250218112233_NCDK_conventional_converted_dev_1	IN	Confirmed|Low quality spectrum	AEUCYCQYAUFAKH	PC 40:2	2	40	0	0	0	0	2.28349	2.82575e+07	11.4315
LP453	12421	8.501	12.321		828.648	828.648	-0.13	-0.15688	PC 39:2	[M+H]+	C47H90NO8P	PC	AIZWNUDQRQRQTR-UHFFFAOYSA-N	O=C(OCC(OC(=O)CCCCCCCCCCCCCCCCCCCCCC=CCC=CCCCCCCC)COP(=O)([O-])OCC[N+](C)(C)C)CCCC	0.68	0.79	0.67	6.00	1.00	16.81	20251106_lipidomicsAAc-VaEx_ToxoDCT_POS-DDA_051_Tirl-P-B3	Intensity	Msp20250218112233_NCDK_conventional_converted_dev_1	IN	Confirmed|Low quality spectrum	AIZWNUDQRQRQTR	PC 39:2	2	39	0	0	0	0	1.73434	3.82449e+06	7.87419
LP475	12004	9.324	12.769		818.663	818.663	-0.67	-0.81841	PC 38:0	[M+H]+	C46H92NO8P	PC	CJXPNBSAXZBLEC-UHFFFAOYSA-N	O=C(OCC(OC(=O)CCCCCCCCCCCCCCCCCC)COP(=O)([O-])OCC[N+](C)(C)C)CCCCCCCCCCCCCCCCCC	0.64	0.74	0.75	4.00	1.00	14.13	20251106_lipidomicsAAc-VaEx_ToxoDCT_POS-DDA_007_CondSQC02	Intensity	Msp20250218112233_NCDK_conventional_converted_dev_1	IN	Confirmed|Low quality spectrum	CJXPNBSAXZBLEC	PC 38:0	0	38	0	0	0	0	1.70722	1.198e+06	7.20702
LP482	15791	9.234	12.824		920.71	920.71	-0.61	-0.66253	PC 46:5	[M+H]+	C54H98NO8P	PC	MTVFMQAWYZBIKM-UHFFFAOYSA-N	O=C(OCC(OC(=O)CCCCCCCCCCCCCCCCCCCCCCCC=CCC=CCC=CCC=CCC=CCC)COP(=O)([O-])OCC[N+](C)(C)C)CCCCC	0.56	0.69	0.65	6.00	1.00	16543.5	20251106_lipidomicsAAc-VaEx_ToxoDCT_POS-DDA_057_SQC08	Intensity	Msp20250218112233_NCDK_conventional_converted_dev_1	IN	Confirmed|Low quality spectrum	MTVFMQAWYZBIKM	PC 46:5	5	46	0	0	0	0	2.28201	848403	6.30392
LP491	14058	8.825	12.949		868.678	868.679	-0.98	-1.1281	PC 42:3	[M+H]+	C50H94NO8P	PC	PWOWUSKWVSITFP-UHFFFAOYSA-N	O=C(OCC(OC(=O)CCCCCCCCCCCCCCCCCCCCC=CCC=CCC=CCCCCCCC)COP(=O)([O-])OCC[N+](C)(C)C)CCCCC	0.69	0.80	0.67	6.00	1.00	50.12	20251106_lipidomicsAAc-VaEx_ToxoDCT_POS-DDA_041_DCT-N-C1	Intensity	Msp20250218112233_NCDK_conventional_converted_dev_1	IN	Confirmed|Low quality spectrum	PWOWUSKWVSITFP	PC 42:3	3	42	0	0	0	0	1.8904	7.52186e+06	9.57757
LP497	14134	9.268	12.975		870.694	870.695	-0.85	-0.97623	PC 42:2	[M+H]+	C50H96NO8P	PC	LZCAQCSFNYERJW-UHFFFAOYSA-N	O=C(OCC(OC(=O)CCCCCCCCCC=CCCCCCCCCC)COP(=O)([O-])OCC[N+](C)(C)C)CCCCCCCCCC=CCCCCCCCCC	0.77	0.81	0.76	4.00	1.00	121.76	20251106_lipidomicsAAc-VaEx_ToxoDCT_POS-DDA_022_SQC03	Intensity	Msp20250218112233_NCDK_conventional_converted_dev_1	IN	Confirmed|Low quality spectrum	LZCAQCSFNYERJW	PC 42:2	2	42	0	0	0	0	1.11482	1.44987e+07	5.50765
LP511	15003	9.279	13.058		896.71	896.71	-0.37	-0.41262	PC 44:3	[M+H]+	C52H98NO8P	PC	WQCAKHOHDKAHPB-UHFFFAOYSA-N	O=C(OCC(OC(=O)CCCCCCCCCCCCCCCCCCCCCCC=CCC=CCC=CCCCCCCC)COP(=O)([O-])OCC[N+](C)(C)C)CCCCC	0.68	0.79	0.68	6.00	1.00	15.89	20251106_lipidomicsAAc-VaEx_ToxoDCT_POS-DDA_021_DCT-P-C1	Intensity	Msp20250218112233_NCDK_conventional_converted_dev_1	IN	Confirmed|Low quality spectrum	WQCAKHOHDKAHPB	PC 44:3	3	44	0	0	0	0	3.04303	3.80082e+06	16.2546
LP512	13093	9.262	13.06		844.678	844.679	-0.8	-0.94711	PC 40:1	[M+H]+	C48H94NO8P	PC	HMSGVWRTQKUKBS-UHFFFAOYSA-N	O=C(OCC(OC(=O)CCCCCCCCCCCCCCCCCCCCCCC=CCCCCCCCCCC)COP(=O)([O-])OCC[N+](C)(C)C)CCCC	0.71	0.81	0.68	6.00	1.00	58.1	20251106_lipidomicsAAc-VaEx_ToxoDCT_POS-DDA_044_Tirl-P-B4	Intensity	Msp20250218112233_NCDK_conventional_converted_dev_1	IN	Confirmed|Low quality spectrum	HMSGVWRTQKUKBS	PC 40:1	1	40	0	0	0	0	2.28166	1.0786e+07	13.3457
LP529	13180	9.79	13.193		846.695	846.695	-0.06	-0.070864	PC 40:0|PC 20:0_20:0	[M+H]+	C48H96NO8P	PC	YKIOPDIXYAUOFN-UHFFFAOYSA-N	O=C(OCC(OC(=O)CCCCCCCCCCCCCCCCCCC)COP(=O)([O-])OCC[N+](C)(C)C)CCCCCCCCCCCCCCCCCCC	0.61	0.68	0.78	4.00	2.00	13.11	20251106_lipidomicsAAc-VaEx_ToxoDCT_POS-DDA_026_Tirl-P-B2	Intensity	Msp20250218112233_NCDK_conventional_converted_dev_1	IN	Confirmed|Low quality spectrum	YKIOPDIXYAUOFN	PC 40:0	0	40	0	0	0	0	3.12263	1.23882e+06	14.9553
LP531	15864	9.602	13.223		922.727	922.726	1.4	1.5172	PC 46:4	[M+H]+	C54H100NO8P	PC	FDOYUXGMGBJWIL-UHFFFAOYSA-N	O=C(OCC(OC(=O)CCCCCCCCCCCCCCCCCCCCCCCCCCC=CCC=CCC=CCC=CCC)COP(=O)([O-])OCC[N+](C)(C)C)CCCCC	0.55	0.68	0.68	6.00	1.00	9.14	20251106_lipidomicsAAc-VaEx_ToxoDCT_POS-DDA_014_CondSQC06	Intensity	Msp20250218112233_NCDK_conventional_converted_dev_1	IN	Confirmed|Low quality spectrum	FDOYUXGMGBJWIL	PC 46:4	4	46	0	0	0	0	2.06009	428965	10.0266
LP532	14189	9.726	13.234		872.71	872.71	-0.74	-0.84793	PC 42:1|PC 16:0_26:1	[M+H]+	C50H98NO8P	PC	CTYFUOYXGBPFDS-UHFFFAOYSA-N	O=C(OCC(OC(=O)CCCCCCCCCCCCCCCC=CCCCCCCCC)COP(=O)([O-])OCC[N+](C)(C)C)CCCCCCCCCCCCCCC	0.71	0.80	0.70	6.00	2.00	43542.6	20251106_lipidomicsAAc-VaEx_ToxoDCT_POS-DDA_044_Tirl-P-B4	Intensity	Msp20250218112233_NCDK_conventional_converted_dev_1	IN	Confirmed|Low quality spectrum	CTYFUOYXGBPFDS	PC 42:1	1	42	0	0	0	0	2.3736	1.24533e+07	14.0196
LP536	15067	9.723	13.274		898.725	898.726	-1.34	-1.491	PC 44:2|PC 18:1_26:1	[M+H]+	C52H100NO8P	PC	WWKWZJZBKPXCNE-UHFFFAOYSA-N	O=C(OCC(OC(=O)CCCCCCCCCCCCCCCC=CCCCCCCCC)COP(=O)([O-])OCC[N+](C)(C)C)CCCCCCCC=CCCCCCCCC	0.73	0.80	0.68	6.00	2.00	290337	20251106_lipidomicsAAc-VaEx_ToxoDCT_POS-DDA_015_SQC02	Intensity	Msp20250218112233_NCDK_conventional_converted_dev_1	IN	Confirmed|Low quality spectrum	WWKWZJZBKPXCNE	PC 44:2	2	44	0	0	0	0	2.57746	1.97412e+07	17.9858
LP542	16809	10.527	13.304		954.788	954.789	-0.49	-0.5132	PC 48:2	[M+H]+	C56H108NO8P	PC	REWNAIYQZZOESC-UHFFFAOYSA-N	O=C(OCC(OC(=O)CCCCCCCCCCCCCC=CCCCCCCCC)COP(=O)([O-])OCC[N+](C)(C)C)CCCCCCCCCCCCCC=CCCCCCCCC	0.60	0.70	0.72	4.00	1.00	29.5	20251106_lipidomicsAAc-VaEx_ToxoDCT_POS-DDA_016_Tirl-P-B1	Intensity	Msp20250218112233_NCDK_conventional_converted_dev_1	IN	Confirmed|Low quality spectrum	REWNAIYQZZOESC	PC 48:2	2	48	0	0	0	0	1.23661	321624	2.24766
LP543	14586	9.5	13.306		884.71	884.71	-0.67	-0.75731	PC 43:2	[M+H]+	C51H98NO8P	PC	CXECYNVTNVFYTD-UHFFFAOYSA-N	O=C(OCC(OC(=O)CCCCCCCCCCCCCCCCCCCCCCCCCC=CCC=CCCCCCCC)COP(=O)([O-])OCC[N+](C)(C)C)CCCC	0.53	0.69	0.67	6.00	1.00	17484.1	20251106_lipidomicsAAc-VaEx_ToxoDCT_POS-DDA_023_Tirl-P-A1	Intensity	Msp20250218112233_NCDK_conventional_converted_dev_1	IN	Confirmed|Low quality spectrum	CXECYNVTNVFYTD	PC 43:2	2	43	0	0	0	0	3.08756	574262	13.5484
LP551	13592	9.023	13.35		856.679	856.679	-0.43	-0.50194	PC 41:2	[M+H]+	C49H94NO8P	PC	HDJBNALDPBYCJQ-UHFFFAOYSA-N	O=C(OCC(OC(=O)CCCCCCCCCCCCCCCCCCCCCCCC=CCC=CCCCCCCC)COP(=O)([O-])OCC[N+](C)(C)C)CCCC	0.59	0.70	0.67	6.00	1.00	14.82	20251106_lipidomicsAAc-VaEx_ToxoDCT_POS-DDA_033_Tirl-P-A3	Intensity	Msp20250218112233_NCDK_conventional_converted_dev_1	IN	Confirmed|Low quality spectrum	HDJBNALDPBYCJQ	PC 41:2	2	41	0	0	0	0	5.3979	744164	21.3798
LP559	14253	10.213	13.495		874.726	874.726	-0.37	-0.42299	PC 42:0	[M+H]+	C50H100NO8P	PC	QFFSGJSMHPWZOB-UHFFFAOYSA-N	O=C(OCC(OC(=O)CCCCCCCCCCCCCCCCCCCC)COP(=O)([O-])OCC[N+](C)(C)C)CCCCCCCCCCCCCCCCCCCC	0.66	0.74	0.73	4.00	1.00	12574.3	20251106_lipidomicsAAc-VaEx_ToxoDCT_POS-DDA_010_CondSQC05	Intensity	Msp20250218112233_NCDK_conventional_converted_dev_1	IN	Confirmed|Low quality spectrum	QFFSGJSMHPWZOB	PC 42:0	0	42	0	0	0	0	1.07619	649374	5.56299
LP563	15137	10.166	13.542		900.741	900.742	-0.74	-0.82155	PC 44:1	[M+H]+	C52H102NO8P	PC	MMRVEVLCRXBIKE-UHFFFAOYSA-N	O=C(OCC(OC(=O)CCCCCCCCCCCCCCCCCCCCC=CCCCCCCCCCC)COP(=O)([O-])OCC[N+](C)(C)C)CCCCCCCCCC	0.66	0.77	0.69	6.00	1.00	41532.9	20251106_lipidomicsAAc-VaEx_ToxoDCT_POS-DDA_051_Tirl-P-B3	Intensity	Msp20250218112233_NCDK_conventional_converted_dev_1	IN	Confirmed|Low quality spectrum	MMRVEVLCRXBIKE	PC 44:1	1	44	0	0	0	0	1.53504	2.69553e+06	7.71829
LP585	16001	10.137	13.907		926.756	926.757	-0.79	-0.85243	PC 46:2|PC 23:1_23:1	[M+H]+	C54H104NO8P	PC	QTVXVTFADWTUHV-UHFFFAOYSA-N	O=C(OCC(OC(=O)CCCCCCCCCCC=CCCCCCCCCCC)COP(=O)([O-])OCC[N+](C)(C)C)CCCCCCCCCCC=CCCCCCCCCCC	0.70	0.74	0.77	4.00	2.00	5694.39	20251106_lipidomicsAAc-VaEx_ToxoDCT_POS-DDA_037_Tirl-P-C3	Intensity	Msp20250218112233_NCDK_conventional_converted_dev_1	IN	Confirmed|Low quality spectrum	QTVXVTFADWTUHV	PC 46:2	2	46	0	0	0	0	3.49191	1.91716e+06	16.8727
LP090	10856	6.317	7.676		788.522	788.523	-0.55	-0.69751	PE 40:8|PE 20:4_20:4	[M+H]+	C45H74NO8P	PE	AXKKDIYHTGSBKS-UHFFFAOYSA-N	O=C(OCC(OC(=O)CCCCCCC=CCC=CCC=CCC=CCC)COP(=O)(O)OCCN)CCCCCCC=CCC=CCC=CCC=CCC	0.26	0.32	0.47	3.00	2.00	384.18	20251106_lipidomicsAAc-VaEx_ToxoDCT_POS-DDA_039_DCT-P-A2	Intensity	Msp20250218112233_NCDK_conventional_converted_dev_1	IN shouldered	Confirmed|Low quality spectrum	AXKKDIYHTGSBKS	PE 40:8	8	40	0	0	0	0	1.86514e-13	7.59386e+06	5.65096e-13
LP119	10764	5.825	8.153		786.505	786.507	-1.95	-2.4793	PE 40:9	[M+H]+	C45H72NO8P	PE	KUOOSGCPLZFTSH-UHFFFAOYSA-N	O=C(OCC(OC(=O)CCCCC=CCC=CCC=CCC=CCC=CCC=CCC)COP(=O)(O)OCCN)CCCCCC=CCC=CCC=CCC	0.30	0.37	0.46	4.00	1.00	61.59	20251106_lipidomicsAAc-VaEx_ToxoDCT_POS-DDA_027_DCT-N-A3	Intensity	Msp20250218112233_NCDK_conventional_converted_dev_1	IN	Confirmed|Low quality spectrum	KUOOSGCPLZFTSH	PE 40:9	9	40	0	0	0	0	4.19717	949103	12.7116
LP147	7601	5.507	8.321		684.46	684.46	-0.18	-0.26298	PE 32:4	[M+H]+	C37H66NO8P	PE	FUBMFXUMYZAMJH-UHFFFAOYSA-N	O=C(OCC(OC(=O)CCCCCCCC=CCC=CCCC)COP(=O)(O)OCCN)CCCCCCCC=CCC=CCCC	0.28	0.38	0.58	3.00	1.00	17.01	20251106_lipidomicsAAc-VaEx_ToxoDCT_POS-DDA_019_Tirl-P-C1	Intensity	Msp20250218112233_NCDK_conventional_converted_dev_1	IN	Confirmed|Low quality spectrum	FUBMFXUMYZAMJH	PE 32:4	4	32	0	0	0	0	5.71287	214019	10.7672
LP157	8316	5.618	8.405		710.475	710.476	-0.06	-0.08445	PE 34:5	[M+H]+	C39H68NO8P	PE	RFRTWHYUZOVAER-UHFFFAOYSA-N	O=C(OCC(OC(=O)CCCCCCCCCCCC=CCC=CCC=CCC=CCC=CCC)COP(=O)(O)OCCN)CCCCC	0.32	0.39	0.53	4.00	1.00	22.07	20251106_lipidomicsAAc-VaEx_ToxoDCT_POS-DDA_023_Tirl-P-A1	Intensity	Msp20250218112233_NCDK_conventional_converted_dev_1	IN minor	Confirmed|Low quality spectrum	RFRTWHYUZOVAER	PE 34:5	5	34	0	0	0	0	6.31133	274853	18.2351
LP179	6500	6.285	8.528		636.46	636.46	-0.06	-0.094271	PE 28:0|PE 14:0_14:0	[M+H]+	C33H66NO8P	PE	NEZDNQCXEZDCBI-UHFFFAOYSA-N	O=C(OCC(OC(=O)CCCCCCCCCCCCC)COP(=O)(O)OCCN)CCCCCCCCCCCCC	0.60	0.62	0.69	3.00	2.00	70812.7	20251106_lipidomicsAAc-VaEx_ToxoDCT_POS-DDA_032_DCT-P-B3	Intensity	Msp20250218112233_NCDK_conventional_converted_dev_1	IN	Confirmed|Low quality spectrum	NEZDNQCXEZDCBI	PE 28:0	0	28	0	0	0	0	2.63772	6.48088e+06	10.8345
LP181	8317	5.756	8.569		710.476	710.476	0	0	PE 34:5	[M+H]+	C39H68NO8P	PE	WXAADESEYPIPOB-UHFFFAOYSA-N	O=C(OCC(OC(=O)CCCC=CCC=CCC=CCC=CCC=CCC)COP(=O)(O)OCCN)CCCCCCCCCCCCC	0.43	0.48	0.61	4.00	1.00	30.71	20251106_lipidomicsAAc-VaEx_ToxoDCT_POS-DDA_053_DCT-P-A3	Intensity	Msp20250218112233_NCDK_conventional_converted_dev_1	IN	Confirmed|Low quality spectrum	WXAADESEYPIPOB	PE 34:5	5	34	0	0	0	0	0.901163	478945	2.58986
LP187	9914	6.127	8.621		762.506	762.507	-1.22	-1.6	PE 38:7|PE 16:1_22:6	[M+H]+	C43H72NO8P	PE	PMUXXFUNXMXIFC-UHFFFAOYSA-N	O=C(OCC(OC(=O)CCC=CCC=CCC=CCC=CCC=CCC=CCC)COP(=O)(O)OCCN)CCCCCCCC=CCCCCCC	0.36	0.39	0.52	4.00	2.00	119.01	20251106_lipidomicsAAc-VaEx_ToxoDCT_POS-DDA_034_DCT-N-B4	Intensity	Msp20250218112233_NCDK_conventional_converted_dev_1	IN minor	Confirmed|Low quality spectrum	PMUXXFUNXMXIFC	PE 38:7	7	38	0	0	0	0	5.14481	2.9687e+06	22.5948
LP190	7706	6.418	8.633		688.491	688.491	-0.3	-0.43574	PE 32:2|PE 16:1_16:1	[M+H]+	C37H70NO8P	PE	PGPMCWZMPPZJML-UHFFFAOYSA-N	O=C(OCC(OC(=O)CCCCCCCC=CCCCCCC)COP(=O)(O)OCCN)CCCCCCCC=CCCCCCC	0.56	0.56	0.62	3.00	2.00	1383.86	20251106_lipidomicsAAc-VaEx_ToxoDCT_POS-DDA_020_DCT-N-A2	Intensity	Msp20250218112233_NCDK_conventional_converted_dev_1	IN shouldered	Confirmed|Low quality spectrum	PGPMCWZMPPZJML	PE 32:2	2	32	0	0	0	0	1.53902	2.07793e+07	9.18981
LP195	9915	5.964	8.645		762.507	762.507	-0.18	-0.23606	PE 38:7	[M+H]+	C43H72NO8P	PE	AJTJVNKPLZTLHV-UHFFFAOYSA-N	O=C(OCC(OC(=O)CCCC=CCC=CCC=CCC=CCC=CCC)COP(=O)(O)OCCN)CCCCCCCC=CCC=CCCCCC	0.36	0.43	0.50	4.00	1.00	158.58	20251106_lipidomicsAAc-VaEx_ToxoDCT_POS-DDA_054_Tirl-P-C2	Intensity	Msp20250218112233_NCDK_conventional_converted_dev_1	IN	Confirmed|Low quality spectrum	AJTJVNKPLZTLHV	PE 38:7	7	38	0	0	0	0	3.82773	2.85054e+06	9.36126
LP196	7065	6.34	8.654		662.475	662.476	-0.12	-0.18114	PE 30:1|PE 14:0_16:1	[M+H]+	C35H68NO8P	PE	AZKOMSGSPCBHKK-UHFFFAOYSA-N	O=C(OCC(OC(=O)CCCCCCCC=CCCCCCC)COP(=O)(O)OCCN)CCCCCCCCCCCCC	0.59	0.59	0.65	4.00	2.00	990.69	20251106_lipidomicsAAc-VaEx_ToxoDCT_POS-DDA_009_CondSQC04	Intensity	Msp20250218112233_NCDK_conventional_converted_dev_1	IN	Confirmed|Low quality spectrum	AZKOMSGSPCBHKK	PE 30:1	1	30	0	0	0	0	3.17617	1.4065e+07	16.3901
LP198	9075	5.827	8.671		736.491	736.491	-0.37	-0.50238	PE 36:6	[M+H]+	C41H70NO8P	PE	XQLJDXRKMXWECX-UHFFFAOYSA-N	O=C(OCC(OC(=O)CCC=CCC=CCC=CCC=CCC=CCC=CCC)COP(=O)(O)OCCN)CCCCCCCCCCCCC	0.41	0.46	0.54	4.00	1.00	245.31	20251106_lipidomicsAAc-VaEx_ToxoDCT_POS-DDA_059_CondSQC07	Intensity	Msp20250218112233_NCDK_conventional_converted_dev_1	IN	Confirmed|Low quality spectrum	XQLJDXRKMXWECX	PE 36:6	6	36	0	0	0	0	5.42646	2.54669e+06	28.8564
LP204	9125	6.344	8.737		738.506	738.507	-0.67	-0.90724	PE 36:5|PE 16:1_20:4	[M+H]+	C41H72NO8P	PE	CXGZFWPMXPAZEA-UHFFFAOYSA-N	O=C(OCC(OC(=O)CCCCCCC=CCC=CCC=CCC=CCC)COP(=O)(O)OCCN)CCCCCCCC=CCCCCCC	0.38	0.45	0.53	4.00	2.00	2665.27	20251106_lipidomicsAAc-VaEx_ToxoDCT_POS-DDA_042_DCT-P-B2	Intensity	Msp20250218112233_NCDK_conventional_converted_dev_1	IN	Confirmed|Low quality spectrum	CXGZFWPMXPAZEA	PE 36:5	5	36	0	0	0	0	4.20609	3.54289e+07	28.9977
LP210	8373	6.281	8.785		712.491	712.491	-0.18	-0.25263	PE 34:4	[M+H]+	C39H70NO8P	PE	YMZSXNDSMIKBOB-UHFFFAOYSA-N	O=C(OCC(OC(=O)CCCCCCCC=CCC=CCCCC)COP(=O)(O)OCCN)CCCCCCCC=CCC=CCCCC	0.42	0.46	0.54	3.00	1.00	32900.6	20251106_lipidomicsAAc-VaEx_ToxoDCT_POS-DDA_044_Tirl-P-B4	Intensity	Msp20250218112233_NCDK_conventional_converted_dev_1	IN	Confirmed|Low quality spectrum	YMZSXNDSMIKBOB	PE 34:4	4	34	0	0	0	0	2.70396	6.38036e+06	6.52617
LP216	9979	6.474	8.852		764.522	764.523	-0.73	-0.95484	PE 38:6|PE 18:2_20:4	[M+H]+	C43H74NO8P	PE	VFHZIDQZQBGNBH-UHFFFAOYSA-N	O=C(OCC(OC(=O)CCCCCCC=CCC=CCC=CCC=CCC)COP(=O)(O)OCCN)CCCCCCCC=CCC=CCCCCC	0.35	0.42	0.49	4.00	2.00	2230.54	20251106_lipidomicsAAc-VaEx_ToxoDCT_POS-DDA_053_DCT-P-A3	Intensity	Msp20250218112233_NCDK_conventional_converted_dev_1	IN shouldered	Confirmed|Low quality spectrum	VFHZIDQZQBGNBH	PE 38:6	6	38	0	0	0	0	3.23813	3.95422e+07	10.657
LP218	7386	6.724	8.872		676.491	676.491	-0.24	-0.35477	PE 31:1	[M+H]+	C36H70NO8P	PE	VXJHBCXCHWHLOT-UHFFFAOYSA-N	O=C(OCC(OC(=O)CCCCCCCCCCCCCCCC=CCCCCCCCC)COP(=O)(O)OCCN)CCCC	0.45	0.53	0.65	4.00	1.00	69.57	20251106_lipidomicsAAc-VaEx_ToxoDCT_POS-DDA_046_DCT-P-C3	Intensity	Msp20250218112233_NCDK_conventional_converted_dev_1	IN	Confirmed|Low quality spectrum	VXJHBCXCHWHLOT	PE 31:1	1	31	0	0	0	0	5.51544	1.42261e+06	27.628
LP222	9186	6.589	8.918		740.52	740.523	-2.93	-3.9567	PE 36:4|PE 18:2_18:2	[M+H]+	C41H74NO8P	PE	SSCDRSKJTAQNNB-UHFFFAOYSA-N	O=C(OCC(OC(=O)CCCCCCCC=CCC=CCCCCC)COP(=O)(O)OCCN)CCCCCCCC=CCC=CCCCCC	0.33	0.34	0.39	3.00	2.00	1470.82	20251106_lipidomicsAAc-VaEx_ToxoDCT_POS-DDA_037_Tirl-P-C3	Intensity	Msp20250218112233_NCDK_conventional_converted_dev_1	IN minor	Confirmed|Low quality spectrum	SSCDRSKJTAQNNB	PE 36:4	4	36	0	0	0	0	1.64674	3.44297e+07	6.81465
LP223	10929	6.493	8.924		790.537	790.538	-0.61	-0.77163	PE 40:7|PE 18:2_22:5	[M+H]+	C45H76NO8P	PE	WMKKKPPOBQRPQF-UHFFFAOYSA-N	O=C(OCC(OC(=O)CCCCCC=CCC=CCC=CCC=CCC=CCC)COP(=O)(O)OCCN)CCCCCCCC=CCC=CCCCCC	0.38	0.44	0.51	4.00	2.00	682.02	20251106_lipidomicsAAc-VaEx_ToxoDCT_POS-DDA_023_Tirl-P-A1	Intensity	Msp20250218112233_NCDK_conventional_converted_dev_1	IN	Confirmed|Low quality spectrum	WMKKKPPOBQRPQF	PE 40:7	7	40	0	0	0	0	3.7663	1.02872e+07	9.72411
LP236	7112	7.04	9.066		664.491	664.491	-0.49	-0.73741	PE 30:0|PE 14:0_16:0	[M+H]+	C35H70NO8P	PE	FXNACVVCWBVCGD-UHFFFAOYSA-N	O=C(OCC(OC(=O)CCCCCCCCCCCCCCC)COP(=O)(O)OCCN)CCCCCCCCCCCCC	0.61	0.61	0.67	4.00	2.00	3112.27	20251106_lipidomicsAAc-VaEx_ToxoDCT_POS-DDA_043_SQC06	Intensity	Msp20250218112233_NCDK_conventional_converted_dev_1	IN	Confirmed|Low quality spectrum	FXNACVVCWBVCGD	PE 30:0	0	30	0	0	0	0	3.39429	5.66376e+07	10.3877
LP248	8098	6.771	9.189		702.506	702.507	-0.36	-0.51245	PE 33:2	[M+H]+	C38H72NO8P	PE	WRAPIMBVEFZRSV-UHFFFAOYSA-N	O=C(OCC(OC(=O)CCCCCCCC=CCCCCCCC)COP(=O)(O)OCCN)CCCCCCCC=CCCCCCC	0.51	0.53	0.58	4.00	1.00	118.63	20251106_lipidomicsAAc-VaEx_ToxoDCT_POS-DDA_038_DCT-N-C3	Intensity	Msp20250218112233_NCDK_conventional_converted_dev_1	IN	Confirmed|Low quality spectrum	WRAPIMBVEFZRSV	PE 33:2	2	33	0	0	0	0	0.734665	2.51653e+06	6.80857
LP250	8485	7.12	9.208		716.522	716.523	-0.55	-0.7676	PE 34:2|PE 16:1_18:1	[M+H]+	C39H74NO8P	PE	RAMNOXDFBNFSFC-UHFFFAOYSA-N	O=C(OCC(OC(=O)CCCCCCCC=CCCCCCCCC)COP(=O)(O)OCCN)CCCCCCCC=CCCCCCC	0.53	0.56	0.64	4.00	2.00	17780.5	20251106_lipidomicsAAc-VaEx_ToxoDCT_POS-DDA_048_DCT-N-B1	Intensity	Msp20250218112233_NCDK_conventional_converted_dev_1	IN shouldered	Confirmed|Low quality spectrum	RAMNOXDFBNFSFC	PE 34:2	2	34	0	0	0	0	1.98886	2.81477e+08	10.2306
LP252	9191	7.065	9.243		740.522	740.523	-0.18	-0.24307	PE 36:4|PE 16:0_20:4	[M+H]+	C41H74NO8P	PE	NQIMLWFRWGTTOZ-UHFFFAOYSA-N	O=C(OCC(OC(=O)CCCCCCC=CCC=CCC=CCC=CCC)COP(=O)(O)OCCN)CCCCCCCCCCCCCCC	0.38	0.44	0.52	4.00	2.00	1005.15	20251106_lipidomicsAAc-VaEx_ToxoDCT_POS-DDA_024_DCT-N-C2	Intensity	Msp20250218112233_NCDK_conventional_converted_dev_1	IN	Confirmed|Low quality spectrum	NQIMLWFRWGTTOZ	PE 36:4	4	36	0	0	0	0	4.99522	1.62556e+07	26.5912
LP260	10039	7.053	9.344		766.537	766.538	-0.61	-0.79579	PE 38:5|PE 18:1_20:4	[M+H]+	C43H76NO8P	PE	ZYMZKMQPPJPQHY-UHFFFAOYSA-N	O=C(OCC(OC(=O)CCCCCCC=CCC=CCC=CCC=CCC)COP(=O)(O)OCCN)CCCCCCCC=CCCCCCCCC	0.38	0.44	0.51	4.00	2.00	9975.56	20251106_lipidomicsAAc-VaEx_ToxoDCT_POS-DDA_043_SQC06	Intensity	Msp20250218112233_NCDK_conventional_converted_dev_1	IN	Confirmed|Low quality spectrum	ZYMZKMQPPJPQHY	PE 38:5	5	38	0	0	0	0	4.65911	1.38088e+08	32.5301
LP263	9246	7.229	9.394		742.537	742.538	-0.68	-0.91578	PE 36:3|PE 18:1_18:2	[M+H]+	C41H76NO8P	PE	GKAFCSRKMWFPSJ-UHFFFAOYSA-N	O=C(OCC(OC(=O)CCCCCCCC=CCC=CCCCCC)COP(=O)(O)OCCN)CCCCCCCC=CCCCCCCCC	0.49	0.53	0.58	4.00	2.00	6693.49	20251106_lipidomicsAAc-VaEx_ToxoDCT_POS-DDA_049_DCT-P-C2	Intensity	Msp20250218112233_NCDK_conventional_converted_dev_1	IN	Confirmed|Low quality spectrum	GKAFCSRKMWFPSJ	PE 36:3	3	36	0	0	0	0	5.92414e-13	1.53744e+08	3.61065e-12
LP264	9248	7.577	9.394		742.538	742.538	0.12	0.16161	PE 36:3|PE 18:1_18:2	[M+H]+	C41H76NO8P	PE	GKAFCSRKMWFPSJ-UHFFFAOYSA-N	O=C(OCC(OC(=O)CCCCCCCC=CCC=CCCCCC)COP(=O)(O)OCCN)CCCCCCCC=CCCCCCCCC	0.41	0.47	0.54	4.00	2.00	947.06	20251106_lipidomicsAAc-VaEx_ToxoDCT_POS-DDA_052_DCT-N-A1	Intensity	Msp20250218112233_NCDK_conventional_converted_dev_1	IN minor	Confirmed|Low quality spectrum	GKAFCSRKMWFPSJ	PE 36:3	3	36	0	0	0	0	4.51415	1.71006e+07	21.5422
LP277	7761	7.081	9.546		690.506	690.507	-0.42	-0.60825	PE 32:1|PE 14:0_18:1	[M+H]+	C37H72NO8P	PE	QZGYPUQNTDWNBR-UHFFFAOYSA-N	O=C(OCC(OC(=O)CCCCCCCC=CCCCCCCCC)COP(=O)(O)OCCN)CCCCCCCCCCCCC	0.59	0.60	0.64	4.00	2.00	10554.9	20251106_lipidomicsAAc-VaEx_ToxoDCT_POS-DDA_041_DCT-N-C1	Intensity	Msp20250218112233_NCDK_conventional_converted_dev_1	IN	Confirmed|Low quality spectrum	QZGYPUQNTDWNBR	PE 32:1	1	32	0	0	0	0	3.32104	1.35096e+08	11.7228
LP286	8907	7.447	9.647		730.538	730.538	-0.07	-0.09582	PE 35:2|PE 17:1_18:1	[M+H]+	C40H76NO8P	PE	MLYDZMPNTAJTBN-UHFFFAOYSA-N	O=C(OCC(OC(=O)CCCCCCCC=CCCCCCCCC)COP(=O)(O)OCCN)CCCCCCCC=CCCCCCCC	0.53	0.56	0.61	4.00	2.00	1699.67	20251106_lipidomicsAAc-VaEx_ToxoDCT_POS-DDA_023_Tirl-P-A1	Intensity	Msp20250218112233_NCDK_conventional_converted_dev_1	IN	Confirmed|Low quality spectrum	MLYDZMPNTAJTBN	PE 35:2	2	35	0	0	0	0	3.20087	3.18953e+07	22.6657
LP294	10099	7.57	9.738		768.553	768.554	-0.73	-0.94984	PE 38:4|PE 18:1_20:3	[M+H]+	C43H78NO8P	PE	FHPKJOCRZAXOEW-UHFFFAOYSA-N	O=C(OCC(OC(=O)CCCCCCCCCC=CCC=CCC=CCC)COP(=O)(O)OCCN)CCCCCCCC=CCCCCCCCC	0.39	0.45	0.53	4.00	2.00	1710	20251106_lipidomicsAAc-VaEx_ToxoDCT_POS-DDA_042_DCT-P-B2	Intensity	Msp20250218112233_NCDK_conventional_converted_dev_1	IN minor	Confirmed|Low quality spectrum	FHPKJOCRZAXOEW	PE 38:4	4	38	0	0	0	0	1.0325	4.40518e+07	8.17162
LP295	10100	7.397	9.738		768.553	768.554	-0.55	-0.71563	PE 38:4|PE 18:1_20:3	[M+H]+	C43H78NO8P	PE	FHPKJOCRZAXOEW-UHFFFAOYSA-N	O=C(OCC(OC(=O)CCCCCCCCCC=CCC=CCC=CCC)COP(=O)(O)OCCN)CCCCCCCC=CCCCCCCCC	0.46	0.49	0.53	4.00	2.00	1996.89	20251106_lipidomicsAAc-VaEx_ToxoDCT_POS-DDA_042_DCT-P-B2	Intensity	Msp20250218112233_NCDK_conventional_converted_dev_1	IN shouldered	Confirmed|Low quality spectrum	FHPKJOCRZAXOEW	PE 38:4	4	38	0	0	0	0	3.29516e-13	1.03276e+08	4.33752e-12
LP299	11000	7.061	9.791		792.553	792.554	-0.67	-0.84537	PE 40:6|PE 18:1_22:5	[M+H]+	C45H78NO8P	PE	IZEXFAOLFRVCJS-UHFFFAOYSA-N	O=C(OCC(OC(=O)CCCCCC=CCC=CCC=CCC=CCC=CCC)COP(=O)(O)OCCN)CCCCCCCC=CCCCCCCCC	0.45	0.49	0.53	4.00	2.00	1053.57	20251106_lipidomicsAAc-VaEx_ToxoDCT_POS-DDA_042_DCT-P-B2	Intensity	Msp20250218112233_NCDK_conventional_converted_dev_1	IN	Confirmed|Low quality spectrum	IZEXFAOLFRVCJS	PE 40:6	6	40	0	0	0	0	3.3526	4.30084e+07	13.726
LP300	11063	7.533	9.819		794.568	794.569	-1.1	-1.3844	PE 40:5|PE 18:1_22:4	[M+H]+	C45H80NO8P	PE	FYSNFSXQLYXNMN-UHFFFAOYSA-N	O=C(OCC(OC(=O)CCCCCCCCC=CCC=CCC=CCC=CCC)COP(=O)(O)OCCN)CCCCCCCC=CCCCCCCCC	0.41	0.45	0.49	4.00	2.00	1725.57	20251106_lipidomicsAAc-VaEx_ToxoDCT_POS-DDA_054_Tirl-P-C2	Intensity	Msp20250218112233_NCDK_conventional_converted_dev_1	IN	Confirmed|Low quality spectrum	FYSNFSXQLYXNMN	PE 40:5	5	40	0	0	0	0	3.04013	3.48696e+07	12.4142
LP310	7863	7.729	9.939		692.522	692.523	-0.06	-0.08664	PE 32:0|PE 16:0_16:0	[M+H]+	C37H74NO8P	PE	SLKDGVPOSSLUAI-UHFFFAOYSA-N	O=C(OCC(OC(=O)CCCCCCCCCCCCCCC)COP(=O)(O)OCCN)CCCCCCCCCCCCCCC	0.64	0.60	0.65	3.00	2.00	746.12	20251106_lipidomicsAAc-VaEx_ToxoDCT_POS-DDA_040_Tirl-P-A2	Intensity	Msp20250218112233_NCDK_conventional_converted_dev_1	IN	Confirmed|Low quality spectrum	SLKDGVPOSSLUAI	PE 32:0	0	32	0	0	0	0	2.46192e-13	9.90185e+06	1.59189e-12
LP318	8545	7.758	10.068		718.538	718.538	-0.37	-0.51493	PE 34:1|PE 16:0_18:1	[M+H]+	C39H76NO8P	PE	FHQVHHIBKUMWTI-UHFFFAOYSA-N	O=C(OCC(OC(=O)CCCCCCCC=CCCCCCCCC)COP(=O)(O)OCCN)CCCCCCCCCCCCCCC	0.59	0.60	0.67	4.00	2.00	36230.1	20251106_lipidomicsAAc-VaEx_ToxoDCT_POS-DDA_046_DCT-P-C3	Intensity	Msp20250218112233_NCDK_conventional_converted_dev_1	IN	Confirmed|Low quality spectrum	FHQVHHIBKUMWTI	PE 34:1	1	34	0	0	0	0	3.24761	5.53475e+08	13.6112
LP322	9312	7.775	10.094		744.552	744.554	-1.77	-2.3773	PE 36:2|PE 18:1_18:1	[M+H]+	C41H78NO8P	PE	MWRBNPKJOOWZPW-UHFFFAOYSA-N	O=C(OCC(OC(=O)CCCCCCCC=CCCCCCCCC)COP(=O)(O)OCCN)CCCCCCCC=CCCCCCCCC	0.61	0.58	0.63	3.00	2.00	40872.9	20251106_lipidomicsAAc-VaEx_ToxoDCT_POS-DDA_016_Tirl-P-B1	Intensity	Msp20250218112233_NCDK_conventional_converted_dev_1	IN	Confirmed|Low quality spectrum	MWRBNPKJOOWZPW	PE 36:2	2	36	0	0	0	0	2.96816	1.10675e+09	21.5823
LP324	11065	7.711	10.132		794.569	794.569	-0.55	-0.6922	PE 40:5|PE 18:0_22:5	[M+H]+	C45H80NO8P	PE	KYERVKWKQQBRQB-UHFFFAOYSA-N	O=C(OCC(OC(=O)CCCCCC=CCC=CCC=CCC=CCC=CCC)COP(=O)(O)OCCN)CCCCCCCCCCCCCCCCC	0.36	0.44	0.50	4.00	2.00	769.73	20251106_lipidomicsAAc-VaEx_ToxoDCT_POS-DDA_033_Tirl-P-A3	Intensity	Msp20250218112233_NCDK_conventional_converted_dev_1	IN minor	Confirmed|Low quality spectrum	KYERVKWKQQBRQB	PE 40:5	5	40	0	0	0	0	4.10877	1.66693e+07	10.6912
LP331	10166	7.843	10.219		770.569	770.569	-0.31	-0.4023	PE 38:3|PE 18:1_20:2	[M+H]+	C43H80NO8P	PE	CMHAYOZHFZADHZ-UHFFFAOYSA-N	O=C(OCC(OC(=O)CCCCCCCCCC=CCC=CCCCCC)COP(=O)(O)OCCN)CCCCCCCC=CCCCCCCCC	0.45	0.50	0.56	4.00	2.00	1446.91	20251106_lipidomicsAAc-VaEx_ToxoDCT_POS-DDA_034_DCT-N-B4	Intensity	Msp20250218112233_NCDK_conventional_converted_dev_1	IN	Confirmed|Low quality spectrum	CMHAYOZHFZADHZ	PE 38:3	3	38	0	0	0	0	0.82633	8.9863e+07	6.98894
LP339	10101	7.726	10.325		768.554	768.554	-0.06	-0.078069	PE 38:4|PE 18:0_20:4	[M+H]+	C43H78NO8P	PE	YEHAZLUVAZKVRO-UHFFFAOYSA-N	O=C(OCC(OC(=O)CCCCCCC=CCC=CCC=CCC=CCC)COP(=O)(O)OCCN)CCCCCCCCCCCCCCCCC	0.38	0.43	0.49	4.00	2.00	1603.28	20251106_lipidomicsAAc-VaEx_ToxoDCT_POS-DDA_050_SQC07	Intensity	Msp20250218112233_NCDK_conventional_converted_dev_1	IN minor	Confirmed|Low quality spectrum	YEHAZLUVAZKVRO	PE 38:4	4	38	0	0	0	0	3.48413	3.77765e+07	8.98905
LP343	11139	8.033	10.391		796.584	796.585	-0.73	-0.91641	PE 40:4|PE 18:1_22:3	[M+H]+	C45H82NO8P	PE	LWKPYYPYMPUCAT-UHFFFAOYSA-N	O=C(OCC(OC(=O)CCCCCCCCC=CCC=CCC=CCCCCC)COP(=O)(O)OCCN)CCCCCCCC=CCCCCCCCC	0.48	0.49	0.53	4.00	2.00	256.5	20251106_lipidomicsAAc-VaEx_ToxoDCT_POS-DDA_026_Tirl-P-B2	Intensity	Msp20250218112233_NCDK_conventional_converted_dev_1	IN shouldered	Confirmed|Low quality spectrum	LWKPYYPYMPUCAT	PE 40:4	4	40	0	0	0	0	0.921736	6.51644e+07	8.33367
LP345	8232	7.91	10.403		706.539	706.538	0.48	0.67937	PE 33:0	[M+H]+	C38H76NO8P	PE	LNTFFZQMUQWJHU-UHFFFAOYSA-N	O=C(OCC(OC(=O)CCCC)COP(=O)(O)OCCN)CCCCCCCCCCCCCCCCCCCCCCCCCCC	0.39	0.49	0.58	4.00	1.00	81.6	20251106_lipidomicsAAc-VaEx_ToxoDCT_POS-DDA_053_DCT-P-A3	Intensity	Msp20250218112233_NCDK_conventional_converted_dev_1	IN shouldered	Confirmed|Low quality spectrum	LNTFFZQMUQWJHU	PE 33:0	0	33	0	0	0	0	1.88375e-13	2.7748e+06	1.48036e-12
LP346	8161	7.427	10.404		704.522	704.523	-0.12	-0.17033	PE 33:1|PE 16:0_17:1	[M+H]+	C38H74NO8P	PE	CBDUTJYWWDMHBN-UHFFFAOYSA-N	O=C(OCC(OC(=O)CCCCCCCC=CCCCCCCC)COP(=O)(O)OCCN)CCCCCCCCCCCCCCC	0.56	0.58	0.64	4.00	2.00	1304.62	20251106_lipidomicsAAc-VaEx_ToxoDCT_POS-DDA_006_CondSQC01	Intensity	Msp20250218112233_NCDK_conventional_converted_dev_1	IN	Confirmed|Low quality spectrum	CBDUTJYWWDMHBN	PE 33:1	1	33	0	0	0	0	1.67917	1.71146e+07	7.4144
LP353	8974	7.946	10.452		732.553	732.554	-0.36	-0.49143	PE 35:1|PE 17:0_18:1	[M+H]+	C40H78NO8P	PE	UAKUCJGIIYSFFK-UHFFFAOYSA-N	O=C(OCC(OC(=O)CCCCCCCC=CCCCCCCCC)COP(=O)(O)OCCN)CCCCCCCCCCCCCCCC	0.53	0.55	0.61	4.00	2.00	538.85	20251106_lipidomicsAAc-VaEx_ToxoDCT_POS-DDA_033_Tirl-P-A3	Intensity	Msp20250218112233_NCDK_conventional_converted_dev_1	IN minor shouldered	Confirmed|Low quality spectrum	UAKUCJGIIYSFFK	PE 35:1	1	35	0	0	0	0	0.88243	1.40516e+07	6.48639
LP354	8976	8.071	10.452		732.554	732.554	-0.24	-0.32762	PE 35:1|PE 17:0_18:1	[M+H]+	C40H78NO8P	PE	UAKUCJGIIYSFFK-UHFFFAOYSA-N	O=C(OCC(OC(=O)CCCCCCCC=CCCCCCCCC)COP(=O)(O)OCCN)CCCCCCCCCCCCCCCC	0.56	0.57	0.62	4.00	2.00	889.21	20251106_lipidomicsAAc-VaEx_ToxoDCT_POS-DDA_052_DCT-N-A1	Intensity	Msp20250218112233_NCDK_conventional_converted_dev_1	IN shouldered	Low quality spectrum|Confirmed	UAKUCJGIIYSFFK	PE 35:1	1	35	0	0	0	0	3.52364	1.72083e+07	23.9465
LP356	9748	8.05	10.486		758.569	758.569	-0.19	-0.25047	PE 37:2|PE 18:1_19:1	[M+H]+	C42H80NO8P	PE	VYGBMMLRWMCCRC-UHFFFAOYSA-N	O=C(OCC(OC(=O)CCCCCCCC=CCCCCCCCCC)COP(=O)(O)OCCN)CCCCCCCC=CCCCCCCCC	0.55	0.54	0.57	4.00	2.00	681.55	20251106_lipidomicsAAc-VaEx_ToxoDCT_POS-DDA_051_Tirl-P-B3	Intensity	Msp20250218112233_NCDK_conventional_converted_dev_1	IN	Confirmed|Low quality spectrum	VYGBMMLRWMCCRC	PE 37:2	2	37	0	0	0	0	1.87819	1.80258e+07	14.3118
LP362	10167	8.209	10.549		770.569	770.569	-0.25	-0.32444	PE 38:3|PE 18:0_20:3	[M+H]+	C43H80NO8P	PE	MSYFXMJDQLPRGO-UHFFFAOYSA-N	O=C(OCC(OC(=O)CCCCCCCCCC=CCC=CCC=CCC)COP(=O)(O)OCCN)CCCCCCCCCCCCCCCCC	0.43	0.46	0.53	4.00	2.00	2142.56	20251106_lipidomicsAAc-VaEx_ToxoDCT_POS-DDA_052_DCT-N-A1	Intensity	Msp20250218112233_NCDK_conventional_converted_dev_1	IN minor	Confirmed|Low quality spectrum	MSYFXMJDQLPRGO	PE 38:3	3	38	0	0	0	0	2.31472	7.09996e+07	13.3153
LP366	9380	8.372	10.67		746.568	746.569	-1.16	-1.5538	PE 36:1|PE 16:0_20:1	[M+H]+	C41H80NO8P	PE	CCIRMRKPMPEIFZ-UHFFFAOYSA-N	O=C(OCC(OC(=O)CCCCCCCCCC=CCCCCCCCC)COP(=O)(O)OCCN)CCCCCCCCCCCCCCC	0.54	0.55	0.60	4.00	2.00	25783.4	20251106_lipidomicsAAc-VaEx_ToxoDCT_POS-DDA_038_DCT-N-C3	Intensity	Msp20250218112233_NCDK_conventional_converted_dev_1	IN	Confirmed|Low quality spectrum	CCIRMRKPMPEIFZ	PE 36:1	1	36	0	0	0	0	2.05654	4.56628e+08	15.6177
LP379	11140	8.164	10.867		796.585	796.585	-0.42	-0.52725	PE 40:4|PE 18:0_22:4	[M+H]+	C45H82NO8P	PE	TVACGFJBGVEGCR-UHFFFAOYSA-N	O=C(OCC(OC(=O)CCCCCCCCC=CCC=CCC=CCC=CCC)COP(=O)(O)OCCN)CCCCCCCCCCCCCCCCC	0.43	0.48	0.52	4.00	2.00	140.41	20251106_lipidomicsAAc-VaEx_ToxoDCT_POS-DDA_023_Tirl-P-A1	Intensity	Msp20250218112233_NCDK_conventional_converted_dev_1	IN minor	Confirmed|Low quality spectrum	TVACGFJBGVEGCR	PE 40:4	4	40	0	0	0	0	2.77242	2.43882e+07	11.1521
LP384	10233	8.342	10.968		772.584	772.585	-1.46	-1.8898	PE 38:2|PE 18:1_20:1	[M+H]+	C43H82NO8P	PE	UITCASPZWUAJBW-UHFFFAOYSA-N	O=C(OCC(OC(=O)CCCCCCCCCC=CCCCCCCCC)COP(=O)(O)OCCN)CCCCCCCC=CCCCCCCCC	0.58	0.56	0.61	4.00	2.00	4556.31	20251106_lipidomicsAAc-VaEx_ToxoDCT_POS-DDA_048_DCT-N-B1	Intensity	Msp20250218112233_NCDK_conventional_converted_dev_1	IN	Confirmed|Low quality spectrum	UITCASPZWUAJBW	PE 38:2	2	38	0	0	0	0	3.58094	2.60809e+08	16.5525
LP390	8630	8.359	11.084		720.554	720.554	0	0	PE 34:0|PE 16:0_18:0	[M+H]+	C39H78NO8P	PE	RPJZYOHZALDGKI-UHFFFAOYSA-N	O=C(OCC(OC(=O)CCCCCCCCCCCCCCCCC)COP(=O)(O)OCCN)CCCCCCCCCCCCCCC	0.64	0.60	0.63	4.00	2.00	866.56	20251106_lipidomicsAAc-VaEx_ToxoDCT_POS-DDA_016_Tirl-P-B1	Intensity	Msp20250218112233_NCDK_conventional_converted_dev_1	IN	Confirmed|Low quality spectrum	RPJZYOHZALDGKI	PE 34:0	0	34	0	0	0	0	3.1173	2.61712e+07	17.1219
LP414	12254	8.525	11.608		824.615	824.616	-1.22	-1.4795	PE 42:4|PE 18:1_24:3	[M+H]+	C47H86NO8P	PE	SFBMKEISSRVDPE-UHFFFAOYSA-N	O=C(OCC(OC(=O)CCCCCCCCC=CCC=CCC=CCCCCCCC)COP(=O)(O)OCCN)CCCCCCCC=CCCCCCCCC	0.27	0.30	0.37	4.00	2.00	41.53	20251106_lipidomicsAAc-VaEx_ToxoDCT_POS-DDA_014_CondSQC06	Intensity	Msp20250218112233_NCDK_conventional_converted_dev_1	IN	Confirmed|Low quality spectrum	SFBMKEISSRVDPE	PE 42:4	4	42	0	0	0	0	0.680242	1.14233e+07	4.83776
LP421	9825	8.643	11.757		760.585	760.585	-0.24	-0.31555	PE 37:1|PE 18:0_19:1	[M+H]+	C42H82NO8P	PE	AHZWSXIVPHUMBV-UHFFFAOYSA-N	O=C(OCC(OC(=O)CCCCCCCC=CCCCCCCCCC)COP(=O)(O)OCCN)CCCCCCCCCCCCCCCCC	0.43	0.45	0.54	4.00	2.00	132.84	20251106_lipidomicsAAc-VaEx_ToxoDCT_POS-DDA_006_CondSQC01	Intensity	Msp20250218112233_NCDK_conventional_converted_dev_1	IN shouldered	Confirmed|Low quality spectrum	AHZWSXIVPHUMBV	PE 37:1	1	37	0	0	0	0	1.73662	5.28755e+06	9.99346
LP436	11212	8.624	12.062		798.599	798.601	-1.22	-1.5277	PE 40:3|PE 18:0_22:3	[M+H]+	C45H84NO8P	PE	FWFYKTALQSTAHK-UHFFFAOYSA-N	O=C(OCC(OC(=O)CCCCCCCCC=CCC=CCC=CCCCCC)COP(=O)(O)OCCN)CCCCCCCCCCCCCCCCC	0.47	0.49	0.53	4.00	2.00	158.82	20251106_lipidomicsAAc-VaEx_ToxoDCT_POS-DDA_056_DCT-P-B1	Intensity	Msp20250218112233_NCDK_conventional_converted_dev_1	IN	Confirmed|Low quality spectrum	FWFYKTALQSTAHK	PE 40:3	3	40	0	0	0	0	1.53904	4.31231e+07	8.00258
LP447	10324	8.903	12.208		774.601	774.601	0.06	0.077459	PE 38:1|PE 18:0_20:1	[M+H]+	C43H84NO8P	PE	DBYSGBYABPVNGO-UHFFFAOYSA-N	O=C(OCC(OC(=O)CCCCCCCCCC=CCCCCCCCC)COP(=O)(O)OCCN)CCCCCCCCCCCCCCCCC	0.54	0.55	0.59	4.00	2.00	146.22	20251106_lipidomicsAAc-VaEx_ToxoDCT_POS-DDA_034_DCT-N-B4	Intensity	Msp20250218112233_NCDK_conventional_converted_dev_1	IN	Confirmed|Low quality spectrum	DBYSGBYABPVNGO	PE 38:1	1	38	0	0	0	0	2.24718e-13	2.76262e+07	1.36016e-12
LP458	9449	8.918	12.402		748.585	748.585	0.31	0.41411	PE 36:0	[M+H]+	C41H82NO8P	PE	LVNGJLRDBYCPGB-UHFFFAOYSA-N	O=C(OCC(OC(=O)CCCCCCCCCCCCCCCCC)COP(=O)(O)OCCN)CCCCCCCCCCCCCCCCC	0.51	0.54	0.61	3.00	1.00	29.54	20251106_lipidomicsAAc-VaEx_ToxoDCT_POS-DDA_011_SQC01	Intensity	Msp20250218112233_NCDK_conventional_converted_dev_1	IN	Confirmed|Low quality spectrum	LVNGJLRDBYCPGB	PE 36:0	0	36	0	0	0	0	2.10802e-13	1.12094e+06	1.093e-12
LP469	11287	8.877	12.58		800.616	800.616	-0.48	-0.59954	PE 40:2|PE 18:1_22:1	[M+H]+	C45H86NO8P	PE	HIGXQDJTUMSNNI-UHFFFAOYSA-N	O=C(OCC(OC(=O)CCCCCCCCCCCC=CCCCCCCCC)COP(=O)(O)OCCN)CCCCCCCC=CCCCCCCCC	0.55	0.54	0.58	4.00	2.00	304.69	20251106_lipidomicsAAc-VaEx_ToxoDCT_POS-DDA_059_CondSQC07	Intensity	Msp20250218112233_NCDK_conventional_converted_dev_1	IN	Confirmed|Low quality spectrum	HIGXQDJTUMSNNI	PE 40:2	2	40	0	0	0	0	3.1531e-13	4.51351e+07	2.41595e-12
LP471	12335	8.914	12.673		826.632	826.632	-0.25	-0.30243	PE 42:3|PE 18:1_24:2	[M+H]+	C47H88NO8P	PE	HAYIICCRNIEKCQ-UHFFFAOYSA-N	O=C(OCC(OC(=O)CCCCCCCCCCCC=CCC=CCCCCCCC)COP(=O)(O)OCCN)CCCCCCCC=CCCCCCCCC	0.45	0.49	0.59	4.00	2.00	33.84	20251106_lipidomicsAAc-VaEx_ToxoDCT_POS-DDA_016_Tirl-P-B1	Intensity	Msp20250218112233_NCDK_conventional_converted_dev_1	IN shouldered	Confirmed|Low quality spectrum	HAYIICCRNIEKCQ	PE 42:3	3	42	0	0	0	0	1.64411e-13	6.29329e+06	1.27661e-12
LP483	11853	9.128	12.85		814.632	814.632	0	0	PE 41:2	[M+H]+	C46H88NO8P	PE	BLYLUOJGUSSDFR-UHFFFAOYSA-N	O=C(OCC(OC(=O)CCCCCCCCCCCCCCCCCCCCCCCC=CCC=CCCCCCCC)COP(=O)(O)OCCN)CCCC	0.25	0.35	0.51	4.00	1.00	11.61	20251106_lipidomicsAAc-VaEx_ToxoDCT_POS-DDA_020_DCT-N-A2	Intensity	Msp20250218112233_NCDK_conventional_converted_dev_1	IN	Confirmed|Low quality spectrum	BLYLUOJGUSSDFR	PE 41:2	2	41	0	0	0	0	0.648383	1.46055e+06	3.82434
LP495	12337	9.042	12.961		826.632	826.632	0.24	0.29033	PE 42:3|PE 18:0_24:3	[M+H]+	C47H88NO8P	PE	URHKRURDIGNAKI-UHFFFAOYSA-N	O=C(OCC(OC(=O)CCCCCCCCC=CCC=CCC=CCCCCCCC)COP(=O)(O)OCCN)CCCCCCCCCCCCCCCCC	0.34	0.38	0.45	4.00	2.00	15.96	20251106_lipidomicsAAc-VaEx_ToxoDCT_POS-DDA_023_Tirl-P-A1	Intensity	Msp20250218112233_NCDK_conventional_converted_dev_1	IN minor shouldered	Confirmed|Low quality spectrum	URHKRURDIGNAKI	PE 42:3	3	42	0	0	0	0	4.31541	3.24088e+06	21.4408
LP516	11363	9.419	13.095		802.632	802.632	-0.12	-0.14951	PE 40:1|PE 22:0_18:1	[M+H]+	C45H88NO8P	PE	FWHVZNCIAUKGET-UHFFFAOYSA-N	O=C(OCC(OC(=O)CCCCCCCC=CCCCCCCCC)COP(=O)(O)OCCN)CCCCCCCCCCCCCCCCCCCCC	0.59	0.56	0.58	4.00	2.00	42.65	20251106_lipidomicsAAc-VaEx_ToxoDCT_POS-DDA_045_DCT-N-A4	Intensity	Msp20250218112233_NCDK_conventional_converted_dev_1	IN	Confirmed|Low quality spectrum	FWHVZNCIAUKGET	PE 40:1	1	40	0	0	0	0	1.62996	1.39124e+07	9.40787
LP520	12420	9.362	13.125		828.647	828.648	-0.8	-0.96543	PE 42:2|PE 18:1_24:1	[M+H]+	C47H90NO8P	PE	NJRLOLMQFJOYGA-UHFFFAOYSA-N	O=C(OCC(OC(=O)CCCCCCCCCCCCCC=CCCCCCCCC)COP(=O)(O)OCCN)CCCCCCCC=CCCCCCCCC	0.57	0.54	0.57	4.00	2.00	121.71	20251106_lipidomicsAAc-VaEx_ToxoDCT_POS-DDA_047_Tirl-P-A4	Intensity	Msp20250218112233_NCDK_conventional_converted_dev_1	IN	Confirmed|Low quality spectrum	NJRLOLMQFJOYGA	PE 42:2	2	42	0	0	0	0	1.61473	2.00526e+07	9.86702
LP535	13503	9.4	13.274		854.663	854.663	-0.61	-0.71373	PE 44:3|PE 18:1_26:2	[M+H]+	C49H92NO8P	PE	UOOKTCWLUIFENM-UHFFFAOYSA-N	O=C(OCC(OC(=O)CCCCCCCCCCCCCC=CCC=CCCCCCCC)COP(=O)(O)OCCN)CCCCCCCC=CCCCCCCCC	0.33	0.38	0.49	4.00	2.00	26.32	20251106_lipidomicsAAc-VaEx_ToxoDCT_POS-DDA_029_SQC04	Intensity	Msp20250218112233_NCDK_conventional_converted_dev_1	IN	Confirmed|Low quality spectrum	UOOKTCWLUIFENM	PE 44:3	3	44	0	0	0	0	2.61357	2.91034e+06	19.4911
LP545	12502	9.869	13.312		830.662	830.663	-0.92	-1.1075	PE 42:1|PE 24:0_18:1	[M+H]+	C47H92NO8P	PE	HZQGLAQCNUAUPN-UHFFFAOYSA-N	O=C(OCC(OC(=O)CCCCCCCC=CCCCCCCCC)COP(=O)(O)OCCN)CCCCCCCCCCCCCCCCCCCCCCC	0.56	0.54	0.58	4.00	2.00	61.77	20251106_lipidomicsAAc-VaEx_ToxoDCT_POS-DDA_031_DCT-N-C4	Intensity	Msp20250218112233_NCDK_conventional_converted_dev_1	IN	Confirmed|Low quality spectrum	HZQGLAQCNUAUPN	PE 42:1	1	42	0	0	0	0	2.28413e-13	8.54162e+06	1.11914e-12
LP546	14587	10.212	13.312		884.71	884.71	-0.61	-0.68949	PE 46:2|PE 23:1_23:1	[M+H]+	C51H98NO8P	PE	BETNTNVRAVIQHR-UHFFFAOYSA-N	O=C(OCC(OC(=O)CCCCCCCCCCC=CCCCCCCCCCC)COP(=O)(O)OCCN)CCCCCCCCCCC=CCCCCCCCCCC	0.33	0.40	0.55	3.00	2.00	20579.1	20251106_lipidomicsAAc-VaEx_ToxoDCT_POS-DDA_019_Tirl-P-C1	Intensity	Msp20250218112233_NCDK_conventional_converted_dev_1	IN	Confirmed|Low quality spectrum	BETNTNVRAVIQHR	PE 46:2	2	46	0	0	0	0	2.88211	567729	15.797
LP550	13591	9.807	13.327		856.678	856.679	-0.98	-1.144	PE 44:2|PE 18:1_26:1	[M+H]+	C49H94NO8P	PE	WJXTZAGPAFZDCB-UHFFFAOYSA-N	O=C(OCC(OC(=O)CCCCCCCCCCCCCCCC=CCCCCCCCC)COP(=O)(O)OCCN)CCCCCCCC=CCCCCCCCC	0.56	0.52	0.56	4.00	2.00	188.23	20251106_lipidomicsAAc-VaEx_ToxoDCT_POS-DDA_027_DCT-N-A3	Intensity	Msp20250218112233_NCDK_conventional_converted_dev_1	IN	Confirmed|Low quality spectrum	WJXTZAGPAFZDCB	PE 44:2	2	44	0	0	0	0	2.11609	1.03941e+07	12.7738
LP554	13674	10.278	13.43		858.694	858.695	-0.12	-0.13975	PE 44:1	[M+H]+	C49H96NO8P	PE	MSBXOSSDSZGZJA-UHFFFAOYSA-N	O=C(OCC(OC(=O)CCCCCCCC=CCCCCCCCC)COP(=O)(O)OCCN)CCCCCCCCCCCCCCCCCCCCCCCCC	0.48	0.50	0.58	4.00	1.00	3307.61	20251106_lipidomicsAAc-VaEx_ToxoDCT_POS-DDA_021_DCT-P-C1	Intensity	Msp20250218112233_NCDK_conventional_converted_dev_1	IN	Confirmed|Low quality spectrum	MSBXOSSDSZGZJA	PE 44:1	1	44	0	0	0	0	1.96762	925242	11.9536
LP092	8318	5.339	7.714		710.497	710.497	-0.06	-0.084448	PG 30:1	[M+NH4]+	C36H69O10P	PG	MTMHDCFTYMJFJX-UHFFFAOYSA-N	O=C(OCC(OC(=O)CCCCCCCCCCCCC=CCCCCCCCCCC)COP(=O)(O)OCC(O)CO)CCCC	0.45	0.54	0.67	4.00	1.00	88.4	20251106_lipidomicsAAc-VaEx_ToxoDCT_POS-DDA_036_SQC05	Intensity	Msp20250218112233_NCDK_conventional_converted_dev_1	IN	Confirmed|Low quality spectrum	MTMHDCFTYMJFJX	PG 30:1	1	30	0	0	0	0	5.07049	1.28184e+06	21.4598
LP096	9079	5.413	7.866		736.512	736.512	0.06	0.081465	PG 32:2	[M+NH4]+	C38H71O10P	PG	GHQNERCMPIDAAU-UHFFFAOYSA-N	O=C(OCC(OC(=O)CCCCCCCC=CCCCCCC)COP(=O)(O)OCC(O)CO)CCCCCCCC=CCCCCCC	0.36	0.47	0.71	3.00	1.00	52.57	20251106_lipidomicsAAc-VaEx_ToxoDCT_POS-DDA_054_Tirl-P-C2	Intensity	Msp20250218112233_NCDK_conventional_converted_dev_1	IN	Confirmed|Low quality spectrum	GHQNERCMPIDAAU	PG 32:2	2	32	0	0	0	0	2.75197	794789	11.0934
LP110	9984	6.08	8.056		764.543	764.544	-0.25	-0.32699	PG 34:2|PG 16:1_18:1	[M+NH4]+	C40H75O10P	PG	VCYYBLIRAQBPTM-UHFFFAOYSA-N	O=C(OCC(OC(=O)CCCCCCCC=CCCCCCCCC)COP(=O)(O)OCC(O)CO)CCCCCCCC=CCCCCCC	0.48	0.51	0.72	4.00	2.00	285.65	20251106_lipidomicsAAc-VaEx_ToxoDCT_POS-DDA_042_DCT-P-B2	Intensity	Msp20250218112233_NCDK_conventional_converted_dev_1	IN	Confirmed	VCYYBLIRAQBPTM	PG 34:2	2	34	0	0	0	0	1.95779	7.50993e+06	9.56548
LP123	7603	5.282	8.167		684.481	684.481	-0.43	-0.62821	PG 28:0|PG 14:0_14:0	[M+NH4]+	C34H67O10P	PG	BPHQZTVXXXJVHI-UHFFFAOYSA-N	O=C(OCC(OC(=O)CCCCCCCCCCCCC)COP(=O)(O)OCC(O)CO)CCCCCCCCCCCCC	0.34	0.41	0.70	3.00	2.00	192.42	20251106_lipidomicsAAc-VaEx_ToxoDCT_POS-DDA_017_DCT-N-B2	Intensity	Msp20250218112233_NCDK_conventional_converted_dev_1	IN	Confirmed|Low quality spectrum	BPHQZTVXXXJVHI	PG 28:0	0	28	0	0	0	0	2.62578	2.47983e+06	11.4641
LP135	9128	6.022	8.229		738.528	738.528	-0.25	-0.33851	PG 32:1|PG 14:0_18:1	[M+NH4]+	C38H73O10P	PG	GKSUEOBCMJKHAW-UHFFFAOYSA-N	O=C(OCC(OC(=O)CCCCCCCC=CCCCCCCCC)COP(=O)(O)OCC(O)CO)CCCCCCCCCCCCC	0.62	0.65	0.74	4.00	2.00	1158.33	20251106_lipidomicsAAc-VaEx_ToxoDCT_POS-DDA_052_DCT-N-A1	Intensity	Msp20250218112233_NCDK_conventional_converted_dev_1	IN	Confirmed	GKSUEOBCMJKHAW	PG 32:1	1	32	0	0	0	0	3.09328	1.48064e+07	13.5733
LP143	9918	5.546	8.281		762.528	762.528	0.3	0.39343	PG 34:3	[M+NH4]+	C40H73O10P	PG	ZFJRSRFWCGVLFX-UHFFFAOYSA-N	O=C(OCC(OC(=O)CCCCCCCCCCCCC=CCC=CCC=CCCCCCCC)COP(=O)(O)OCC(O)CO)CCCCC	0.17	0.29	0.67	4.00	1.00	12.76	20251106_lipidomicsAAc-VaEx_ToxoDCT_POS-DDA_030_Tirl-P-C4	Intensity	Msp20250218112233_NCDK_conventional_converted_dev_1	IN	Confirmed|Low quality spectrum	ZFJRSRFWCGVLFX	PG 34:3	3	34	0	0	0	0	2.46214	392557	8.26426
LP150	8375	5.99	8.366		712.512	712.512	-0.18	-0.25263	PG 30:0|PG 14:0_16:0	[M+NH4]+	C36H71O10P	PG	ZAXBYLHGBBMAAY-UHFFFAOYSA-N	O=C(OCC(OC(=O)CCCCCCCCCCCCCCC)COP(=O)(O)OCC(O)CO)CCCCCCCCCCCCC	0.49	0.52	0.73	4.00	2.00	168.7	20251106_lipidomicsAAc-VaEx_ToxoDCT_POS-DDA_051_Tirl-P-B3	Intensity	Msp20250218112233_NCDK_conventional_converted_dev_1	IN	Confirmed	ZAXBYLHGBBMAAY	PG 30:0	0	30	0	0	0	0	5.41972	6.48993e+06	23.9763
LP171	10040	6.699	8.457		766.559	766.559	-0.31	-0.4044	PG 34:1|PG 16:0_18:1	[M+NH4]+	C40H77O10P	PG	PAZGBAOHGQRCBP-UHFFFAOYSA-N	O=C(OCC(OC(=O)CCCCCCCC=CCCCCCCCC)COP(=O)(O)OCC(O)CO)CCCCCCCCCCCCCCC	0.61	0.63	0.71	4.00	2.00	1725.83	20251106_lipidomicsAAc-VaEx_ToxoDCT_POS-DDA_034_DCT-N-B4	Intensity	Msp20250218112233_NCDK_conventional_converted_dev_1	IN	Confirmed	PAZGBAOHGQRCBP	PG 34:1	1	34	0	0	0	0	6.51604	2.65305e+07	17.6091
LP184	11002	6.729	8.609		792.574	792.575	-0.43	-0.54254	PG 36:2|PG 18:1_18:1	[M+NH4]+	C42H79O10P	PG	DSNRWDQKZIEDDB-UHFFFAOYSA-N	O=C(OCC(OC(=O)CCCCCCCC=CCCCCCCCC)COP(=O)(O)OCC(O)CO)CCCCCCCC=CCCCCCCCC	0.60	0.62	0.74	3.00	2.00	852.54	20251106_lipidomicsAAc-VaEx_ToxoDCT_POS-DDA_038_DCT-N-C3	Intensity	Msp20250218112233_NCDK_conventional_converted_dev_1	IN	Confirmed|Low quality spectrum	DSNRWDQKZIEDDB	PG 36:2	2	36	0	0	0	0	5.15055	3.03611e+07	24.0788
LP437	14306	8.376	12.077		876.669	876.669	0.13	0.14829	PG 42:2	[M+NH4]+	C48H91O10P	PG	SHNYYPZMSCUIMB-UHFFFAOYSA-N	O=C(OCC(OC(=O)CCCCCCCCCC=CCCCCCCCCC)COP(=O)(O)OCC(O)CO)CCCCCCCCCC=CCCCCCCCCC	0.57	0.60	0.69	3.00	1.00	8139.34	20251106_lipidomicsAAc-VaEx_ToxoDCT_POS-DDA_039_DCT-P-A2	Intensity	Msp20250218112233_NCDK_conventional_converted_dev_1	IN	Confirmed|Low quality spectrum	SHNYYPZMSCUIMB	PG 42:2	2	42	0	0	0	0	5.59896	1.38263e+06	16.3807
LP451	15259	8.847	12.285		904.699	904.7	-0.79	-0.87322	PG 44:2|PG 18:1_26:1	[M+NH4]+	C50H95O10P	PG	WKDOCAVTSJLWGM-UHFFFAOYSA-N	O=C(OCC(OC(=O)CCCCCCCCCCCCCCCC=CCCCCCCCC)COP(=O)(O)OCC(O)CO)CCCCCCCC=CCCCCCCCC	0.49	0.49	0.70	4.00	2.00	42493.9	20251106_lipidomicsAAc-VaEx_ToxoDCT_POS-DDA_031_DCT-N-C4	Intensity	Msp20250218112233_NCDK_conventional_converted_dev_1	IN	Confirmed	WKDOCAVTSJLWGM	PG 44:2	2	44	0	0	0	0	6.94009	3.50245e+06	17.2403
LP467	14376	8.846	12.548		878.684	878.685	-0.49	-0.55765	PG 42:1	[M+NH4]+	C48H93O10P	PG	KXRWYAZYFSAZIW-UHFFFAOYSA-N	O=C(OCC(OC(=O)CCCCCCCCCCCCCCCCCCCCCCCCC=CCCCCCCCCCC)COP(=O)(O)OCC(O)CO)CCCC	0.33	0.45	0.70	4.00	1.00	85.82	20251106_lipidomicsAAc-VaEx_ToxoDCT_POS-DDA_042_DCT-P-B2	Intensity	Msp20250218112233_NCDK_conventional_converted_dev_1	IN	Confirmed|Low quality spectrum	KXRWYAZYFSAZIW	PG 42:1	1	42	0	0	0	0	5.19015	1.34106e+06	13.3705
LP077	10221	5.124	7.394		772.497	772.497	-0.06	-0.07767	PI 28:0	[M+NH4]+	C37H71O13P	PI	ZLQQRURTLNCMPY-UHFFFAOYSA-N	O=C(OCC(OC(=O)CCCC)COP(=O)(O)OC1C(O)C(O)C(O)C(O)C1O)CCCCCCCCCCCCCCCCCCCCCC	0.21	0.23	0.70	2.00	2.00	57.91	20251106_lipidomicsAAc-VaEx_ToxoDCT_POS-DDA_049_DCT-P-C2	Intensity	Msp20250218112233_NCDK_conventional_converted_dev_1	IN	Confirmed|Low quality spectrum	ZLQQRURTLNCMPY	PI 28:0	0	28	0	0	0	0	3.28141	935519	18.1344
LP094	10766	5.489	7.833		786.512	786.513	-0.86	-1.0934	PI 29:0	[M+NH4]+	C38H73O13P	PI	DOLTXFQDPFFSQS-UHFFFAOYSA-N	O=C(OCC(OC(=O)CCCC)COP(=O)(O)OC1C(O)C(O)C(O)C(O)C1O)CCCCCCCCCCCCCCCCCCCCCCC	0.05	0.07	0.70	2.00	2.00	14.58	20251106_lipidomicsAAc-VaEx_ToxoDCT_POS-DDA_046_DCT-P-C3	Intensity	Msp20250218112233_NCDK_conventional_converted_dev_1	IN	Confirmed|Low quality spectrum	DOLTXFQDPFFSQS	PI 29:0	0	29	0	0	0	0	1.90407	134879	4.96944
LP097	11198	5.2	7.873		798.512	798.513	-0.31	-0.38822	PI 30:1	[M+NH4]+	C39H73O13P	PI	XRNOFARESNBWGE-UHFFFAOYSA-N	O=C(OCC(OC(=O)CCCCCCCCCCCCC=CCCCCCCCCCC)COP(=O)(O)OC1C(O)C(O)C(O)C(O)C1O)CCCC	0.35	0.37	0.70	2.00	2.00	55.19	20251106_lipidomicsAAc-VaEx_ToxoDCT_POS-DDA_035_DCT-P-C4	Intensity	Msp20250218112233_NCDK_conventional_converted_dev_1	IN	Confirmed|Low quality spectrum	XRNOFARESNBWGE	PI 30:1	1	30	0	0	0	0	1.40996	2.20435e+06	4.50994
LP101	11743	5.553	7.985		812.529	812.528	0.86	1.0584	PI 31:1	[M+NH4]+	C40H75O13P	PI	JLVZRLWWUZOEFV-UHFFFAOYSA-N	O=C(OCC(OC(=O)CCCCCCCCCCCCCCCC=CCCCCCCCC)COP(=O)(O)OC1C(O)C(O)C(O)C(O)C1O)CCCC	0.07	0.11	0.70	2.00	2.00	15.22	20251106_lipidomicsAAc-VaEx_ToxoDCT_POS-DDA_021_DCT-P-C1	Intensity	Msp20250218112233_NCDK_conventional_converted_dev_1	IN	Confirmed|Low quality spectrum	JLVZRLWWUZOEFV	PI 31:1	1	31	0	0	0	0	2.70283	203097	5.14913
LP121	15119	5.728	8.16		900.559	900.56	-0.49	-0.54411	PI 38:6	[M+NH4]+	C47H79O13P	PI	UYSVRXBTRWJRBF-UHFFFAOYSA-N	O=C(OCC(OC(=O)CCCCCCCCCCCCC=CCC=CCC=CCC=CCC=CCC=CCC)COP(=O)(O)OC1C(O)C(O)C(O)C(O)C1O)CCCCC	0.50	0.58	0.70	2.00	2.00	14.77	20251106_lipidomicsAAc-VaEx_ToxoDCT_POS-DDA_040_Tirl-P-A2	Intensity	Msp20250218112233_NCDK_conventional_converted_dev_1	IN	Confirmed|Low quality spectrum	UYSVRXBTRWJRBF	PI 38:6	6	38	0	0	0	0	5.70824	448530	8.33535
LP128	12232	5.284	8.183		824.528	824.528	-0.36	-0.43661	PI 32:2	[M+NH4]+	C41H75O13P	PI	VXNZCZDXNFRBGK-UHFFFAOYSA-N	O=C(OCC(OC(=O)CCCCCCCCCCCCCC=CCC=CCCCCCCC)COP(=O)(O)OC1C(O)C(O)C(O)C(O)C1O)CCCCC	0.11	0.09	0.70	2.00	2.00	27.86	20251106_lipidomicsAAc-VaEx_ToxoDCT_POS-DDA_049_DCT-P-C2	Intensity	Msp20250218112233_NCDK_conventional_converted_dev_1	IN	Confirmed|Low quality spectrum	VXNZCZDXNFRBGK	PI 32:2	2	32	0	0	0	0	3.82033	1.07468e+06	16.7518
LP129	14238	5.448	8.183		874.544	874.544	-0.37	-0.42308	PI 36:5	[M+NH4]+	C45H77O13P	PI	KJFDHWRTTLJWPG-UHFFFAOYSA-N	O=C(OCC(OC(=O)CCCCCCCCCCCCCC=CCC=CCC=CCC=CCC=CCC)COP(=O)(O)OC1C(O)C(O)C(O)C(O)C1O)CCCCC	0.08	0.08	0.70	2.00	2.00	18.79	20251106_lipidomicsAAc-VaEx_ToxoDCT_POS-DDA_051_Tirl-P-B3	Intensity	Msp20250218112233_NCDK_conventional_converted_dev_1	IN shouldered	Confirmed|Low quality spectrum	KJFDHWRTTLJWPG	PI 36:5	5	36	0	0	0	0	6.46558	249521	14.3786
LP131	13400	5.953	8.201		852.559	852.56	-0.67	-0.78587	PI 34:2	[M+NH4]+	C43H79O13P	PI	YHPPEKFMAUATQU-UHFFFAOYSA-N	O=C(OCC(OC(=O)CCCCCCCCCCCCCCCC=CCC=CCCCCCCC)COP(=O)(O)OC1C(O)C(O)C(O)C(O)C1O)CCCCC	0.47	0.45	0.70	2.00	2.00	242.99	20251106_lipidomicsAAc-VaEx_ToxoDCT_POS-DDA_053_DCT-P-A3	Intensity	Msp20250218112233_NCDK_conventional_converted_dev_1	IN shouldered	Confirmed|Low quality spectrum	YHPPEKFMAUATQU	PI 34:2	2	34	0	0	0	0	5.3231	8.58135e+06	34.5751
LP138	15990	5.756	8.252		926.575	926.575	-0.12	-0.12951	PI 40:7	[M+NH4]+	C49H81O13P	PI	KCMHIBXOMWTTIF-UHFFFAOYSA-N	O=C(OCC(OC(=O)CCCCCCCCCCCC=CCC=CCC=CCC=CCC=CCC=CCC=CCC)COP(=O)(O)OC1C(O)C(O)C(O)C(O)C1O)CCCCC	0.21	0.26	0.70	2.00	2.00	1465.03	20251106_lipidomicsAAc-VaEx_ToxoDCT_POS-DDA_023_Tirl-P-A1	Intensity	Msp20250218112233_NCDK_conventional_converted_dev_1	IN	Confirmed|Low quality spectrum	KCMHIBXOMWTTIF	PI 40:7	7	40	0	0	0	0	5.94985	201682	13.0922
LP145	14293	5.928	8.311		876.559	876.56	-0.67	-0.76435	PI 36:4	[M+NH4]+	C45H79O13P	PI	XVKABIPRYODIOB-UHFFFAOYSA-N	O=C(OCC(OC(=O)CCCCCCCCCCCCCCCCC=CCC=CCC=CCC=CCC)COP(=O)(O)OC1C(O)C(O)C(O)C(O)C1O)CCCCC	0.45	0.48	0.66	2.00	2.00	215.19	20251106_lipidomicsAAc-VaEx_ToxoDCT_POS-DDA_047_Tirl-P-A4	Intensity	Msp20250218112233_NCDK_conventional_converted_dev_1	IN	Confirmed|Low quality spectrum	XVKABIPRYODIOB	PI 36:4	4	36	0	0	0	0	2.14531	4.09082e+06	3.93423
LP151	15194	5.951	8.369		902.575	902.575	-0.67	-0.74232	PI 38:5	[M+NH4]+	C47H81O13P	PI	VQQYLRVDQYUPMC-UHFFFAOYSA-N	O=C(OCC(OC(=O)CCCCCCCCCCCCCCCC=CCC=CCC=CCC=CCC=CCC)COP(=O)(O)OC1C(O)C(O)C(O)C(O)C1O)CCCCC	0.55	0.56	0.70	2.00	2.00	130.84	20251106_lipidomicsAAc-VaEx_ToxoDCT_POS-DDA_044_Tirl-P-B4	Intensity	Msp20250218112233_NCDK_conventional_converted_dev_1	IN	Confirmed|Low quality spectrum	VQQYLRVDQYUPMC	PI 38:5	5	38	0	0	0	0	1.38742	3.23468e+06	3.26926
LP156	11268	5.847	8.405		800.527	800.528	-1.4	-1.7488	PI 30:0	[M+NH4]+	C39H75O13P	PI	AOJLEQPFCZOIJT-UHFFFAOYSA-N	O=C(OCC(OC(=O)CCCC)COP(=O)(O)OC1C(O)C(O)C(O)C(O)C1O)CCCCCCCCCCCCCCCCCCCCCCCC	0.58	0.59	0.74	2.00	2.00	1199.01	20251106_lipidomicsAAc-VaEx_ToxoDCT_POS-DDA_053_DCT-P-A3	Intensity	Msp20250218112233_NCDK_conventional_converted_dev_1	IN	Confirmed|Low quality spectrum	AOJLEQPFCZOIJT	PI 30:0	0	30	0	0	0	0	3.55015	2.33562e+07	14.4611
LP164	13490	6.597	8.438		854.575	854.575	-0.49	-0.57338	PI 34:1	[M+NH4]+	C43H81O13P	PI	SDQPVICJYAJWBM-UHFFFAOYSA-N	O=C(OCC(OC(=O)CCCCCCCCCCCCCCC=CCCCCCCCCCCCC)COP(=O)(O)OC1C(O)C(O)C(O)C(O)C1O)CCCC	0.51	0.48	0.63	2.00	2.00	1744.72	20251106_lipidomicsAAc-VaEx_ToxoDCT_POS-DDA_015_SQC02	Intensity	Msp20250218112233_NCDK_conventional_converted_dev_1	IN	Confirmed|Low quality spectrum	SDQPVICJYAJWBM	PI 34:1	1	34	0	0	0	0	4.79617	6.38396e+07	22.0715
LP165	14362	6.446	8.439		878.575	878.575	-0.25	-0.28455	PI 36:3	[M+NH4]+	C45H81O13P	PI	LROZICDCGXRFNA-UHFFFAOYSA-N	O=C(OCC(OC(=O)CCCCCCCCCCCCCCC=CCC=CCC=CCCCCCCC)COP(=O)(O)OC1C(O)C(O)C(O)C(O)C1O)CCCCC	0.41	0.43	0.67	2.00	2.00	198.76	20251106_lipidomicsAAc-VaEx_ToxoDCT_POS-DDA_057_SQC08	Intensity	Msp20250218112233_NCDK_conventional_converted_dev_1	IN	Confirmed|Low quality spectrum	LROZICDCGXRFNA	PI 36:3	3	36	0	0	0	0	0.694507	6.15e+06	3.29788
LP169	15249	6.598	8.453		904.59	904.591	-0.61	-0.67434	PI 38:4	[M+NH4]+	C47H83O13P	PI	DLTKHZSJDRZTDM-UHFFFAOYSA-N	O=C(OCC(OC(=O)CCCCCCCCCCCCCCCCCCC=CCC=CCC=CCC=CCC)COP(=O)(O)OC1C(O)C(O)C(O)C(O)C1O)CCCCC	0.61	0.58	0.74	2.00	2.00	68745.9	20251106_lipidomicsAAc-VaEx_ToxoDCT_POS-DDA_027_DCT-N-A3	Intensity	Msp20250218112233_NCDK_conventional_converted_dev_1	IN	Confirmed|Low quality spectrum	DLTKHZSJDRZTDM	PI 38:4	4	38	0	0	0	0	1.29221e-13	7.50977e+06	3.16229e-13
LP170	15250	6.458	8.453		904.591	904.591	-0.42	-0.4643	PI 38:4	[M+NH4]+	C47H83O13P	PI	DLTKHZSJDRZTDM-UHFFFAOYSA-N	O=C(OCC(OC(=O)CCCCCCCCCCCCCCCCCCC=CCC=CCC=CCC=CCC)COP(=O)(O)OC1C(O)C(O)C(O)C(O)C1O)CCCCC	0.56	0.53	0.75	2.00	2.00	27499.1	20251106_lipidomicsAAc-VaEx_ToxoDCT_POS-DDA_051_Tirl-P-B3	Intensity	Msp20250218112233_NCDK_conventional_converted_dev_1	IN minor	Confirmed|Low quality spectrum	DLTKHZSJDRZTDM	PI 38:4	4	38	0	0	0	0	3.4163	4.60047e+06	17.8271
LP175	14434	6.616	8.487		880.59	880.591	-0.85	-0.96526	PI 36:2	[M+NH4]+	C45H83O13P	PI	MTZOYTZXXAANDJ-UHFFFAOYSA-N	O=C(OCC(OC(=O)CCCCCCCCCCCCCCCCCC=CCC=CCCCCCCC)COP(=O)(O)OC1C(O)C(O)C(O)C(O)C1O)CCCCC	0.63	0.61	0.74	2.00	2.00	270.46	20251106_lipidomicsAAc-VaEx_ToxoDCT_POS-DDA_045_DCT-N-A4	Intensity	Msp20250218112233_NCDK_conventional_converted_dev_1	IN	Confirmed|Low quality spectrum	MTZOYTZXXAANDJ	PI 36:2	2	36	0	0	0	0	3.53685	2.29173e+07	25.3973
LP176	12315	5.904	8.488		826.543	826.544	-1.16	-1.4034	PI 32:1	[M+NH4]+	C41H77O13P	PI	JKSVQYYKOHHJBJ-UHFFFAOYSA-N	O=C(OCC(OC(=O)CCCCCCCCCCCCCCC=CCCCCCCCCCC)COP(=O)(O)OC1C(O)C(O)C(O)C(O)C1O)CCCC	0.42	0.40	0.71	2.00	2.00	205.26	20251106_lipidomicsAAc-VaEx_ToxoDCT_POS-DDA_039_DCT-P-A2	Intensity	Msp20250218112233_NCDK_conventional_converted_dev_1	IN	Confirmed|Low quality spectrum	JKSVQYYKOHHJBJ	PI 32:1	1	32	0	0	0	0	3.74935	2.50199e+07	20.9094
LP200	15398	7.308	8.699		908.622	908.622	-0.42	-0.46224	PI 38:2	[M+NH4]+	C47H87O13P	PI	KYWJPIUMTJKDPJ-UHFFFAOYSA-N	O=C(OCC(OC(=O)CCCCCCCCCCCCCCCCCCCC=CCC=CCCCCCCC)COP(=O)(O)OC1C(O)C(O)C(O)C(O)C1O)CCCCC	0.67	0.63	0.74	2.00	2.00	44.1	20251106_lipidomicsAAc-VaEx_ToxoDCT_POS-DDA_016_Tirl-P-B1	Intensity	Msp20250218112233_NCDK_conventional_converted_dev_1	IN shouldered	Confirmed|Low quality spectrum	KYWJPIUMTJKDPJ	PI 38:2	2	38	0	0	0	0	3.98214	5.32122e+06	21.0671
LP206	14512	7.236	8.746		882.607	882.607	0.61	0.69113	PI 36:1	[M+NH4]+	C45H85O13P	PI	LETSRLIPNBVQKS-UHFFFAOYSA-N	O=C(OCC(OC(=O)CCCCCCCCCCCCCCCCCCC=CCCCCCCCCCC)COP(=O)(O)OC1C(O)C(O)C(O)C(O)C1O)CCCC	0.63	0.58	0.70	2.00	2.00	281.82	20251106_lipidomicsAAc-VaEx_ToxoDCT_POS-DDA_019_Tirl-P-C1	Intensity	Msp20250218112233_NCDK_conventional_converted_dev_1	IN	Confirmed|Low quality spectrum	LETSRLIPNBVQKS	PI 36:1	1	36	0	0	0	0	3.55873	1.36059e+07	17.2613
LP207	15316	7.089	8.76		906.606	906.607	-0.49	-0.54048	PI 38:3	[M+NH4]+	C47H85O13P	PI	NPWRWGXDFKJOGR-UHFFFAOYSA-N	O=C(OCC(OC(=O)CCCCCCCCCCCCCCCCC=CCC=CCC=CCCCCCCC)COP(=O)(O)OC1C(O)C(O)C(O)C(O)C1O)CCCCC	0.62	0.64	0.70	2.00	2.00	268.48	20251106_lipidomicsAAc-VaEx_ToxoDCT_POS-DDA_059_CondSQC07	Intensity	Msp20250218112233_NCDK_conventional_converted_dev_1	IN	Confirmed|Low quality spectrum	NPWRWGXDFKJOGR	PI 38:3	3	38	0	0	0	0	4.60547	1.37245e+07	22.7056
LP232	16175	7.076	8.985		932.622	932.622	-0.18	-0.193	PI 40:4	[M+NH4]+	C49H87O13P	PI	MITIVHPIBPGNDA-UHFFFAOYSA-N	O=C(OCC(OC(=O)CCCCCCCCCCCCCCCCCCCCC=CCC=CCC=CCC=CCC)COP(=O)(O)OC1C(O)C(O)C(O)C(O)C1O)CCCCC	0.19	0.24	0.70	2.00	2.00	16.06	20251106_lipidomicsAAc-VaEx_ToxoDCT_POS-DDA_047_Tirl-P-A4	Intensity	Msp20250218112233_NCDK_conventional_converted_dev_1	IN	Confirmed|Low quality spectrum	MITIVHPIBPGNDA	PI 40:4	4	40	0	0	0	0	12.204	870746	28.2964
LP257	16249	7.519	9.324		934.638	934.638	-0.06	-0.064196	PI 40:3	[M+NH4]+	C49H89O13P	PI	REHLFJHXVUOPTA-UHFFFAOYSA-N	O=C(OCC(OC(=O)CCCCCCCCCCCCCCCCCCC=CCC=CCC=CCCCCCCC)COP(=O)(O)OC1C(O)C(O)C(O)C(O)C1O)CCCCC	0.68	0.62	0.70	2.00	2.00	7956.34	20251106_lipidomicsAAc-VaEx_ToxoDCT_POS-DDA_023_Tirl-P-A1	Intensity	Msp20250218112233_NCDK_conventional_converted_dev_1	IN	Confirmed|Low quality spectrum	REHLFJHXVUOPTA	PI 40:3	3	40	0	0	0	0	0.249527	2.26579e+06	0.887713
LP139	10526	5.829	8.261		780.539	780.539	0.13	0.16655	PI-Cer 34:1;O2	[M+H]+	C40H78NO11P	PI_Cer	WVBPERPGKDLZCD-UHFFFAOYSA-N	O=C(NC(COP(=O)(O)OC1C(O)C(O)C(O)C(O)C1O)C(O)C=CCCCCCCC)CCCCCCCCCCCCCCCCCCCCC	0.28	0.24	0.75	1.00	1.00	114.75	20251106_lipidomicsAAc-VaEx_ToxoDCT_POS-DDA_055_DCT-N-B3	Intensity	Msp20250218112233_NCDK_conventional_converted_dev_1	IN	Confirmed|Low quality spectrum	WVBPERPGKDLZCD	PI-Cer 34:1;O2	1	34	0	0	0	0	4.05371	2.03646e+06	14.0657
LP085	8216	5.268	7.635		706.465	706.465	-0.49	-0.69359	PS 30:1	[M+H]+	C36H68NO10P	PS	HRRVDXPZRCSTCF-UHFFFAOYSA-N	O=C(OCC(OC(=O)CCCCCCCCCCCCC=CCCCCCCCCCC)COP(=O)(O)OCC(N)C(=O)O)CCCC	0.45	0.55	0.86	6.00	1.00	25.81	20251106_lipidomicsAAc-VaEx_ToxoDCT_POS-DDA_024_DCT-N-C2	Intensity	Msp20250218112233_NCDK_conventional_converted_dev_1	IN	Confirmed|Low quality spectrum	HRRVDXPZRCSTCF	PS 30:1	1	30	0	0	0	0	3.12979	361649	13.9841
LP089	9677	5.237	7.669		756.481	756.481	0.12	0.15863	PS 34:4	[M+H]+	C40H70NO10P	PS	FSRDUWQTQHJKSH-UHFFFAOYSA-N	O=C(OCC(OC(=O)CCCCCCCC=CCC=CCCCC)COP(=O)(O)OCC(N)C(=O)O)CCCCCCCC=CCC=CCCCC	0.45	0.58	0.85	4.00	1.00	2422.57	20251106_lipidomicsAAc-VaEx_ToxoDCT_POS-DDA_046_DCT-P-C3	Intensity	Msp20250218112233_NCDK_conventional_converted_dev_1	IN	Confirmed|Low quality spectrum	FSRDUWQTQHJKSH	PS 34:4	4	34	0	0	0	0	3.50972	394136	7.08227
LP093	8962	5.378	7.832		732.481	732.481	0.24	0.32765	PS 32:2	[M+H]+	C38H70NO10P	PS	SYAYTZJXUCQTMJ-UHFFFAOYSA-N	O=C(OCC(OC(=O)CCCCCCCC=CCCCCCC)COP(=O)(O)OCC(N)C(=O)O)CCCCCCCC=CCCCCCC	0.46	0.62	0.86	4.00	1.00	29.07	20251106_lipidomicsAAc-VaEx_ToxoDCT_POS-DDA_030_Tirl-P-C4	Intensity	Msp20250218112233_NCDK_conventional_converted_dev_1	IN	Confirmed|Low quality spectrum	SYAYTZJXUCQTMJ	PS 32:2	2	32	0	0	0	0	2.83393	627982	10.8932
LP100	10524	4.841	7.957		780.481	780.481	-0.06	-0.076876	PS 36:6	[M+H]+	C42H70NO10P	PS	MIZPDGHDRVZLTB-UHFFFAOYSA-N	O=C(OCC(OC(=O)CCCCCCCC=CCC=CCC=CCC)COP(=O)(O)OCC(N)C(=O)O)CCCCCCCC=CCC=CCC=CCC	0.33	0.51	0.84	4.00	1.00	12.98	20251106_lipidomicsAAc-VaEx_ToxoDCT_POS-DDA_037_Tirl-P-C3	Intensity	Msp20250218112233_NCDK_conventional_converted_dev_1	IN	Confirmed|Low quality spectrum	MIZPDGHDRVZLTB	PS 36:6	6	36	0	0	0	0	4.42232	137599	9.97107
LP105	7506	5.189	8.018		680.449	680.45	-0.37	-0.54376	PS 28:0	[M+H]+	C34H66NO10P	PS	WKJDWDLHIOUPPL-UHFFFAOYSA-N	O=C(OCC(OC(=O)CCCCCCCCCCCCC)COP(=O)(O)OCC(N)C(=O)O)CCCCCCCCCCCCC	0.10	0.19	0.68	4.00	1.00	7967.54	20251106_lipidomicsAAc-VaEx_ToxoDCT_POS-DDA_049_DCT-P-C2	Intensity	Msp20250218112233_NCDK_conventional_converted_dev_1	IN	Confirmed|Low quality spectrum	WKJDWDLHIOUPPL	PS 28:0	0	28	0	0	0	0	6.02246	118547	26.621
LP107	11509	5.115	8.034		806.496	806.497	-0.24	-0.29758	PS 38:7	[M+H]+	C44H72NO10P	PS	YPAFYKHAOMRPBE-UHFFFAOYSA-N	O=C(OCC(OC(=O)CCCCCCCCCC=CCC=CCC=CCC=CCC=CCC=CCC=CCC)COP(=O)(O)OCC(N)C(=O)O)CCCCC	0.19	0.30	0.85	6.00	1.00	9.6	20251106_lipidomicsAAc-VaEx_ToxoDCT_POS-DDA_016_Tirl-P-B1	Intensity	Msp20250218112233_NCDK_conventional_converted_dev_1	IN	Confirmed|Low quality spectrum	YPAFYKHAOMRPBE	PS 38:7	7	38	0	0	0	0	4.74859	196798	8.03946
LP108	11510	4.98	8.034		806.497	806.497	-0.12	-0.14879	PS 38:7	[M+H]+	C44H72NO10P	PS	YPAFYKHAOMRPBE-UHFFFAOYSA-N	O=C(OCC(OC(=O)CCCCCCCCCC=CCC=CCC=CCC=CCC=CCC=CCC=CCC)COP(=O)(O)OCC(N)C(=O)O)CCCCC	0.40	0.57	0.84	6.00	1.00	8.18	20251106_lipidomicsAAc-VaEx_ToxoDCT_POS-DDA_030_Tirl-P-C4	Intensity	Msp20250218112233_NCDK_conventional_converted_dev_1	IN minor	Confirmed|Low quality spectrum	YPAFYKHAOMRPBE	PS 38:7	7	38	0	0	0	0	1.66103	121383	2.26697
LP114	9019	5.983	8.114		734.496	734.497	-0.24	-0.32675	PS 32:1	[M+H]+	C38H72NO10P	PS	IGTOJCCIZOYIHC-UHFFFAOYSA-N	O=C(OCC(OC(=O)CCCCCCCCCCCCCCC=CCCCCCCCCCC)COP(=O)(O)OCC(N)C(=O)O)CCCC	0.61	0.79	0.85	6.00	1.00	532.88	20251106_lipidomicsAAc-VaEx_ToxoDCT_POS-DDA_046_DCT-P-C3	Intensity	Msp20250218112233_NCDK_conventional_converted_dev_1	IN	Confirmed|Low quality spectrum	IGTOJCCIZOYIHC	PS 32:1	1	32	0	0	0	0	1.87575e-13	9.76565e+06	7.1033e-13
LP115	11590	5.47	8.132		808.512	808.512	-0.73	-0.90289	PS 38:6	[M+H]+	C44H74NO10P	PS	RGZYXTLKTQKZRG-UHFFFAOYSA-N	O=C(OCC(OC(=O)CCCCCCCCC=CCC=CCC=CCC)COP(=O)(O)OCC(N)C(=O)O)CCCCCCCCC=CCC=CCC=CCC	0.50	0.69	0.84	4.00	1.00	88.87	20251106_lipidomicsAAc-VaEx_ToxoDCT_POS-DDA_033_Tirl-P-A3	Intensity	Msp20250218112233_NCDK_conventional_converted_dev_1	IN	Confirmed|Low quality spectrum	RGZYXTLKTQKZRG	PS 38:6	6	38	0	0	0	0	2.92706e-13	2.94635e+06	5.40211e-13
LP122	9812	6.042	8.164		760.512	760.512	-0.31	-0.40762	PS 34:2|PS 16:1_18:1	[M+H]+	C40H74NO10P	PS	ISTSBKDAWNZURU-UHFFFAOYSA-N	O=C(OCC(OC(=O)CCCCCCCC=CCCCCCCCC)COP(=O)(O)OCC(N)C(=O)O)CCCCCCCC=CCCCCCC	0.57	0.76	0.87	6.00	2.00	698.12	20251106_lipidomicsAAc-VaEx_ToxoDCT_POS-DDA_051_Tirl-P-B3	Intensity	Msp20250218112233_NCDK_conventional_converted_dev_1	IN	Confirmed|Low quality spectrum	ISTSBKDAWNZURU	PS 34:2	2	34	0	0	0	0	3.79583	1.57527e+07	14.676
LP125	10670	5.642	8.174		784.512	784.512	-0.25	-0.31867	PS 36:4	[M+H]+	C42H74NO10P	PS	ZTNFQEXYTMNFHG-UHFFFAOYSA-N	O=C(OCC(OC(=O)CCCCCCCC=CCC=CCCCCC)COP(=O)(O)OCC(N)C(=O)O)CCCCCCCC=CCC=CCCCCC	0.56	0.70	0.85	4.00	1.00	68.28	20251106_lipidomicsAAc-VaEx_ToxoDCT_POS-DDA_010_CondSQC05	Intensity	Msp20250218112233_NCDK_conventional_converted_dev_1	IN	Confirmed|Low quality spectrum	ZTNFQEXYTMNFHG	PS 36:4	4	36	0	0	0	0	1.99069	1.52788e+06	4.93645
LP126	10589	5.313	8.177		782.496	782.497	-0.36	-0.46007	PS 36:5	[M+H]+	C42H72NO10P	PS	WAIBJFKBYCCWFT-UHFFFAOYSA-N	O=C(OCC(OC(=O)CCCCCCCCCCCCCC=CCC=CCC=CCC=CCC=CCC)COP(=O)(O)OCC(N)C(=O)O)CCCCC	0.48	0.67	0.83	6.00	1.00	92.02	20251106_lipidomicsAAc-VaEx_ToxoDCT_POS-DDA_026_Tirl-P-B2	Intensity	Msp20250218112233_NCDK_conventional_converted_dev_1	IN	Confirmed|Low quality spectrum	WAIBJFKBYCCWFT	PS 36:5	5	36	0	0	0	0	1.40049	2.2303e+06	3.84717
LP130	9737	5.487	8.195		758.497	758.497	0.13	0.17139	PS 34:3	[M+H]+	C40H72NO10P	PS	CQDWTGHQCRESSA-UHFFFAOYSA-N	O=C(OCC(OC(=O)CCCCCCCCCCCCC=CCC=CCC=CCCCCCCC)COP(=O)(O)OCC(N)C(=O)O)CCCCC	0.54	0.68	0.84	6.00	1.00	33.76	20251106_lipidomicsAAc-VaEx_ToxoDCT_POS-DDA_037_Tirl-P-C3	Intensity	Msp20250218112233_NCDK_conventional_converted_dev_1	IN	Confirmed|Low quality spectrum	CQDWTGHQCRESSA	PS 34:3	3	34	0	0	0	0	4.2094	970348	12.9006
LP141	10305	6.376	8.27		774.528	774.528	0.24	0.30987	PS 35:2	[M+H]+	C41H76NO10P	PS	QZWAAXGKZZSICQ-UHFFFAOYSA-N	O=C(OCC(OC(=O)CCCCCCCCCCCCCCCCCC=CCC=CCCCCCCC)COP(=O)(O)OCC(N)C(=O)O)CCCC	0.36	0.59	0.83	6.00	1.00	38.16	20251106_lipidomicsAAc-VaEx_ToxoDCT_POS-DDA_024_DCT-N-C2	Intensity	Msp20250218112233_NCDK_conventional_converted_dev_1	IN	Confirmed|Low quality spectrum	QZWAAXGKZZSICQ	PS 35:2	2	35	0	0	0	0	6.54549	1.42327e+06	39.6169
LP148	12562	5.303	8.331		832.512	832.512	0	0	PS 40:8	[M+H]+	C46H74NO10P	PS	PIDWUQSPJUEUOW-UHFFFAOYSA-N	O=C(OCC(OC(=O)CCCCCCC=CCC=CCC=CCC=CCC)COP(=O)(O)OCC(N)C(=O)O)CCCCCCC=CCC=CCC=CCC=CCC	0.41	0.63	0.83	4.00	1.00	20.26	20251106_lipidomicsAAc-VaEx_ToxoDCT_POS-DDA_044_Tirl-P-B4	Intensity	Msp20250218112233_NCDK_conventional_converted_dev_1	IN	Confirmed|Low quality spectrum	PIDWUQSPJUEUOW	PS 40:8	8	40	0	0	0	0	4.23419	491732	7.38681
LP149	11672	6.003	8.357		810.527	810.528	-1.16	-1.4312	PS 38:5|PS 18:1_20:4	[M+H]+	C44H76NO10P	PS	YEPDLFVZBAYNRO-UHFFFAOYSA-N	O=C(OCC(OC(=O)CCCCCCC=CCC=CCC=CCC=CCC)COP(=O)(O)OCC(N)C(=O)O)CCCCCCCC=CCCCCCCCC	0.50	0.70	0.84	6.00	2.00	539.91	20251106_lipidomicsAAc-VaEx_ToxoDCT_POS-DDA_051_Tirl-P-B3	Intensity	Msp20250218112233_NCDK_conventional_converted_dev_1	IN	Confirmed|Low quality spectrum	YEPDLFVZBAYNRO	PS 38:5	5	38	0	0	0	0	2.99498	1.58822e+07	10.4899
LP161	12639	5.481	8.417		834.527	834.528	-0.55	-0.65906	PS 40:7	[M+H]+	C46H76NO10P	PS	BCBFWTAZVCXPJU-UHFFFAOYSA-N	O=C(OCC(OC(=O)CCCCCCCCCCCC=CCC=CCC=CCC=CCC=CCC=CCC=CCC)COP(=O)(O)OCC(N)C(=O)O)CCCCC	0.57	0.67	0.80	6.00	1.00	61.88	20251106_lipidomicsAAc-VaEx_ToxoDCT_POS-DDA_058_dilSQC02	Intensity	Msp20250218112233_NCDK_conventional_converted_dev_1	IN minor	Confirmed|Low quality spectrum	BCBFWTAZVCXPJU	PS 40:7	7	40	0	0	0	0	3.34897	821759	4.12762
LP162	12640	5.797	8.417		834.528	834.528	-0.49	-0.58716	PS 40:7	[M+H]+	C46H76NO10P	PS	BCBFWTAZVCXPJU-UHFFFAOYSA-N	O=C(OCC(OC(=O)CCCCCCCCCCCC=CCC=CCC=CCC=CCC=CCC=CCC=CCC)COP(=O)(O)OCC(N)C(=O)O)CCCCC	0.55	0.73	0.82	6.00	1.00	111.56	20251106_lipidomicsAAc-VaEx_ToxoDCT_POS-DDA_051_Tirl-P-B3	Intensity	Msp20250218112233_NCDK_conventional_converted_dev_1	IN	Confirmed|Low quality spectrum	BCBFWTAZVCXPJU	PS 40:7	7	40	0	0	0	0	4.35415	1.78406e+06	8.14832
LP166	10768	6.164	8.445		786.527	786.528	-0.55	-0.69928	PS 36:3	[M+H]+	C42H76NO10P	PS	WFBMVHHKGDRZPH-UHFFFAOYSA-N	O=C(OCC(OC(=O)CCCCCCCCCCCCCCC=CCC=CCC=CCCCCCCC)COP(=O)(O)OCC(N)C(=O)O)CCCCC	0.58	0.77	0.84	6.00	1.00	325.78	20251106_lipidomicsAAc-VaEx_ToxoDCT_POS-DDA_010_CondSQC05	Intensity	Msp20250218112233_NCDK_conventional_converted_dev_1	IN	Confirmed|Low quality spectrum	WFBMVHHKGDRZPH	PS 36:3	3	36	0	0	0	0	4.62638	1.02169e+07	15.438
LP167	9917	6.69	8.451		762.528	762.528	-0.07	-0.0918	PS 34:1|PS 16:0_18:1	[M+H]+	C40H76NO10P	PS	OIWCYIUQAVBPGV-UHFFFAOYSA-N	O=C(OCC(OC(=O)CCCCCCCC=CCCCCCCCC)COP(=O)(O)OCC(N)C(=O)O)CCCCCCCCCCCCCCC	0.64	0.79	0.86	6.00	2.00	785.94	20251106_lipidomicsAAc-VaEx_ToxoDCT_POS-DDA_016_Tirl-P-B1	Intensity	Msp20250218112233_NCDK_conventional_converted_dev_1	IN	Confirmed|Low quality spectrum	OIWCYIUQAVBPGV	PS 34:1	1	34	0	0	0	0	4.95984	2.56463e+07	15.2487
LP172	13654	5.353	8.472		858.527	858.528	-0.68	-0.79205	PS 42:9	[M+H]+	C48H76NO10P	PS	PKEQYLOWYMWGSR-UHFFFAOYSA-N	O=C(OCC(OC(=O)CCCCCCCC=CCC=CCC=CCC=CCC=CCC=CCC=CCC=CCC=CCC)COP(=O)(O)OCC(N)C(=O)O)CCCCC	0.21	0.41	0.78	6.00	1.00	9.56	20251106_lipidomicsAAc-VaEx_ToxoDCT_POS-DDA_019_Tirl-P-C1	Intensity	Msp20250218112233_NCDK_conventional_converted_dev_1	IN	Confirmed|Low quality spectrum	PKEQYLOWYMWGSR	PS 42:9	9	42	0	0	0	0	4.22016	102434	6.67002
LP173	11122	5.535	8.473		796.512	796.512	-0.31	-0.3892	PS 37:5	[M+H]+	C43H74NO10P	PS	CMXGPCMOYWNADJ-UHFFFAOYSA-N	O=C(OCC(OC(=O)CCCCCCCCCCCCCCCC=CCC=CCC=CCC=CCC=CCC)COP(=O)(O)OCC(N)C(=O)O)CCCC	0.03	0.05	0.68	6.00	1.00	21.39	20251106_lipidomicsAAc-VaEx_ToxoDCT_POS-DDA_015_SQC02	Intensity	Msp20250218112233_NCDK_conventional_converted_dev_1	IN	Confirmed|Low quality spectrum	CMXGPCMOYWNADJ	PS 37:5	5	37	0	0	0	0	2.37853	346958	3.80033
LP174	10858	6.731	8.486		788.543	788.544	-0.43	-0.54531	PS 36:2|PS 18:1_18:1	[M+H]+	C42H78NO10P	PS	WTBFLCSPLLEDEM-UHFFFAOYSA-N	O=C(OCC(OC(=O)CCCCCCCC=CCCCCCCCC)COP(=O)(O)OCC(N)C(=O)O)CCCCCCCC=CCCCCCCCC	0.65	0.78	0.86	4.00	2.00	1394.05	20251106_lipidomicsAAc-VaEx_ToxoDCT_POS-DDA_021_DCT-P-C1	Intensity	Msp20250218112233_NCDK_conventional_converted_dev_1	IN	Confirmed|Low quality spectrum	WTBFLCSPLLEDEM	PS 36:2	2	36	0	0	0	0	4.40527	6.35371e+07	16.9527
LP185	12726	6.025	8.614		836.543	836.544	-0.98	-1.1715	PS 40:6	[M+H]+	C46H78NO10P	PS	XOBVZXPSSBHSRZ-UHFFFAOYSA-N	O=C(OCC(OC(=O)CCCCCCCCCC=CCC=CCC=CCC)COP(=O)(O)OCC(N)C(=O)O)CCCCCCCCCC=CCC=CCC=CCC	0.52	0.70	0.83	4.00	1.00	313.42	20251106_lipidomicsAAc-VaEx_ToxoDCT_POS-DDA_054_Tirl-P-C2	Intensity	Msp20250218112233_NCDK_conventional_converted_dev_1	IN	Confirmed|Low quality spectrum	XOBVZXPSSBHSRZ	PS 40:6	6	40	0	0	0	0	3.65867	7.31291e+06	8.17767
LP199	11833	6.805	8.692		814.558	814.559	-0.98	-1.2031	PS 38:3	[M+H]+	C44H80NO10P	PS	QCMRYTSZRHTPHW-UHFFFAOYSA-N	O=C(OCC(OC(=O)CCCCCCCCCCCCCCCCC=CCC=CCC=CCCCCCCC)COP(=O)(O)OCC(N)C(=O)O)CCCCC	0.51	0.69	0.82	6.00	1.00	238.97	20251106_lipidomicsAAc-VaEx_ToxoDCT_POS-DDA_035_DCT-P-C4	Intensity	Msp20250218112233_NCDK_conventional_converted_dev_1	IN	Confirmed|Low quality spectrum	QCMRYTSZRHTPHW	PS 38:3	3	38	0	0	0	0	2.62278	7.46425e+06	8.03951
LP203	8273	5.923	8.729		708.481	708.481	-0.06	-0.084688	PS 30:0	[M+H]+	C36H70NO10P	PS	NRQQGYJXZDJFLL-UHFFFAOYSA-N	O=C(OCC(OC(=O)CCCCCCCCCCCCCC)COP(=O)(O)OCC(N)C(=O)O)CCCCCCCCCCCCCC	0.66	0.77	0.87	4.00	1.00	114.87	20251106_lipidomicsAAc-VaEx_ToxoDCT_POS-DDA_027_DCT-N-A3	Intensity	Msp20250218112233_NCDK_conventional_converted_dev_1	IN	Confirmed|Low quality spectrum	NRQQGYJXZDJFLL	PS 30:0	0	30	0	0	0	0	3.43487	1.99116e+06	13.1847
LP212	11748	6.335	8.813		812.543	812.544	-0.73	-0.89841	PS 38:4	[M+H]+	C44H78NO10P	PS	XUVXVEINFBQTGC-UHFFFAOYSA-N	O=C(OCC(OC(=O)CCCCCCCC=CCC=CCCCCCC)COP(=O)(O)OCC(N)C(=O)O)CCCCCCCC=CCC=CCCCCCC	0.62	0.76	0.85	4.00	1.00	219.78	20251106_lipidomicsAAc-VaEx_ToxoDCT_POS-DDA_019_Tirl-P-C1	Intensity	Msp20250218112233_NCDK_conventional_converted_dev_1	IN	Confirmed|Low quality spectrum	XUVXVEINFBQTGC	PS 38:4	4	38	0	0	0	0	4.52475	6.79766e+06	14.8758
LP233	10930	7.331	9.017		790.559	790.559	-0.74	-0.93605	PS 36:1|PS 18:0_18:1	[M+H]+	C42H80NO10P	PS	AJFWREUFUPEYII-UHFFFAOYSA-N	O=C(OCC(OC(=O)CCCCCCCC=CCCCCCCCC)COP(=O)(O)OCC(N)C(=O)O)CCCCCCCCCCCCCCCCC	0.62	0.78	0.86	6.00	2.00	839.13	20251106_lipidomicsAAc-VaEx_ToxoDCT_POS-DDA_052_DCT-N-A1	Intensity	Msp20250218112233_NCDK_conventional_converted_dev_1	IN	Confirmed|Low quality spectrum	AJFWREUFUPEYII	PS 36:1	1	36	0	0	0	0	3.22383	2.1605e+07	8.75194
LP237	11916	7.318	9.082		816.574	816.575	-1.22	-1.494	PS 38:2|PS 18:1_20:1	[M+H]+	C44H82NO10P	PS	IIQYZGWQUHYURC-UHFFFAOYSA-N	O=C(OCC(OC(=O)CCCCCCCCCC=CCCCCCCCC)COP(=O)(O)OCC(N)C(=O)O)CCCCCCCC=CCCCCCCCC	0.62	0.76	0.85	6.00	2.00	348.46	20251106_lipidomicsAAc-VaEx_ToxoDCT_POS-DDA_026_Tirl-P-B2	Intensity	Msp20250218112233_NCDK_conventional_converted_dev_1	IN	Confirmed|Low quality spectrum	IIQYZGWQUHYURC	PS 38:2	2	38	0	0	0	0	2.82814	2.36355e+07	6.67981
LP309	13086	7.892	9.927		844.606	844.606	-0.49	-0.58015	PS 40:2	[M+H]+	C46H86NO10P	PS	DSCLLSSZGNDUEK-UHFFFAOYSA-N	O=C(OCC(OC(=O)CCCCCCCCCC=CCCCCCCCC)COP(=O)(O)OCC(N)C(=O)O)CCCCCCCCCC=CCCCCCCCC	0.50	0.62	0.83	4.00	1.00	51.74	20251106_lipidomicsAAc-VaEx_ToxoDCT_POS-DDA_040_Tirl-P-A2	Intensity	Msp20250218112233_NCDK_conventional_converted_dev_1	IN	Confirmed|Low quality spectrum	DSCLLSSZGNDUEK	PS 40:2	2	40	0	0	0	0	4.84801	2.27962e+06	16.8449
LP099	6755	5.292	7.911		647.512	647.512	-0.18	-0.27799	SM 30:1;O2	[M+H]+	C35H71N2O6P	SM	CJMIWZVSZIRNGB-UHFFFAOYSA-N	O=C(NC(COP(=O)([O-])OCC[N+](C)(C)C)C(O)C=CCCCCCCC)CCCCCCCCCCCCCCCCC	0.63	0.68	0.80	3.00	1.00	1623.91	20251106_lipidomicsAAc-VaEx_ToxoDCT_POS-DDA_052_DCT-N-A1	Intensity	Msp20250218112233_NCDK_conventional_converted_dev_1	IN	Confirmed|Low quality spectrum	CJMIWZVSZIRNGB	SM 30:1;O2	1	30	0	0	0	0	3.1643e-13	650440	2.32225e-12
LP106	8516	5.965	8.033		717.554	717.554	-0.43	-0.59926	SM 34:2;O3	[M+H]+	C39H77N2O7P	SM	SZEJSYWBKCTVOG-UHFFFAOYSA-N	O=C(NC(COP(=O)([O-])OCC[N+](C)(C)C)C(O)C(O)CCCC=CCCC)CCCCCCCCCCCC=CCCCCCCCC	0.49	0.71	0.62	3.00	2.00	91.82	20251106_lipidomicsAAc-VaEx_ToxoDCT_POS-DDA_009_CondSQC04	Intensity	Msp20250218112233_NCDK_conventional_converted_dev_1	IN	Confirmed|Low quality spectrum	SZEJSYWBKCTVOG	SM 34:2;O3	2	34	0	0	0	0	3.56958	1.25037e+06	10.7366
LP109	7316	5.384	8.048		673.528	673.528	-0.12	-0.17817	SM 32:2;O2|SM 17:1;O2/15:1	[M+H]+	C37H73N2O6P	SM	PBWUWNYVCCGPOS-UHFFFAOYSA-N	O=C(NC(COP(=O)([O-])OCC[N+](C)(C)C)C(O)C=CCCCCCCCCCCCC)CCCCCCCC=CCCCCC	0.56	0.61	0.80	3.00	2.00	181.28	20251106_lipidomicsAAc-VaEx_ToxoDCT_POS-DDA_013_dilSQC01	Intensity	Msp20250218112233_NCDK_conventional_converted_dev_1	IN	Confirmed|Low quality spectrum	PBWUWNYVCCGPOS	SM 32:2;O2	2	32	0	0	0	0	2.24842	1.42271e+06	16.8685
LP127	7052	5.711	8.179		661.528	661.528	-0.06	-0.090699	SM 31:1;O2	[M+H]+	C36H73N2O6P	SM	UTYQQMVOWMIZRM-UHFFFAOYSA-N	O=C(NC(COP(=O)([O-])OCC[N+](C)(C)C)C(O)C=CCCCCCCC)CCCCCCCCCCCCCCCCCC	0.63	0.66	0.78	3.00	1.00	52.53	20251106_lipidomicsAAc-VaEx_ToxoDCT_POS-DDA_030_Tirl-P-C4	Intensity	Msp20250218112233_NCDK_conventional_converted_dev_1	IN	Confirmed|Low quality spectrum	UTYQQMVOWMIZRM	SM 31:1;O2	1	31	0	0	0	0	3.44959e-13	627872	1.76904e-12
LP137	8591	6.67	8.247		719.569	719.57	-0.42	-0.58368	SM 34:1;O3	[M+H]+	C39H79N2O7P	SM	FDLNUCQCWAHRMF-UHFFFAOYSA-N	O=C(NC(COP(=O)([O-])OCC[N+](C)(C)C)C(O)C(O)CCCC=CCCC)CCCCCCCCCCCCCCCCCCCCC	0.50	0.80	0.62	3.00	2.00	103.62	20251106_lipidomicsAAc-VaEx_ToxoDCT_POS-DDA_054_Tirl-P-C2	Intensity	Msp20250218112233_NCDK_conventional_converted_dev_1	IN	Confirmed|Low quality spectrum	FDLNUCQCWAHRMF	SM 34:1;O3	1	34	0	0	0	0	5.07649	7.91105e+06	22.7336
LP152	7371	6.129	8.376		675.544	675.544	0	0	SM 32:1;O2|SM 18:1;O2/14:0	[M+H]+	C37H75N2O6P	SM	KYICBZWZQPCUMO-UHFFFAOYSA-N	O=C(NC(COP(=O)([O-])OCC[N+](C)(C)C)C(O)C=CCCCCCCCCCCCCC)CCCCCCCCCCCCC	0.70	0.74	0.82	3.00	2.00	1183.17	20251106_lipidomicsAAc-VaEx_ToxoDCT_POS-DDA_011_SQC01	Intensity	Msp20250218112233_NCDK_conventional_converted_dev_1	IN	Confirmed|Low quality spectrum	KYICBZWZQPCUMO	SM 32:1;O2	1	32	0	0	0	0	3.88758	3.60448e+07	22.4145
LP168	7420	6.422	8.452		677.559	677.559	-0.24	-0.35421	SM 32:0;O2	[M+H]+	C37H77N2O6P	SM	MCCRWVNDSLPCEX-UHFFFAOYSA-N	O=C(NC(COP(=O)([O-])OCC[N+](C)(C)C)C(O)CCCCCCCCC)CCCCCCCCCCCCCCCCCCC	0.70	0.74	0.82	3.00	1.00	57.94	20251106_lipidomicsAAc-VaEx_ToxoDCT_POS-DDA_056_DCT-P-B1	Intensity	Msp20250218112233_NCDK_conventional_converted_dev_1	IN	Confirmed|Low quality spectrum	MCCRWVNDSLPCEX	SM 32:0;O2	0	32	0	0	0	0	2.39807	5.48529e+06	9.44092
LP178	8083	6.209	8.526		701.559	701.559	-0.3	-0.42762	SM 34:2;O2|SM 18:2;O2/16:0	[M+H]+	C39H77N2O6P	SM	RYPRHPLEPBYJJE-UHFFFAOYSA-N	O=C(NC(COP(=O)([O-])OCC[N+](C)(C)C)C(O)C=CCCC=CCCCCCCCCC)CCCCCCCCCCCCCCC	0.71	0.76	0.83	3.00	2.00	1301.21	20251106_lipidomicsAAc-VaEx_ToxoDCT_POS-DDA_054_Tirl-P-C2	Intensity	Msp20250218112233_NCDK_conventional_converted_dev_1	IN	Confirmed|Low quality spectrum	RYPRHPLEPBYJJE	SM 34:2;O2	2	34	0	0	0	0	1.63104e-13	3.27815e+07	6.1872e-13
LP194	7746	6.539	8.643		689.559	689.559	-0.42	-0.60908	SM 33:1;O2|SM 17:1;O2/16:0	[M+H]+	C38H77N2O6P	SM	RXLZIONNUYYHHW-UHFFFAOYSA-N	O=C(NC(COP(=O)([O-])OCC[N+](C)(C)C)C(O)C=CCCCCCCCCCCCC)CCCCCCCCCCCCCCC	0.73	0.76	0.82	3.00	2.00	1477.92	20251106_lipidomicsAAc-VaEx_ToxoDCT_POS-DDA_054_Tirl-P-C2	Intensity	Msp20250218112233_NCDK_conventional_converted_dev_1	IN	Confirmed|Low quality spectrum	RXLZIONNUYYHHW	SM 33:1;O2	1	33	0	0	0	0	4.31688	1.92305e+07	13.5326
LP217	8138	6.934	8.863		703.575	703.575	-0.24	-0.34112	SM 34:1;O2|SM 18:1;O2/16:0	[M+H]+	C39H79N2O6P	SM	RWKUXQNLWDTSLO-UHFFFAOYSA-N	O=C(NC(COP(=O)([O-])OCC[N+](C)(C)C)C(O)C=CCCCCCCCCCCCCC)CCCCCCCCCCCCCCC	0.74	0.76	0.83	3.00	2.00	26340.8	20251106_lipidomicsAAc-VaEx_ToxoDCT_POS-DDA_041_DCT-N-C1	Intensity	Msp20250218112233_NCDK_conventional_converted_dev_1	IN	Confirmed|Low quality spectrum	RWKUXQNLWDTSLO	SM 34:1;O2	1	34	0	0	0	0	0.612141	3.05063e+08	3.23492
LP220	8463	6.615	8.899		715.574	715.575	-0.43	-0.60092	SM 35:2;O2	[M+H]+	C40H79N2O6P	SM	WZMKFWKRGIXMGA-UHFFFAOYSA-N	O=C(NC(COP(=O)([O-])OCC[N+](C)(C)C)C(O)C=CCCCCCCC)CCCCCCCCCCC=CCCCCCCCCCC	0.63	0.64	0.82	3.00	1.00	33253.7	20251106_lipidomicsAAc-VaEx_ToxoDCT_POS-DDA_044_Tirl-P-B4	Intensity	Msp20250218112233_NCDK_conventional_converted_dev_1	IN	Confirmed|Low quality spectrum	WZMKFWKRGIXMGA	SM 35:2;O2	2	35	0	0	0	0	7.65401	2.83142e+06	20.0128
LP227	10364	8.026	8.948		775.631	775.632	-1.47	-1.8952	SM 38:1;O3	[M+H]+	C43H87N2O7P	SM	QKXHFRJBGLHWCG-UHFFFAOYSA-N	O=C(NC(COP(=O)([O-])OCC[N+](C)(C)C)C(O)C(O)CCCC=CCCC)CCCCCCCCCCCCCCCCCCCCCCCCC	0.51	0.81	0.62	3.00	2.00	38307.2	20251106_lipidomicsAAc-VaEx_ToxoDCT_POS-DDA_059_CondSQC07	Intensity	Msp20250218112233_NCDK_conventional_converted_dev_1	IN	Confirmed|Low quality spectrum	QKXHFRJBGLHWCG	SM 38:1;O3	1	38	0	0	0	0	6.68723	647257	14.0962
LP241	8883	6.998	9.142		729.591	729.591	0	0	SM 36:2;O2|SM 18:2;O2/18:0	[M+H]+	C41H81N2O6P	SM	GCHHFAWECQPLHL-UHFFFAOYSA-N	O=C(NC(COP(=O)([O-])OCC[N+](C)(C)C)C(O)C=CCCC=CCCCCCCCCC)CCCCCCCCCCCCCCCCC	0.71	0.74	0.81	3.00	2.00	29730.1	20251106_lipidomicsAAc-VaEx_ToxoDCT_POS-DDA_026_Tirl-P-B2	Intensity	Msp20250218112233_NCDK_conventional_converted_dev_1	IN	Confirmed|Low quality spectrum	GCHHFAWECQPLHL	SM 36:2;O2	2	36	0	0	0	0	4.15635	1.29647e+07	21.0731
LP244	8200	7.202	9.17		705.59	705.591	-0.43	-0.60942	SM 34:0;O2	[M+H]+	C39H81N2O6P	SM	JIOJUELCHJZSCJ-UHFFFAOYSA-N	O=C(NC(COP(=O)([O-])OCC[N+](C)(C)C)C(O)CCCCCCCCC)CCCCCCCCCCCCCCCCCCCCC	0.74	0.77	0.83	3.00	1.00	2125.04	20251106_lipidomicsAAc-VaEx_ToxoDCT_POS-DDA_040_Tirl-P-A2	Intensity	Msp20250218112233_NCDK_conventional_converted_dev_1	IN	Confirmed|Low quality spectrum	JIOJUELCHJZSCJ	SM 34:0;O2	0	34	0	0	0	0	3.2425	8.96426e+07	12.7108
LP254	8596	7.559	9.291		719.605	719.606	-0.85	-1.1812	SM 35:0;O2	[M+H]+	C40H83N2O6P	SM	SCGMDVLBUVHROA-UHFFFAOYSA-N	O=C(NC(COP(=O)([O-])OCC[N+](C)(C)C)C(O)CCCCCCCCC)CCCCCCCCCCCCCCCCCCCCCC	0.48	0.53	0.79	3.00	1.00	89949.9	20251106_lipidomicsAAc-VaEx_ToxoDCT_POS-DDA_009_CondSQC04	Intensity	Msp20250218112233_NCDK_conventional_converted_dev_1	IN	Confirmed|Low quality spectrum	SCGMDVLBUVHROA	SM 35:0;O2	0	35	0	0	0	0	8.30456	694199	28.6382
LP262	8523	7.305	9.377		717.59	717.591	-0.86	-1.1985	SM 35:1;O2|SM 18:1;O2/17:0	[M+H]+	C40H81N2O6P	SM	YMQZQHIESOAPQH-UHFFFAOYSA-N	O=C(NC(COP(=O)([O-])OCC[N+](C)(C)C)C(O)C=CCCCCCCCCCCCCC)CCCCCCCCCCCCCCCC	0.63	0.67	0.82	3.00	2.00	515.63	20251106_lipidomicsAAc-VaEx_ToxoDCT_POS-DDA_047_Tirl-P-A4	Intensity	Msp20250218112233_NCDK_conventional_converted_dev_1	IN	Confirmed|Low quality spectrum	YMQZQHIESOAPQH	SM 35:1;O2	1	35	0	0	0	0	2.9893	9.04075e+06	13.226
LP278	8940	7.671	9.556		731.606	731.606	-0.3	-0.41006	SM 36:1;O2|SM 18:1;O2/18:0	[M+H]+	C41H83N2O6P	SM	LKQLRGMMMAHREN-UHFFFAOYSA-N	O=C(NC(COP(=O)([O-])OCC[N+](C)(C)C)C(O)C=CCCCCCCCCCCCCC)CCCCCCCCCCCCCCCCC	0.74	0.76	0.81	3.00	2.00	945.21	20251106_lipidomicsAAc-VaEx_ToxoDCT_POS-DDA_055_DCT-N-B3	Intensity	Msp20250218112233_NCDK_conventional_converted_dev_1	IN	Confirmed|Low quality spectrum	LKQLRGMMMAHREN	SM 36:1;O2	1	36	0	0	0	0	1.61591	3.68955e+07	8.29575
LP282	9714	7.706	9.58		757.621	757.622	-1.16	-1.5311	SM 38:2;O2	[M+H]+	C43H85N2O6P	SM	LCCGGRXCXDWGPP-UHFFFAOYSA-N	O=C(NC(COP(=O)([O-])OCC[N+](C)(C)C)C(O)C=CCCCCCCC)CCCCCCCCCCCCCCCC=CCCCCCCCC	0.69	0.73	0.80	3.00	1.00	16249.8	20251106_lipidomicsAAc-VaEx_ToxoDCT_POS-DDA_019_Tirl-P-C1	Intensity	Msp20250218112233_NCDK_conventional_converted_dev_1	IN broad	Confirmed|Low quality spectrum	LCCGGRXCXDWGPP	SM 38:2;O2	2	38	0	0	0	0	8.23235	3.78715e+06	30.5876
LP306	9012	7.91	9.86		733.622	733.622	-0.06	-0.081786	SM 36:0;O2	[M+H]+	C41H85N2O6P	SM	HHUPDMAQIBSEGQ-UHFFFAOYSA-N	O=C(NC(COP(=O)([O-])OCC[N+](C)(C)C)C(O)CCCCCCCCC)CCCCCCCCCCCCCCCCCCCCCCC	0.63	0.66	0.80	3.00	1.00	691.31	20251106_lipidomicsAAc-VaEx_ToxoDCT_POS-DDA_023_Tirl-P-A1	Intensity	Msp20250218112233_NCDK_conventional_converted_dev_1	IN	Confirmed|Low quality spectrum	HHUPDMAQIBSEGQ	SM 36:0;O2	0	36	0	0	0	0	3.39877	6.61681e+06	16.2796
LP317	9350	7.991	10.06		745.622	745.622	-0.06	-0.08047	SM 37:1;O2	[M+H]+	C42H85N2O6P	SM	AWIFGOBWPWIAOU-UHFFFAOYSA-N	O=C(NC(COP(=O)([O-])OCC[N+](C)(C)C)C(O)C=CCCCCCCC)CCCCCCCCCCCCCCCCCCCCCCCC	0.23	0.13	0.48	3.00	1.00	246800	20251106_lipidomicsAAc-VaEx_ToxoDCT_POS-DDA_017_DCT-N-B2	Intensity	Msp20250218112233_NCDK_conventional_converted_dev_1	IN	Confirmed|Low quality spectrum	AWIFGOBWPWIAOU	SM 37:1;O2	1	37	0	0	0	0	1.26715	1.99006e+06	5.00992
LP326	10209	7.92	10.156		771.637	771.638	-0.55	-0.71277	SM 39:2;O2	[M+H]+	C44H87N2O6P	SM	IXMWXHRZWVZGCN-UHFFFAOYSA-N	O=C(NC(COP(=O)([O-])OCC[N+](C)(C)C)C(O)C=CCCCCCCC)CCCCCCCCCCCCCCC=CCCCCCCCCCC	0.22	0.12	0.47	3.00	1.00	107121	20251106_lipidomicsAAc-VaEx_ToxoDCT_POS-DDA_015_SQC02	Intensity	Msp20250218112233_NCDK_conventional_converted_dev_1	IN shouldered	Confirmed|Low quality spectrum	IXMWXHRZWVZGCN	SM 39:2;O2	2	39	0	0	0	0	3.40875e-13	1.02716e+06	1.02341e-12
LP344	11183	7.967	10.4		797.652	797.653	-1.16	-1.4543	SM 41:3;O2	[M+H]+	C46H89N2O6P	SM	CTWFXXVJZPMUJV-UHFFFAOYSA-N	O=C(NC(COP(=O)([O-])OCC[N+](C)(C)C)C(O)C=CCCCCCCCC)CCCCCCCCCCCCCCCC=CCC=CCCCCCCC	0.25	0.13	0.46	3.00	1.00	126424	20251106_lipidomicsAAc-VaEx_ToxoDCT_POS-DDA_010_CondSQC05	Intensity	Msp20250218112233_NCDK_conventional_converted_dev_1	IN	Confirmed|Low quality spectrum	CTWFXXVJZPMUJV	SM 41:3;O2	3	41	0	0	0	0	5.19784	3.23297e+06	21.8082
LP373	9788	8.303	10.735		759.637	759.638	-0.06	-0.078985	SM 38:1;O2|SM 18:1;O2/20:0	[M+H]+	C43H87N2O6P	SM	AADLTHQNYQJHQV-UHFFFAOYSA-N	O=C(NC(COP(=O)([O-])OCC[N+](C)(C)C)C(O)C=CCCCCCCCCCCCCC)CCCCCCCCCCCCCCCCCCC	0.72	0.76	0.82	3.00	2.00	65889.8	20251106_lipidomicsAAc-VaEx_ToxoDCT_POS-DDA_040_Tirl-P-A2	Intensity	Msp20250218112233_NCDK_conventional_converted_dev_1	IN	Confirmed|Low quality spectrum	AADLTHQNYQJHQV	SM 38:1;O2	1	38	0	0	0	0	4.10483e-13	2.46233e+07	1.9981e-12
LP374	9891	8.527	10.757		761.653	761.653	-0.37	-0.48579	SM 38:0;O2	[M+H]+	C43H89N2O6P	SM	YUQZLQVDBJKRKZ-UHFFFAOYSA-N	O=C(NC(COP(=O)([O-])OCC[N+](C)(C)C)C(O)CCCCCCCCC)CCCCCCCCCCCCCCCCCCCCCCCCC	0.62	0.65	0.81	3.00	1.00	65176.3	20251106_lipidomicsAAc-VaEx_ToxoDCT_POS-DDA_054_Tirl-P-C2	Intensity	Msp20250218112233_NCDK_conventional_converted_dev_1	IN	Confirmed|Low quality spectrum	YUQZLQVDBJKRKZ	SM 38:0;O2	0	38	0	0	0	0	3.34982	3.15298e+06	13.5712
LP376	11729	8.273	10.84		811.668	811.669	-1.22	-1.5031	SM 42:3;O2|SM 18:1;O2/24:2	[M+H]+	C47H91N2O6P	SM	PNUJDINUZYVQHI-UHFFFAOYSA-N	O=C(NC(COP(=O)([O-])OCC[N+](C)(C)C)C(O)C=CCCCCCCCCCCCCC)CCCCCCCCCCCC=CCC=CCCCCCCC	0.66	0.71	0.81	3.00	2.00	858.03	20251106_lipidomicsAAc-VaEx_ToxoDCT_POS-DDA_049_DCT-P-C2	Intensity	Msp20250218112233_NCDK_conventional_converted_dev_1	IN	Confirmed|Low quality spectrum	PNUJDINUZYVQHI	SM 42:3;O2	3	42	0	0	0	0	2.62068	1.04512e+08	13.6092
LP378	10737	8.241	10.847		785.653	785.653	-0.25	-0.31821	SM 40:2;O2|SM 16:1;O2/24:1	[M+H]+	C45H89N2O6P	SM	FOULCGVQZYQEQM-UHFFFAOYSA-N	O=C(NC(COP(=O)([O-])OCC[N+](C)(C)C)C(O)C=CCCCCCCCCCCC)CCCCCCCCCCCCCC=CCCCCCCCC	0.65	0.71	0.81	3.00	2.00	316489	20251106_lipidomicsAAc-VaEx_ToxoDCT_POS-DDA_043_SQC06	Intensity	Msp20250218112233_NCDK_conventional_converted_dev_1	IN broad	Confirmed|Low quality spectrum	FOULCGVQZYQEQM	SM 40:2;O2	2	40	0	0	0	0	2.19187	6.40408e+07	11.6906
LP391	10272	8.594	11.151		773.653	773.653	-0.37	-0.47825	SM 39:1;O2|SM 23:1;O2/16:0	[M+H]+	C44H89N2O6P	SM	KZFDPEXLCLDRJJ-UHFFFAOYSA-N	O=C(NC(COP(=O)([O-])OCC[N+](C)(C)C)C(O)C=CCCCCCCCCCCCCCCCCCC)CCCCCCCCCCCCCCC	0.62	0.66	0.79	3.00	2.00	172035	20251106_lipidomicsAAc-VaEx_ToxoDCT_POS-DDA_041_DCT-N-C1	Intensity	Msp20250218112233_NCDK_conventional_converted_dev_1	IN	Confirmed|Low quality spectrum	KZFDPEXLCLDRJJ	SM 39:1;O2	1	39	0	0	0	0	0.791836	6.24079e+06	3.00339
LP401	12784	8.395	11.321		837.684	837.684	-0.67	-0.79982	SM 44:4;O2	[M+H]+	C49H93N2O6P	SM	KCGBEBOOWUSSKS-UHFFFAOYSA-N	O=C(NC(COP(=O)([O-])OCC[N+](C)(C)C)C(O)C=CCCCCCCC)CCCCCCCCCCCCCCCCC=CCC=CCC=CCCCCCCC	0.67	0.69	0.80	3.00	1.00	54971.5	20251106_lipidomicsAAc-VaEx_ToxoDCT_POS-DDA_039_DCT-P-A2	Intensity	Msp20250218112233_NCDK_conventional_converted_dev_1	IN broad	Confirmed|Low quality spectrum	KCGBEBOOWUSSKS	SM 44:4;O2	4	44	0	0	0	0	4.12706	4.08967e+06	17.9116
LP412	11249	8.534	11.58		799.668	799.669	-1.22	-1.5256	SM 41:2;O2|SM 18:1;O2/23:1	[M+H]+	C46H91N2O6P	SM	BFGIWFDXBGGGCM-UHFFFAOYSA-N	O=C(NC(COP(=O)([O-])OCC[N+](C)(C)C)C(O)C=CCCCCCCCCCCCCC)CCCCCCCCCCC=CCCCCCCCCCC	0.67	0.71	0.81	3.00	2.00	142735	20251106_lipidomicsAAc-VaEx_ToxoDCT_POS-DDA_043_SQC06	Intensity	Msp20250218112233_NCDK_conventional_converted_dev_1	IN	Confirmed|Low quality spectrum	BFGIWFDXBGGGCM	SM 41:2;O2	2	41	0	0	0	0	2.29651	2.8848e+07	11.1476
LP418	12548	8.515	11.703		831.694	831.695	-1.16	-1.3947	SM 42:1;O3	[M+H]+	C47H95N2O7P	SM	KKVNJHINLOBWCG-UHFFFAOYSA-N	O=C(NC(COP(=O)([O-])OCC[N+](C)(C)C)C(O)C(O)CCCC=CCCC)CCCCCCCCCCCCCCCCCCCCCCCCCCCCC	0.61	0.85	0.61	3.00	2.00	18.32	20251106_lipidomicsAAc-VaEx_ToxoDCT_POS-DDA_052_DCT-N-A1	Intensity	Msp20250218112233_NCDK_conventional_converted_dev_1	IN	Confirmed|Low quality spectrum	KKVNJHINLOBWCG	SM 42:1;O3	1	42	0	0	0	0	1.00235	2.0385e+06	4.91007
LP425	10834	8.882	11.827		787.668	787.669	-1.1	-1.3965	SM 40:1;O2|SM 18:1;O2/22:0	[M+H]+	C45H91N2O6P	SM	FJJANLYCZUNFSE-UHFFFAOYSA-N	O=C(NC(COP(=O)([O-])OCC[N+](C)(C)C)C(O)C=CCCCCCCCCCCCCC)CCCCCCCCCCCCCCCCCCCCC	0.74	0.76	0.81	3.00	2.00	4453.17	20251106_lipidomicsAAc-VaEx_ToxoDCT_POS-DDA_047_Tirl-P-A4	Intensity	Msp20250218112233_NCDK_conventional_converted_dev_1	IN	Confirmed|Low quality spectrum	FJJANLYCZUNFSE	SM 40:1;O2	1	40	0	0	0	0	1.6101e-13	9.43809e+07	7.00674e-13
LP426	10835	8.466	11.827		787.668	787.669	-0.55	-0.69826	SM 40:1;O2|SM 18:1;O2/22:0	[M+H]+	C45H91N2O6P	SM	FJJANLYCZUNFSE-UHFFFAOYSA-N	O=C(NC(COP(=O)([O-])OCC[N+](C)(C)C)C(O)C=CCCCCCCCCCCCCC)CCCCCCCCCCCCCCCCCCCCC	0.65	0.72	0.79	3.00	2.00	18920.5	20251106_lipidomicsAAc-VaEx_ToxoDCT_POS-DDA_031_DCT-N-C4	Intensity	Msp20250218112233_NCDK_conventional_converted_dev_1	IN minor	Confirmed|Low quality spectrum	FJJANLYCZUNFSE	SM 40:1;O2	1	40	0	0	0	0	1.56155	6.61775e+06	6.80641
LP448	11801	8.817	12.215		813.682	813.684	-2.2	-2.7038	SM 42:2;O2|SM 18:1;O2/24:1	[M+H]+	C47H93N2O6P	SM	WKZHECFHXLTOLJ-UHFFFAOYSA-N	O=C(NC(COP(=O)([O-])OCC[N+](C)(C)C)C(O)C=CCCCCCCCCCCCCC)CCCCCCCCCCCCCC=CCCCCCCCC	0.77	0.78	0.83	3.00	2.00	9428.89	20251106_lipidomicsAAc-VaEx_ToxoDCT_POS-DDA_044_Tirl-P-B4	Intensity	Msp20250218112233_NCDK_conventional_converted_dev_1	IN	Confirmed|Low quality spectrum	WKZHECFHXLTOLJ	SM 42:2;O2	2	42	0	0	0	0	1.88288	4.96656e+08	10.2786
LP472	12859	8.837	12.676		839.699	839.7	-0.73	-0.86936	SM 44:3;O2|SM 18:1;O2/26:2	[M+H]+	C49H95N2O6P	SM	COSXBLILAJCWFU-UHFFFAOYSA-N	O=C(NC(COP(=O)([O-])OCC[N+](C)(C)C)C(O)C=CCCCCCCCCCCCCC)CCCCCCCCCCCCCC=CCC=CCCCCCCC	0.76	0.76	0.80	3.00	2.00	106.38	20251106_lipidomicsAAc-VaEx_ToxoDCT_POS-DDA_007_CondSQC02	Intensity	Msp20250218112233_NCDK_conventional_converted_dev_1	IN	Confirmed|Low quality spectrum	COSXBLILAJCWFU	SM 44:3;O2	3	44	0	0	0	0	2.48599e-13	1.53656e+07	1.2454e-12
LP473	10909	9.082	12.694		789.684	789.684	-0.31	-0.39256	SM 40:0;O2	[M+H]+	C45H93N2O6P	SM	UVNXOIDHLJUGEM-UHFFFAOYSA-N	O=C(NC(COP(=O)([O-])OCC[N+](C)(C)C)C(O)CCCCCCCCC)CCCCCCCCCCCCCCCCCCCCCCCCCCC	0.71	0.76	0.80	3.00	1.00	209888	20251106_lipidomicsAAc-VaEx_ToxoDCT_POS-DDA_044_Tirl-P-B4	Intensity	Msp20250218112233_NCDK_conventional_converted_dev_1	IN	Confirmed|Low quality spectrum	UVNXOIDHLJUGEM	SM 40:0;O2	0	40	0	0	0	0	3.56137	5.88543e+06	14.3868
LP476	16456	10.313	12.787		941.805	941.804	0.43	0.45657	SM 50:2;O3	[M+H]+	C55H109N2O7P	SM	BGNFNWIMJQNGDC-UHFFFAOYSA-N	O=C(NC(COP(=O)([O-])OCC[N+](C)(C)C)C(O)C(O)CCCC=CCCC)CCCCCCCCCCCCCCCCCCCCCCCCCC=CCCCCCCCCCC	0.52	0.78	0.61	3.00	2.00	14.34	20251106_lipidomicsAAc-VaEx_ToxoDCT_POS-DDA_023_Tirl-P-A1	Intensity	Msp20250218112233_NCDK_conventional_converted_dev_1	IN	Confirmed|Low quality spectrum	BGNFNWIMJQNGDC	SM 50:2;O3	2	50	0	0	0	0	4.24566	216655	17.4307
LP481	11320	8.749	12.823		801.684	801.684	-0.19	-0.237	SM 41:1;O2	[M+H]+	C46H93N2O6P	SM	BLDDOFPGXMISDI-UHFFFAOYSA-N	O=C(NC(COP(=O)([O-])OCC[N+](C)(C)C)C(O)C=CCCCCCCC)CCCCCCCCCCCCCCCCCCCCCCCCCCCC	0.61	0.63	0.79	3.00	1.00	86.3	20251106_lipidomicsAAc-VaEx_ToxoDCT_POS-DDA_033_Tirl-P-A3	Intensity	Msp20250218112233_NCDK_conventional_converted_dev_1	IN minor	Confirmed|Low quality spectrum	BLDDOFPGXMISDI	SM 41:1;O2	1	41	0	0	0	0	5.6134	1.76306e+06	23.8527
LP486	12379	9.08	12.916		827.7	827.7	-0.55	-0.66449	SM 43:2;O2|SM 17:0;O2/26:2	[M+H]+	C48H95N2O6P	SM	HIRQFHCEXWPWFK-UHFFFAOYSA-N	O=C(NC(COP(=O)([O-])OCC[N+](C)(C)C)C(O)CCCCCCCCCCCCCC)CCCCCCCCCCCCCC=CCC=CCCCCCCC	0.77	0.75	0.81	3.00	2.00	161.68	20251106_lipidomicsAAc-VaEx_ToxoDCT_POS-DDA_006_CondSQC01	Intensity	Msp20250218112233_NCDK_conventional_converted_dev_1	IN	Confirmed|Low quality spectrum	HIRQFHCEXWPWFK	SM 43:2;O2	2	43	0	0	0	0	3.32172	6.14827e+06	15.572
LP488	11318	9.149	12.924		801.683	801.684	-1.1	-1.3721	SM 41:1;O2|SM 18:1;O2/23:0	[M+H]+	C46H93N2O6P	SM	SXZWBNWTCVLZJN-UHFFFAOYSA-N	O=C(NC(COP(=O)([O-])OCC[N+](C)(C)C)C(O)C=CCCCCCCCCCCCCC)CCCCCCCCCCCCCCCCCCCCCC	0.68	0.73	0.79	3.00	2.00	548.3	20251106_lipidomicsAAc-VaEx_ToxoDCT_POS-DDA_051_Tirl-P-B3	Intensity	Msp20250218112233_NCDK_conventional_converted_dev_1	IN	Confirmed|Low quality spectrum	SXZWBNWTCVLZJN	SM 41:1;O2	1	41	0	0	0	0	4.04635	1.57989e+07	15.8741
LP498	11891	9.401	12.976		815.698	815.7	-1.77	-2.1699	SM 42:1;O2|SM 18:1;O2/24:0	[M+H]+	C47H95N2O6P	SM	QEDPUVGSSDPBMD-UHFFFAOYSA-N	O=C(NC(COP(=O)([O-])OCC[N+](C)(C)C)C(O)C=CCCCCCCCCCCCCC)CCCCCCCCCCCCCCCCCCCCCCC	0.72	0.77	0.83	3.00	2.00	511.17	20251106_lipidomicsAAc-VaEx_ToxoDCT_POS-DDA_014_CondSQC06	Intensity	Msp20250218112233_NCDK_conventional_converted_dev_1	IN	Confirmed|Low quality spectrum	QEDPUVGSSDPBMD	SM 42:1;O2	1	42	0	0	0	0	3.48262	1.05973e+08	17.5646
LP503	11967	9.582	13.013		817.715	817.716	-0.49	-0.59923	SM 42:0;O2	[M+H]+	C47H97N2O6P	SM	WOEKZHMIJGAYFE-UHFFFAOYSA-N	O=C(NC(COP(=O)([O-])OCC[N+](C)(C)C)C(O)CCCCCCCCC)CCCCCCCCCCCCCCCCCCCCCCCCCCCCC	0.69	0.74	0.78	3.00	1.00	27269.3	20251106_lipidomicsAAc-VaEx_ToxoDCT_POS-DDA_040_Tirl-P-A2	Intensity	Msp20250218112233_NCDK_conventional_converted_dev_1	IN	Confirmed|Low quality spectrum	WOEKZHMIJGAYFE	SM 42:0;O2	0	42	0	0	0	0	0.419723	2.69513e+06	2.0185
LP513	12942	9.335	13.067		841.715	841.716	-1.1	-1.3069	SM 44:2;O2|SM 18:1;O2/26:1	[M+H]+	C49H97N2O6P	SM	YXEXWUZHFGYOHJ-UHFFFAOYSA-N	O=C(NC(COP(=O)([O-])OCC[N+](C)(C)C)C(O)C=CCCCCCCCCCCCCC)CCCCCCCCCCCCCCCC=CCCCCCCCC	0.80	0.78	0.81	3.00	2.00	90279.6	20251106_lipidomicsAAc-VaEx_ToxoDCT_POS-DDA_016_Tirl-P-B1	Intensity	Msp20250218112233_NCDK_conventional_converted_dev_1	IN	Confirmed|Low quality spectrum	YXEXWUZHFGYOHJ	SM 44:2;O2	2	44	0	0	0	0	1.94198	2.24984e+07	9.4886
LP518	17120	10.293	13.113		967.82	967.82	-0.18	-0.18598	SM 52:3;O3	[M+H]+	C57H111N2O7P	SM	IDOQRMIASIDURD-UHFFFAOYSA-N	O=C(NC(COP(=O)([O-])OCC[N+](C)(C)C)C(O)C(O)CCCC=CCCCCC)CCCCCCCCCCCCCCCCCCCCCCCCCC=CCC=CCCCCCCC	0.60	0.85	0.61	3.00	2.00	1676.23	20251106_lipidomicsAAc-VaEx_ToxoDCT_POS-DDA_057_SQC08	Intensity	Msp20250218112233_NCDK_conventional_converted_dev_1	IN	Confirmed|Low quality spectrum	IDOQRMIASIDURD	SM 52:3;O3	3	52	0	0	0	0	2.77406	454706	12.9497
LP523	12462	9.546	13.14		829.716	829.716	0.36	0.43388	SM 43:1;O2|SM 14:1;O2/29:0	[M+H]+	C48H97N2O6P	SM	ULARPQXVRGTQDC-UHFFFAOYSA-N	O=C(NC(COP(=O)([O-])OCC[N+](C)(C)C)C(O)C=CCCCCCCCCC)CCCCCCCCCCCCCCCCCCCCCCCCCCCC	0.67	0.67	0.80	3.00	2.00	25.36	20251106_lipidomicsAAc-VaEx_ToxoDCT_POS-DDA_050_SQC07	Intensity	Msp20250218112233_NCDK_conventional_converted_dev_1	IN minor shouldered	Confirmed|Low quality spectrum	ULARPQXVRGTQDC	SM 43:1;O2	1	43	0	0	0	0	3.67351	639297	15.968
LP528	12461	9.643	13.189		829.715	829.716	-0.43	-0.51825	SM 43:1;O2	[M+H]+	C48H97N2O6P	SM	ZBYNGDHXJSNJRT-UHFFFAOYSA-N	O=C(NC(COP(=O)([O-])OCC[N+](C)(C)C)C(O)C=CCCCCCCC)CCCCCCCCCCCCCCCCCCCCCCCCCCCCCC	0.74	0.73	0.78	3.00	1.00	27.9	20251106_lipidomicsAAc-VaEx_ToxoDCT_POS-DDA_030_Tirl-P-C4	Intensity	Msp20250218112233_NCDK_conventional_converted_dev_1	IN shouldered	Confirmed|Low quality spectrum	ZBYNGDHXJSNJRT	SM 43:1;O2	1	43	0	0	0	0	4.30296	1.15055e+06	19.9124
LP547	13054	9.516	13.315		843.731	843.731	-0.73	-0.8652	SM 44:1;O2	[M+H]+	C49H99N2O6P	SM	SXGHCCZSIHHYGT-UHFFFAOYSA-N	O=C(NC(COP(=O)([O-])OCC[N+](C)(C)C)C(O)C=CCCCCCCC)CCCCCCCCCCCCCCCCCCCCCCCCCCCCCCC	0.67	0.70	0.78	3.00	1.00	16.46	20251106_lipidomicsAAc-VaEx_ToxoDCT_POS-DDA_039_DCT-P-A2	Intensity	Msp20250218112233_NCDK_conventional_converted_dev_1	IN minor	Confirmed|Low quality spectrum	SXGHCCZSIHHYGT	SM 44:1;O2	1	44	0	0	0	0	3.34483	1.05534e+06	12.0725
LP548	13055	9.874	13.315		843.731	843.731	-0.42	-0.49779	SM 44:1;O2	[M+H]+	C49H99N2O6P	SM	SXGHCCZSIHHYGT-UHFFFAOYSA-N	O=C(NC(COP(=O)([O-])OCC[N+](C)(C)C)C(O)C=CCCCCCCC)CCCCCCCCCCCCCCCCCCCCCCCCCCCCCCC	0.74	0.76	0.79	3.00	1.00	12.47	20251106_lipidomicsAAc-VaEx_ToxoDCT_POS-DDA_051_Tirl-P-B3	Intensity	Msp20250218112233_NCDK_conventional_converted_dev_1	IN	Confirmed|Low quality spectrum	SXGHCCZSIHHYGT	SM 44:1;O2	1	44	0	0	0	0	0.633297	1.33163e+06	2.68674
LP192	1941	11.712	8.638		369.351	369.352	-0.21	-0.56856	ST 27:1;O	[M+H-H2O]+	C27H46O	ST	HVYWMOMLDIMFJA-UHFFFAOYSA-N	OC1CC2=CCC3C(CCC4(C)C(CCC34)C(C)CCCC(C)C)C2(C)CC1	0.63	0.63	0.63	57.00	2.00	277.2	20251106_lipidomicsAAc-VaEx_ToxoDCT_POS-DDA_037_Tirl-P-C3	Intensity	Msp20250218112233_NCDK_conventional_converted_dev_1	IN	Confirmed	HVYWMOMLDIMFJA	ST 27:1;O	1	27	0	0	0	0	5.36001	5.53199e+06	13.863
LP558	8386	10.18	13.492		712.645	712.645	-0.06	-0.084193	TG 40:0|TG 12:0_14:0_14:0	[M+NH4]+	C43H82O6	TG	UGBCBXMLXHJYBS-UHFFFAOYSA-N	O=C(OCC(OC(=O)CCCCCCCCCCCCC)COC(=O)CCCCCCCCCCCCC)CCCCCCCCCCC	0.31	0.43	0.74	4.00	2.00	45584.3	20251106_lipidomicsAAc-VaEx_ToxoDCT_POS-DDA_042_DCT-P-B2	Intensity	Msp20250218112233_NCDK_conventional_converted_dev_1	IN	Confirmed	UGBCBXMLXHJYBS	TG 40:0	0	40	0	0	0	0	3.49189	395180	17.6154
LP560	9145	10.188	13.498		738.661	738.661	-0.06	-0.081228	TG 42:1|TG 12:0_14:0_16:1	[M+NH4]+	C45H84O6	TG	PMWOTNASJLOLJE-UHFFFAOYSA-N	O=C(OCC(OC(=O)CCCCCCCCCCCCC)COC(=O)CCCCCCCCCCC)CCCCCCCC=CCCCCCC	0.33	0.43	0.55	5.00	2.00	55493.7	20251106_lipidomicsAAc-VaEx_ToxoDCT_POS-DDA_057_SQC08	Intensity	Msp20250218112233_NCDK_conventional_converted_dev_1	IN	Confirmed	PMWOTNASJLOLJE	TG 42:1	1	42	0	0	0	0	1.98787	562538	9.17175
LP568	9997	10.203	13.565		764.676	764.676	0	0	TG 44:2|TG 14:0_14:1_16:1	[M+NH4]+	C47H86O6	TG	SGPSMGCUZQMTGS-UHFFFAOYSA-N	O=C(OCC(OC(=O)CCCCCCCC=CCCCC)COC(=O)CCCCCCCCCCCCC)CCCCCCCC=CCCCCCC	0.25	0.36	0.63	5.00	2.00	28306.5	20251106_lipidomicsAAc-VaEx_ToxoDCT_POS-DDA_043_SQC06	Intensity	Msp20250218112233_NCDK_conventional_converted_dev_1	IN broad	Confirmed	SGPSMGCUZQMTGS	TG 44:2	2	44	0	0	0	0	1.52876	1.01691e+06	7.09154
LP573	10954	10.394	13.688		790.692	790.692	-0.36	-0.4553	TG 46:3|TG 14:0_16:1_16:2	[M+NH4]+	C49H88O6	TG	BNFCAALUEFVAGY-UHFFFAOYSA-N	O=C(OCC(OC(=O)CCCCCCCC=CCCCCCC)COC(=O)CCCCCCCCCCCCC)CCCCCCCC=CCC=CCCC	0.24	0.38	0.57	5.00	2.00	34856.1	20251106_lipidomicsAAc-VaEx_ToxoDCT_POS-DDA_020_DCT-N-A2	Intensity	Msp20250218112233_NCDK_conventional_converted_dev_1	IN broad	Confirmed	BNFCAALUEFVAGY	TG 46:3	3	46	0	0	0	0	1.80669	1.26341e+06	9.32826
LP575	9208	10.577	13.72		740.676	740.676	-0.12	-0.16201	TG 42:0|TG 14:0_14:0_14:0	[M+NH4]+	C45H86O6	TG	DUXYWXYOBMKGIN-UHFFFAOYSA-N	O=C(OCC(OC(=O)CCCCCCCCCCCCC)COC(=O)CCCCCCCCCCCCC)CCCCCCCCCCCCC	0.55	0.64	0.71	3.00	2.00	481374	20251106_lipidomicsAAc-VaEx_ToxoDCT_POS-DDA_050_SQC07	Intensity	Msp20250218112233_NCDK_conventional_converted_dev_1	IN	Confirmed	DUXYWXYOBMKGIN	TG 42:0	0	42	0	0	0	0	2.07346e-13	4.71086e+06	5.79579e-13
LP577	11016	10.593	13.784		792.707	792.708	-0.55	-0.69382	TG 46:2|TG 14:0_16:1_16:1	[M+NH4]+	C49H90O6	TG	XUEMVUXNOCIHLG-UHFFFAOYSA-N	O=C(OCC(OC(=O)CCCCCCCC=CCCCCCC)COC(=O)CCCCCCCCCCCCC)CCCCCCCC=CCCCCCC	0.42	0.49	0.59	4.00	2.00	920302	20251106_lipidomicsAAc-VaEx_ToxoDCT_POS-DDA_041_DCT-N-C1	Intensity	Msp20250218112233_NCDK_conventional_converted_dev_1	IN	Confirmed	XUEMVUXNOCIHLG	TG 46:2	2	46	0	0	0	0	1.6148	1.39427e+07	8.13746
LP579	11932	10.463	13.802		816.707	816.708	-0.12	-0.14693	TG 48:4|TG 14:0_14:0_20:4	[M+NH4]+	C51H90O6	TG	COZGVWWQELXCSX-UHFFFAOYSA-N	O=C(OCC(OC(=O)CCCCCCCCCCCCC)COC(=O)CCCCCCCCCCCCC)CCCCCCC=CCC=CCC=CCC=CCC	0.21	0.31	0.45	4.00	2.00	2382.66	20251106_lipidomicsAAc-VaEx_ToxoDCT_POS-DDA_036_SQC05	Intensity	Msp20250218112233_NCDK_conventional_converted_dev_1	IN	Confirmed	COZGVWWQELXCSX	TG 48:4	4	48	0	0	0	0	1.58102	1.88907e+06	7.47824
LP580	12009	10.643	13.806		818.723	818.723	-0.43	-0.52521	TG 48:3|TG 16:1_16:1_16:1	[M+NH4]+	C51H92O6	TG	SKGWNZXOCSYJQL-UHFFFAOYSA-N	O=C(OCC(OC(=O)CCCCCCCC=CCCCCCC)COC(=O)CCCCCCCC=CCCCCCC)CCCCCCCC=CCCCCCC	0.36	0.45	0.60	3.00	2.00	29245.4	20251106_lipidomicsAAc-VaEx_ToxoDCT_POS-DDA_026_Tirl-P-B2	Intensity	Msp20250218112233_NCDK_conventional_converted_dev_1	IN broad	Confirmed	SKGWNZXOCSYJQL	TG 48:3	3	48	0	0	0	0	1.91275	1.48638e+07	10.1272
LP581	10055	10.58	13.81		766.691	766.692	-0.42	-0.54781	TG 44:1|TG 14:0_14:0_16:1	[M+NH4]+	C47H88O6	TG	UZLGGKDLJGDGEY-UHFFFAOYSA-N	O=C(OCC(OC(=O)CCCCCCCCCCCCC)COC(=O)CCCCCCCCCCCCC)CCCCCCCC=CCCCCCC	0.48	0.57	0.67	4.00	2.00	1612639	20251106_lipidomicsAAc-VaEx_ToxoDCT_POS-DDA_028_DCT-P-A1	Intensity	Msp20250218112233_NCDK_conventional_converted_dev_1	IN	Confirmed	UZLGGKDLJGDGEY	TG 44:1	1	44	0	0	0	0	2.03127	1.10979e+07	6.68466
LP583	9637	10.761	13.865		754.692	754.692	0.07	0.092753	TG 43:0|TG 14:0_14:0_15:0	[M+NH4]+	C46H88O6	TG	BIVVSKATUZHURG-UHFFFAOYSA-N	O=C(OCC(OC(=O)CCCCCCCCCCCCC)COC(=O)CCCCCCCCCCCCCC)CCCCCCCCCCCCC	0.38	0.56	0.71	4.00	2.00	127610	20251106_lipidomicsAAc-VaEx_ToxoDCT_POS-DDA_021_DCT-P-C1	Intensity	Msp20250218112233_NCDK_conventional_converted_dev_1	IN	Confirmed	BIVVSKATUZHURG	TG 43:0	0	43	0	0	0	0	4.88859	903647	20.2317
LP584	14068	10.458	13.898		868.739	868.739	-0.24	-0.27626	TG 52:6|TG 14:0_16:1_22:5	[M+NH4]+	C55H94O6	TG	ZAYMEVRJXHILRU-UHFFFAOYSA-N	O=C(OCC(OC(=O)CCCCCCCC=CCCCCCC)COC(=O)CCCCCCCCCCCCC)CCCCCC=CCC=CCC=CCC=CCC=CCC	0.19	0.29	0.39	5.00	2.00	52.58	20251106_lipidomicsAAc-VaEx_ToxoDCT_POS-DDA_015_SQC02	Intensity	Msp20250218112233_NCDK_conventional_converted_dev_1	IN minor broad	Confirmed	ZAYMEVRJXHILRU	TG 52:6	6	52	0	0	0	0	2.01848	3.59726e+06	8.00219
LP588	13680	10.903	13.921		858.754	858.755	-0.92	-1.0713	TG 51:4|TG 14:0_16:1_21:3	[M+NH4]+	C54H96O6	TG	IALIGECJMHTWOW-UHFFFAOYSA-N	O=C(OCC(OC(=O)CCCCCCCC=CCCCCCC)COC(=O)CCCCCCCCCCCCC)CCCCCCCC=CCC=CCC=CCCCCC	0.21	0.28	0.34	5.00	2.00	7296.94	20251106_lipidomicsAAc-VaEx_ToxoDCT_POS-DDA_021_DCT-P-C1	Intensity	Msp20250218112233_NCDK_conventional_converted_dev_1	IN broad	Confirmed|Low quality spectrum	IALIGECJMHTWOW	TG 51:4	4	51	0	0	0	0	2.61261	3.98224e+06	12.5597
LP590	10548	10.763	13.934		780.707	780.708	-0.18	-0.23056	TG 45:1|TG 14:0_15:0_16:1	[M+NH4]+	C48H90O6	TG	WPZBPGLDPHSUSA-UHFFFAOYSA-N	O=C(OCC(OC(=O)CCCCCCCCCCCCCC)COC(=O)CCCCCCCCCCCCC)CCCCCCCC=CCCCCCC	0.39	0.47	0.60	5.00	2.00	115428	20251106_lipidomicsAAc-VaEx_ToxoDCT_POS-DDA_006_CondSQC01	Intensity	Msp20250218112233_NCDK_conventional_converted_dev_1	IN	Confirmed	WPZBPGLDPHSUSA	TG 45:1	1	45	0	0	0	0	4.51549	2.46194e+06	20.6084
LP591	11542	10.777	14.008		806.723	806.723	-0.19	-0.23552	TG 47:2|TG 14:0_16:1_17:1	[M+NH4]+	C50H92O6	TG	WPPDJWRQFXDSGZ-UHFFFAOYSA-N	O=C(OCC(OC(=O)CCCCCCCC=CCCCCCC)COC(=O)CCCCCCCCCCCCC)CCCCCCCC=CCCCCCCC	0.37	0.42	0.55	5.00	2.00	82962.2	20251106_lipidomicsAAc-VaEx_ToxoDCT_POS-DDA_031_DCT-N-C4	Intensity	Msp20250218112233_NCDK_conventional_converted_dev_1	IN	Confirmed	WPPDJWRQFXDSGZ	TG 47:2	2	47	0	0	0	0	3.23741	3.44152e+06	19.0473
LP592	12093	10.935	14.009		820.737	820.739	-1.46	-1.7789	TG 48:2|TG 14:0_16:1_18:1	[M+NH4]+	C51H94O6	TG	QABWZGMVIDDGGI-UHFFFAOYSA-N	O=C(OCC(OC(=O)CCCCCCCC=CCCCCCC)COC(=O)CCCCCCCCCCCCC)CCCCCCCC=CCCCCCCCC	0.44	0.55	0.64	5.00	2.00	4354449	20251106_lipidomicsAAc-VaEx_ToxoDCT_POS-DDA_038_DCT-N-C3	Intensity	Msp20250218112233_NCDK_conventional_converted_dev_1	IN	Confirmed	QABWZGMVIDDGGI	TG 48:2	2	48	0	0	0	0	4.27227	1.35171e+08	21.0732
LP593	10116	10.946	14.024		768.707	768.708	-0.43	-0.55938	TG 44:0|TG 14:0_14:0_16:0	[M+NH4]+	C47H90O6	TG	AMXRERGJDVUTMF-UHFFFAOYSA-N	O=C(OCC(OC(=O)CCCCCCCCCCCCC)COC(=O)CCCCCCCCCCCCCCC)CCCCCCCCCCCCC	0.59	0.69	0.71	4.00	2.00	7332111	20251106_lipidomicsAAc-VaEx_ToxoDCT_POS-DDA_026_Tirl-P-B2	Intensity	Msp20250218112233_NCDK_conventional_converted_dev_1	IN	Confirmed	AMXRERGJDVUTMF	TG 44:0	0	44	0	0	0	0	5.2459	5.45539e+07	19.0965
LP594	13100	10.815	14.039		844.739	844.739	-0.24	-0.28411	TG 50:4|TG 16:1_18:1_16:2	[M+NH4]+	C53H94O6	TG	GXBXNGGHLZPFNF-UHFFFAOYSA-N	O=C(OCC(OC(=O)CCCCCCCC=CCCCCCCCC)COC(=O)CCCCCCCC=CCCCCCC)CCCCCCCC=CCC=CCCC	0.15	0.24	0.35	5.00	2.00	75107.9	20251106_lipidomicsAAc-VaEx_ToxoDCT_POS-DDA_016_Tirl-P-B1	Intensity	Msp20250218112233_NCDK_conventional_converted_dev_1	IN broad	Confirmed|Low quality spectrum	GXBXNGGHLZPFNF	TG 50:4	4	50	0	0	0	0	2.29082	1.82064e+07	11.8237
LP595	10617	11.114	14.042		782.723	782.723	-0.19	-0.24274	TG 45:0|TG 14:0_15:0_16:0	[M+NH4]+	C48H92O6	TG	RIBSYLFDZQICKH-UHFFFAOYSA-N	O=C(OCC(OC(=O)CCCCCCCCCCCCCC)COC(=O)CCCCCCCCCCCCCCC)CCCCCCCCCCCCC	0.55	0.66	0.72	5.00	2.00	487878	20251106_lipidomicsAAc-VaEx_ToxoDCT_POS-DDA_017_DCT-N-B2	Intensity	Msp20250218112233_NCDK_conventional_converted_dev_1	IN	Confirmed	RIBSYLFDZQICKH	TG 45:0	0	45	0	0	0	0	4.3539	6.01494e+06	24.1335
LP596	12589	10.823	14.043		832.738	832.739	-0.43	-0.51637	TG 49:3|TG 16:1_16:1_17:1	[M+NH4]+	C52H94O6	TG	QJJXGOJKLTYZHP-UHFFFAOYSA-N	O=C(OCC(OC(=O)CCCCCCCC=CCCCCCC)COC(=O)CCCCCCCC=CCCCCCCC)CCCCCCCC=CCCCCCC	0.26	0.33	0.41	4.00	2.00	561.37	20251106_lipidomicsAAc-VaEx_ToxoDCT_POS-DDA_014_CondSQC06	Intensity	Msp20250218112233_NCDK_conventional_converted_dev_1	IN broad	Confirmed	QJJXGOJKLTYZHP	TG 49:3	3	49	0	0	0	0	3.63687	3.969e+06	19.2655
LP597	12994	10.465	14.049		842.723	842.723	0.18	0.21359	TG 50:5|TG 14:0_14:0_22:5	[M+NH4]+	C53H92O6	TG	VFOZLFDGBBKADM-UHFFFAOYSA-N	O=C(OCC(OC(=O)CCCCCCCCCCCCC)COC(=O)CCCCCCCCCCCCC)CCCCCC=CCC=CCC=CCC=CCC=CCC	0.17	0.25	0.35	4.00	2.00	22828.5	20251106_lipidomicsAAc-VaEx_ToxoDCT_POS-DDA_020_DCT-N-A2	Intensity	Msp20250218112233_NCDK_conventional_converted_dev_1	IN	Confirmed	VFOZLFDGBBKADM	TG 50:5	5	50	0	0	0	0	1.00083	3.07832e+06	3.98024
LP598	14066	10.677	14.055		868.739	868.739	-0.36	-0.41439	TG 52:6|TG 14:0_16:0_22:6	[M+NH4]+	C55H94O6	TG	UXGPUQXLYDHGHO-UHFFFAOYSA-N	O=C(OCC(OC(=O)CCCCCCCCCCCCCCC)COC(=O)CCCCCCCCCCCCC)CCC=CCC=CCC=CCC=CCC=CCC=CCC	0.25	0.32	0.37	5.00	2.00	18.38	20251106_lipidomicsAAc-VaEx_ToxoDCT_POS-DDA_051_Tirl-P-B3	Intensity	Msp20250218112233_NCDK_conventional_converted_dev_1	IN shouldered	Confirmed	UXGPUQXLYDHGHO	TG 52:6	6	52	0	0	0	0	3.79496	1.61996e+06	14.627
LP599	11081	10.94	14.056		794.722	794.723	-1.41	-1.7742	TG 46:1|TG 14:0_16:0_16:1	[M+NH4]+	C49H92O6	TG	JYICXCHHKWVGEI-UHFFFAOYSA-N	O=C(OCC(OC(=O)CCCCCCCCCCCCCCC)COC(=O)CCCCCCCCCCCCC)CCCCCCCC=CCCCCCC	0.45	0.57	0.70	5.00	2.00	5002841	20251106_lipidomicsAAc-VaEx_ToxoDCT_POS-DDA_057_SQC08	Intensity	Msp20250218112233_NCDK_conventional_converted_dev_1	IN	Confirmed	JYICXCHHKWVGEI	TG 46:1	1	46	0	0	0	0	4.81869	1.27831e+08	18.7391
LP601	12671	11.101	14.121		834.754	834.755	-0.43	-0.51512	TG 49:2|TG 15:0_16:1_18:1	[M+NH4]+	C52H96O6	TG	ZSHVDBVWHRXKEV-UHFFFAOYSA-N	O=C(OCC(OC(=O)CCCCCCCC=CCCCCCC)COC(=O)CCCCCCCCCCCCCC)CCCCCCCC=CCCCCCCCC	0.31	0.37	0.51	5.00	2.00	268212	20251106_lipidomicsAAc-VaEx_ToxoDCT_POS-DDA_042_DCT-P-B2	Intensity	Msp20250218112233_NCDK_conventional_converted_dev_1	IN	Confirmed|Low quality spectrum	ZSHVDBVWHRXKEV	TG 49:2	2	49	0	0	0	0	4.44218	1.83522e+07	31.6987
LP602	14139	10.822	14.126		870.754	870.755	-0.67	-0.76945	TG 52:5|TG 14:0_16:0_22:5	[M+NH4]+	C55H96O6	TG	PDOWBMFLISSQRT-UHFFFAOYSA-N	O=C(OCC(OC(=O)CCCCCCCCCCCCCCC)COC(=O)CCCCCCCCCCCCC)CCCCCC=CCC=CCC=CCC=CCC=CCC	0.20	0.28	0.33	5.00	2.00	127.94	20251106_lipidomicsAAc-VaEx_ToxoDCT_POS-DDA_051_Tirl-P-B3	Intensity	Msp20250218112233_NCDK_conventional_converted_dev_1	IN	Confirmed|Low quality spectrum	PDOWBMFLISSQRT	TG 52:5	5	52	0	0	0	0	3.07087	2.60862e+07	18.3268
LP603	13185	10.953	14.128		846.753	846.755	-1.04	-1.2282	TG 50:3|TG 16:1_16:1_18:1	[M+NH4]+	C53H96O6	TG	UFHNZOACKFBCOM-UHFFFAOYSA-N	O=C(OCC(OC(=O)CCCCCCCC=CCCCCCC)COC(=O)CCCCCCCC=CCCCCCCCC)CCCCCCCC=CCCCCCC	0.36	0.46	0.58	4.00	2.00	407727	20251106_lipidomicsAAc-VaEx_ToxoDCT_POS-DDA_033_Tirl-P-A3	Intensity	Msp20250218112233_NCDK_conventional_converted_dev_1	IN broad	Confirmed	UFHNZOACKFBCOM	TG 50:3	3	50	0	0	0	0	3.75282	1.14014e+08	22.5144
LP604	15870	10.818	14.174		922.785	922.786	-0.98	-1.062	TG 56:7|TG 16:1_18:1_22:5	[M+NH4]+	C59H100O6	TG	VPKMKALIOUCHIT-UHFFFAOYSA-N	O=C(OCC(OC(=O)CCCCCCCC=CCCCCCCCC)COC(=O)CCCCCCCC=CCCCCCC)CCCCCC=CCC=CCC=CCC=CCC=CCC	0.25	0.32	0.35	5.00	2.00	68.72	20251106_lipidomicsAAc-VaEx_ToxoDCT_POS-DDA_035_DCT-P-C4	Intensity	Msp20250218112233_NCDK_conventional_converted_dev_1	IN shouldered	Confirmed	VPKMKALIOUCHIT	TG 56:7	7	56	0	0	0	0	2.83457	1.46876e+07	9.43983
LP605	14193	11.043	14.247		872.769	872.77	-1.22	-1.3978	TG 52:4|TG 16:1_18:1_18:2	[M+NH4]+	C55H98O6	TG	WHSWXEYWNPTUPW-UHFFFAOYSA-N	O=C(OCC(OC(=O)CCCCCCCC=CCCCCCCCC)COC(=O)CCCCCCCC=CCCCCCC)CCCCCCCC=CCC=CCCCCC	0.31	0.40	0.46	5.00	2.00	385.97	20251106_lipidomicsAAc-VaEx_ToxoDCT_POS-DDA_025_DCT-P-B4	Intensity	Msp20250218112233_NCDK_conventional_converted_dev_1	IN broad	Confirmed|Low quality spectrum	WHSWXEYWNPTUPW	TG 52:4	4	52	0	0	0	0	3.55706	9.22454e+07	19.9318
LP606	13754	11.115	14.271		860.77	860.77	-0.18	-0.20912	TG 51:3|TG 16:1_17:1_18:1	[M+NH4]+	C54H98O6	TG	VMZMPPFYTBICED-UHFFFAOYSA-N	O=C(OCC(OC(=O)CCCCCCCC=CCCCCCCC)COC(=O)CCCCCCCC=CCCCCCCCC)CCCCCCCC=CCCCCCC	0.39	0.49	0.58	5.00	2.00	404.34	20251106_lipidomicsAAc-VaEx_ToxoDCT_POS-DDA_046_DCT-P-C3	Intensity	Msp20250218112233_NCDK_conventional_converted_dev_1	IN broad	Confirmed	VMZMPPFYTBICED	TG 51:3	3	51	0	0	0	0	2.87191	1.67749e+07	16.2133
LP607	12183	11.276	14.3		822.753	822.755	-1.53	-1.8596	TG 48:1|TG 14:0_16:0_18:1	[M+NH4]+	C51H96O6	TG	GPXZOHHIWJNYTJ-UHFFFAOYSA-N	O=C(OCC(OC(=O)CCCCCCCCCCCCCCC)COC(=O)CCCCCCCCCCCCC)CCCCCCCC=CCCCCCCCC	0.56	0.64	0.72	5.00	2.00	24524.4	20251106_lipidomicsAAc-VaEx_ToxoDCT_POS-DDA_032_DCT-P-B3	Intensity	Msp20250218112233_NCDK_conventional_converted_dev_1	IN	Confirmed	GPXZOHHIWJNYTJ	TG 48:1	1	48	0	0	0	0	2.02748	4.33362e+08	8.72869
LP608	16650	10.982	14.308		948.801	948.802	-0.67	-0.70615	TG 58:8|TG 18:1_18:1_22:6	[M+NH4]+	C61H102O6	TG	QFVBKJOYLFHVKV-UHFFFAOYSA-N	O=C(OCC(OC(=O)CCCCCCCC=CCCCCCCCC)COC(=O)CCCCCCCC=CCCCCCCCC)CCC=CCC=CCC=CCC=CCC=CCC=CCC	0.25	0.34	0.39	4.00	2.00	633.55	20251106_lipidomicsAAc-VaEx_ToxoDCT_POS-DDA_017_DCT-N-B2	Intensity	Msp20250218112233_NCDK_conventional_converted_dev_1	IN	Confirmed	QFVBKJOYLFHVKV	TG 58:8	8	58	0	0	0	0	4.48125	2.01097e+07	13.3915
LP609	11618	11.105	14.321		808.738	808.739	-0.43	-0.53169	TG 47:1|TG 14:0_16:0_17:1	[M+NH4]+	C50H94O6	TG	PGYNJJCWPCAGLG-UHFFFAOYSA-N	O=C(OCC(OC(=O)CCCCCCCCCCCCCCC)COC(=O)CCCCCCCCCCCCC)CCCCCCCC=CCCCCCCC	0.33	0.40	0.55	5.00	2.00	770969	20251106_lipidomicsAAc-VaEx_ToxoDCT_POS-DDA_051_Tirl-P-B3	Intensity	Msp20250218112233_NCDK_conventional_converted_dev_1	IN	Confirmed|Low quality spectrum	PGYNJJCWPCAGLG	TG 47:1	1	47	0	0	0	0	4.63175	1.55588e+07	32.3585
LP610	15072	11.129	14.353		898.785	898.786	-0.73	-0.81221	TG 54:5|TG 16:1_18:1_20:3	[M+NH4]+	C57H100O6	TG	ITVULELJLGGLPN-UHFFFAOYSA-N	O=C(OCC(OC(=O)CCCCCCCC=CCCCCCCCC)COC(=O)CCCCCCCCCC=CCC=CCC=CCC)CCCCCCCC=CCCCCCC	0.19	0.28	0.35	5.00	2.00	270.69	20251106_lipidomicsAAc-VaEx_ToxoDCT_POS-DDA_039_DCT-P-A2	Intensity	Msp20250218112233_NCDK_conventional_converted_dev_1	IN	Confirmed|Low quality spectrum	ITVULELJLGGLPN	TG 54:5	5	54	0	0	0	0	4.1556	6.98225e+07	23.0795
LP611	16006	11.378	14.36		926.816	926.817	-1.16	-1.2516	TG 56:5|TG 18:1_18:1_20:3	[M+NH4]+	C59H104O6	TG	XSHMZQHXHKCIMM-UHFFFAOYSA-N	O=C(OCC(OC(=O)CCCCCCCC=CCCCCCCCC)COC(=O)CCCCCCCCCC=CCC=CCC=CCC)CCCCCCCC=CCCCCCCCC	0.25	0.33	0.39	4.00	2.00	284665	20251106_lipidomicsAAc-VaEx_ToxoDCT_POS-DDA_018_DCT-P-A4	Intensity	Msp20250218112233_NCDK_conventional_converted_dev_1	IN broad	Confirmed|Low quality spectrum	XSHMZQHXHKCIMM	TG 56:5	5	56	0	0	0	0	2.68105	1.06236e+08	16.8195
LP612	16062	11.674	14.378		928.832	928.833	-1.22	-1.3135	TG 56:4|TG 18:1_18:1_20:2	[M+NH4]+	C59H106O6	TG	SQBMPFCSSGSZFV-UHFFFAOYSA-N	O=C(OCC(OC(=O)CCCCCCCC=CCCCCCCCC)COC(=O)CCCCCCCCCC=CCC=CCCCCC)CCCCCCCC=CCCCCCCCC	0.33	0.39	0.45	4.00	2.00	3232.74	20251106_lipidomicsAAc-VaEx_ToxoDCT_POS-DDA_028_DCT-P-A1	Intensity	Msp20250218112233_NCDK_conventional_converted_dev_1	IN shouldered	Confirmed	SQBMPFCSSGSZFV	TG 56:4	4	56	0	0	0	0	4.26716	1.56079e+08	35.9749
LP613	15548	11.219	14.385		912.801	912.802	-0.73	-0.79974	TG 55:5|TG 16:1_18:1_21:3	[M+NH4]+	C58H102O6	TG	NRQILDMXEVRKMR-UHFFFAOYSA-N	O=C(OCC(OC(=O)CCCCCCCC=CCCCCCCCC)COC(=O)CCCCCCCC=CCCCCCC)CCCCCCCC=CCC=CCC=CCCCCC	0.25	0.30	0.35	5.00	2.00	30081	20251106_lipidomicsAAc-VaEx_ToxoDCT_POS-DDA_022_SQC03	Intensity	Msp20250218112233_NCDK_conventional_converted_dev_1	IN	Confirmed	NRQILDMXEVRKMR	TG 55:5	5	55	0	0	0	0	3.25489	7.88628e+06	13.8354
LP614	14258	11.257	14.39		874.784	874.786	-1.53	-1.749	TG 52:3|TG 16:1_18:1_18:1	[M+NH4]+	C55H100O6	TG	YBWITEZBUYUNFC-UHFFFAOYSA-N	O=C(OCC(OC(=O)CCCCCCCC=CCCCCCCCC)COC(=O)CCCCCCCC=CCCCCCCCC)CCCCCCCC=CCCCCCC	0.42	0.53	0.63	4.00	2.00	7007.1	20251106_lipidomicsAAc-VaEx_ToxoDCT_POS-DDA_038_DCT-N-C3	Intensity	Msp20250218112233_NCDK_conventional_converted_dev_1	IN	Confirmed	YBWITEZBUYUNFC	TG 52:3	3	52	0	0	0	0	2.41316	3.48959e+08	17.8603
LP615	11154	11.293	14.399		796.738	796.739	-1.16	-1.4559	TG 46:0|TG 14:0_16:0_16:0	[M+NH4]+	C49H94O6	TG	JWVXCFSNEOMSHH-UHFFFAOYSA-N	O=C(OCC(OC(=O)CCCCCCCCCCCCCCC)COC(=O)CCCCCCCCCCCCCCC)CCCCCCCCCCCCC	0.55	0.66	0.71	4.00	2.00	351488	20251106_lipidomicsAAc-VaEx_ToxoDCT_POS-DDA_019_Tirl-P-C1	Intensity	Msp20250218112233_NCDK_conventional_converted_dev_1	IN	Confirmed	JWVXCFSNEOMSHH	TG 46:0	0	46	0	0	0	0	1.25053	1.81423e+08	4.15675
LP616	11703	11.427	14.401		810.754	810.755	-0.19	-0.23435	TG 47:0|TG 14:0_16:0_17:0	[M+NH4]+	C50H96O6	TG	LVVDEVHUTIMHAK-UHFFFAOYSA-N	O=C(OCC(OC(=O)CCCCCCCCCCCCCCC)COC(=O)CCCCCCCCCCCCCCCC)CCCCCCCCCCCCC	0.50	0.60	0.67	5.00	2.00	38726.4	20251106_lipidomicsAAc-VaEx_ToxoDCT_POS-DDA_027_DCT-N-A3	Intensity	Msp20250218112233_NCDK_conventional_converted_dev_1	IN shouldered	Confirmed	LVVDEVHUTIMHAK	TG 47:0	0	47	0	0	0	0	3.63753	1.15523e+07	27.7351
LP617	15942	11.131	14.401		924.801	924.802	-0.97	-1.0489	TG 56:6|TG 16:0_18:1_22:5	[M+NH4]+	C59H102O6	TG	PIUUVQYTIKPYIJ-UHFFFAOYSA-N	O=C(OCC(OC(=O)CCCCCCCC=CCCCCCCCC)COC(=O)CCCCCCCCCCCCCCC)CCCCCC=CCC=CCC=CCC=CCC=CCC	0.19	0.28	0.32	5.00	2.00	177706	20251106_lipidomicsAAc-VaEx_ToxoDCT_POS-DDA_048_DCT-N-B1	Intensity	Msp20250218112233_NCDK_conventional_converted_dev_1	IN	Confirmed|Low quality spectrum	PIUUVQYTIKPYIJ	TG 56:6	6	56	0	0	0	0	4.04127	5.91335e+07	17.7573
LP618	13262	11.257	14.446		848.769	848.77	-1.58	-1.8615	TG 50:2|TG 16:0_16:1_18:1	[M+NH4]+	C53H98O6	TG	TWJCMQZMAPGUSG-UHFFFAOYSA-N	O=C(OCC(OC(=O)CCCCCCCC=CCCCCCC)COC(=O)CCCCCCCCCCCCCCC)CCCCCCCC=CCCCCCCCC	0.42	0.52	0.64	5.00	2.00	40985.5	20251106_lipidomicsAAc-VaEx_ToxoDCT_POS-DDA_038_DCT-N-C3	Intensity	Msp20250218112233_NCDK_conventional_converted_dev_1	IN	Confirmed|Low quality spectrum	TWJCMQZMAPGUSG	TG 50:2	2	50	0	0	0	0	2.02871	4.84737e+08	12.2796
LP619	15140	11.34	14.508		900.8	900.802	-1.34	-1.4876	TG 54:4|TG 18:1_18:1_18:2	[M+NH4]+	C57H102O6	TG	JTMWOTXEVWLTTO-UHFFFAOYSA-N	O=C(OCC(OC(=O)CCCCCCCC=CCCCCCCCC)COC(=O)CCCCCCCC=CCCCCCCCC)CCCCCCCC=CCC=CCCCCC	0.24	0.32	0.40	4.00	2.00	4248.17	20251106_lipidomicsAAc-VaEx_ToxoDCT_POS-DDA_017_DCT-N-B2	Intensity	Msp20250218112233_NCDK_conventional_converted_dev_1	IN	Confirmed	JTMWOTXEVWLTTO	TG 54:4	4	54	0	0	0	0	2.28129	1.94692e+08	14.427
LP620	12752	11.432	14.51		836.77	836.77	-0.61	-0.72899	TG 49:1|TG 15:0_16:0_18:1	[M+NH4]+	C52H98O6	TG	IVRUJYRTYXTTIH-UHFFFAOYSA-N	O=C(OCC(OC(=O)CCCCCCCCCCCCCCC)COC(=O)CCCCCCCCCCCCCC)CCCCCCCC=CCCCCCCCC	0.37	0.44	0.56	5.00	2.00	467724	20251106_lipidomicsAAc-VaEx_ToxoDCT_POS-DDA_014_CondSQC06	Intensity	Msp20250218112233_NCDK_conventional_converted_dev_1	IN	Confirmed|Low quality spectrum	IVRUJYRTYXTTIH	TG 49:1	1	49	0	0	0	0	3.26136	3.14946e+07	27.7835
LP621	13835	11.42	14.598		862.785	862.786	-0.49	-0.56793	TG 51:2|TG 16:0_17:1_18:1	[M+NH4]+	C54H100O6	TG	QLIUVBJPQMDRHV-UHFFFAOYSA-N	O=C(OCC(OC(=O)CCCCCCCC=CCCCCCCC)COC(=O)CCCCCCCCCCCCCCC)CCCCCCCC=CCCCCCCCC	0.37	0.43	0.51	5.00	2.00	841650	20251106_lipidomicsAAc-VaEx_ToxoDCT_POS-DDA_022_SQC03	Intensity	Msp20250218112233_NCDK_conventional_converted_dev_1	IN	Confirmed	QLIUVBJPQMDRHV	TG 51:2	2	51	0	0	0	0	3.82374	4.02811e+07	29.4981
LP622	14653	11.192	14.615		886.785	886.786	-0.61	-0.68788	TG 53:4|TG 14:0_18:1_21:3	[M+NH4]+	C56H100O6	TG	FMTYOSRCRAXXDE-UHFFFAOYSA-N	O=C(OCC(OC(=O)CCCCCCCC=CCCCCCCCC)COC(=O)CCCCCCCCCCCCC)CCCCCCCC=CCC=CCC=CCCCCC	0.22	0.31	0.36	5.00	2.00	144.27	20251106_lipidomicsAAc-VaEx_ToxoDCT_POS-DDA_045_DCT-N-A4	Intensity	Msp20250218112233_NCDK_conventional_converted_dev_1	IN	Confirmed	FMTYOSRCRAXXDE	TG 53:4	4	53	0	0	0	0	2.83262	1.31631e+07	11.5425
LP623	14725	11.405	14.621		888.801	888.802	-0.48	-0.54005	TG 53:3|TG 17:1_18:1_18:1	[M+NH4]+	C56H102O6	TG	ZNQBEJJYVJSZLM-UHFFFAOYSA-N	O=C(OCC(OC(=O)CCCCCCCC=CCCCCCCCC)COC(=O)CCCCCCCC=CCCCCCCCC)CCCCCCCC=CCCCCCCC	0.36	0.44	0.52	4.00	2.00	206798	20251106_lipidomicsAAc-VaEx_ToxoDCT_POS-DDA_023_Tirl-P-A1	Intensity	Msp20250218112233_NCDK_conventional_converted_dev_1	IN	Confirmed	ZNQBEJJYVJSZLM	TG 53:3	3	53	0	0	0	0	2.88668	3.07738e+07	17.8534
LP624	12265	11.641	14.651		824.77	824.77	-0.61	-0.7396	TG 48:0|TG 14:0_16:0_18:0	[M+NH4]+	C51H98O6	TG	JTDPHURHZMZJHD-UHFFFAOYSA-N	O=C(OCC(OC(=O)CCCCCCCCCCCCCCC)COC(=O)CCCCCCCCCCCCCCCCC)CCCCCCCCCCCCC	0.57	0.66	0.69	5.00	2.00	3988.12	20251106_lipidomicsAAc-VaEx_ToxoDCT_POS-DDA_018_DCT-P-A4	Intensity	Msp20250218112233_NCDK_conventional_converted_dev_1	IN	Confirmed	JTDPHURHZMZJHD	TG 48:0	0	48	0	0	0	0	5.76641	5.25615e+07	36.5656
LP625	13353	11.611	14.656		850.785	850.786	-1.04	-1.2224	TG 50:1|TG 16:0_16:0_18:1	[M+NH4]+	C53H100O6	TG	YHMDGPZOSGBQRH-UHFFFAOYSA-N	O=C(OCC(OC(=O)CCCCCCCCCCCCCCC)COC(=O)CCCCCCCCCCCCCCC)CCCCCCCC=CCCCCCCCC	0.49	0.59	0.72	4.00	2.00	29191.1	20251106_lipidomicsAAc-VaEx_ToxoDCT_POS-DDA_010_CondSQC05	Intensity	Msp20250218112233_NCDK_conventional_converted_dev_1	IN	Confirmed	YHMDGPZOSGBQRH	TG 50:1	1	50	0	0	0	0	6.01226	3.54259e+08	24.5538
LP626	16704	11.121	14.662		950.816	950.817	-1.1	-1.1569	TG 58:7|TG 18:1_18:1_22:5	[M+NH4]+	C61H104O6	TG	XSJRKDQVEHTWNV-UHFFFAOYSA-N	O=C(OCC(OC(=O)CCCCCCCC=CCCCCCCCC)COC(=O)CCCCCCCC=CCCCCCCCC)CCCCCC=CCC=CCC=CCC=CCC=CCC	0.25	0.33	0.36	4.00	2.00	662.34	20251106_lipidomicsAAc-VaEx_ToxoDCT_POS-DDA_017_DCT-N-B2	Intensity	Msp20250218112233_NCDK_conventional_converted_dev_1	IN	Confirmed	XSJRKDQVEHTWNV	TG 58:7	7	58	0	0	0	0	4.2663	2.89748e+07	15.882
LP628	15615	11.516	14.689		914.816	914.817	-0.92	-1.0057	TG 55:4|TG 16:0_18:1_21:3	[M+NH4]+	C58H104O6	TG	WKFBACBEZQWLIX-UHFFFAOYSA-N	O=C(OCC(OC(=O)CCCCCCCC=CCCCCCCCC)COC(=O)CCCCCCCCCCCCCCC)CCCCCCCC=CCC=CCC=CCCCCC	0.24	0.30	0.38	5.00	2.00	452.66	20251106_lipidomicsAAc-VaEx_ToxoDCT_POS-DDA_013_dilSQC01	Intensity	Msp20250218112233_NCDK_conventional_converted_dev_1	IN	Confirmed	WKFBACBEZQWLIX	TG 55:4	4	55	0	0	0	0	3.79076	1.58982e+07	24.4073
LP629	16813	11.672	14.697		954.847	954.848	-1.28	-1.3405	TG 58:5|TG 18:1_18:1_22:3	[M+NH4]+	C61H108O6	TG	BLEGOUVQUQOKFV-UHFFFAOYSA-N	O=C(OCC(OC(=O)CCCCCCCC=CCCCCCCCC)COC(=O)CCCCCCCCC=CCC=CCC=CCCCCC)CCCCCCCC=CCCCCCCCC	0.30	0.38	0.42	4.00	2.00	4246.16	20251106_lipidomicsAAc-VaEx_ToxoDCT_POS-DDA_049_DCT-P-C2	Intensity	Msp20250218112233_NCDK_conventional_converted_dev_1	IN	Confirmed	BLEGOUVQUQOKFV	TG 58:5	5	58	0	0	0	0	3.42541	7.60978e+07	26.3107
LP631	17396	11.424	14.738		978.848	978.848	-0.86	-0.87858	TG 60:7|TG 18:1_20:1_22:5	[M+NH4]+	C63H108O6	TG	LXDADDCCBGDHCC-UHFFFAOYSA-N	O=C(OCC(OC(=O)CCCCCCCCCC=CCCCCCCCC)COC(=O)CCCCCCCC=CCCCCCCCC)CCCCCC=CCC=CCC=CCC=CCC=CCC	0.20	0.26	0.29	5.00	2.00	830.57	20251106_lipidomicsAAc-VaEx_ToxoDCT_POS-DDA_016_Tirl-P-B1	Intensity	Msp20250218112233_NCDK_conventional_converted_dev_1	IN	Confirmed	LXDADDCCBGDHCC	TG 60:7	7	60	0	0	0	0	3.84043	1.53749e+07	15.9747
LP632	16437	11.509	14.75		940.832	940.833	-0.91	-0.96723	TG 57:5|TG 18:1_18:1_21:3	[M+NH4]+	C60H106O6	TG	CTRHECFHNMRDFW-UHFFFAOYSA-N	O=C(OCC(OC(=O)CCCCCCCC=CCCCCCCCC)COC(=O)CCCCCCCC=CCCCCCCCC)CCCCCCCC=CCC=CCC=CCCCCC	0.28	0.34	0.38	4.00	2.00	492.5	20251106_lipidomicsAAc-VaEx_ToxoDCT_POS-DDA_020_DCT-N-A2	Intensity	Msp20250218112233_NCDK_conventional_converted_dev_1	IN	Confirmed	CTRHECFHNMRDFW	TG 57:5	5	57	0	0	0	0	4.38761	8.88458e+06	22.6927
LP633	14314	11.585	14.813		876.8	876.802	-1.46	-1.6651	TG 52:2|TG 16:0_18:1_18:1	[M+NH4]+	C55H102O6	TG	JFISYPWOVQNHLS-UHFFFAOYSA-N	O=C(OCC(OC(=O)CCCCCCCC=CCCCCCCCC)COC(=O)CCCCCCCCCCCCCCC)CCCCCCCC=CCCCCCCCC	0.49	0.57	0.67	4.00	2.00	35287.4	20251106_lipidomicsAAc-VaEx_ToxoDCT_POS-DDA_022_SQC03	Intensity	Msp20250218112233_NCDK_conventional_converted_dev_1	IN	Confirmed	JFISYPWOVQNHLS	TG 52:2	2	52	0	0	0	0	6.96196	5.83509e+08	38.886
LP634	16763	11.417	14.817		952.832	952.833	-1.09	-1.144	TG 58:6|TG 18:1_18:1_22:4	[M+NH4]+	C61H106O6	TG	MLZUUSCOTWOREA-UHFFFAOYSA-N	O=C(OCC(OC(=O)CCCCCCCC=CCCCCCCCC)COC(=O)CCCCCCCCC=CCC=CCC=CCC=CCC)CCCCCCCC=CCCCCCCCC	0.23	0.31	0.36	4.00	2.00	1482.39	20251106_lipidomicsAAc-VaEx_ToxoDCT_POS-DDA_015_SQC02	Intensity	Msp20250218112233_NCDK_conventional_converted_dev_1	IN	Confirmed	MLZUUSCOTWOREA	TG 58:6	6	58	0	0	0	0	3.20319	4.35329e+07	14.5737
LP635	13911	11.743	14.838		864.801	864.802	-0.55	-0.63598	TG 51:1|TG 16:0_17:0_18:1	[M+NH4]+	C54H102O6	TG	RHDRMOUSDQDVCE-UHFFFAOYSA-N	O=C(OCC(OC(=O)CCCCCCCCCCCCCCCC)COC(=O)CCCCCCCCCCCCCCC)CCCCCCCC=CCCCCCCCC	0.45	0.52	0.60	5.00	2.00	213948	20251106_lipidomicsAAc-VaEx_ToxoDCT_POS-DDA_059_CondSQC07	Intensity	Msp20250218112233_NCDK_conventional_converted_dev_1	IN	Confirmed	RHDRMOUSDQDVCE	TG 51:1	1	51	0	0	0	0	1.50495	2.45177e+07	14.259
LP636	12835	11.748	14.841		838.785	838.786	-0.49	-0.58418	TG 49:0|TG 16:0_16:0_17:0	[M+NH4]+	C52H100O6	TG	TTWJTJMWHOYBPQ-UHFFFAOYSA-N	O=C(OCC(OC(=O)CCCCCCCCCCCCCCC)COC(=O)CCCCCCCCCCCCCCCC)CCCCCCCCCCCCCCC	0.44	0.50	0.62	4.00	2.00	107.9	20251106_lipidomicsAAc-VaEx_ToxoDCT_POS-DDA_017_DCT-N-B2	Intensity	Msp20250218112233_NCDK_conventional_converted_dev_1	IN	Confirmed	TTWJTJMWHOYBPQ	TG 49:0	0	49	0	0	0	0	1.48032	5.24759e+06	10.7363
LP639	14801	11.735	14.952		890.817	890.817	-0.37	-0.41535	TG 53:2|TG 17:0_18:1_18:1	[M+NH4]+	C56H104O6	TG	ANBFFIILUQJIQL-UHFFFAOYSA-N	O=C(OCC(OC(=O)CCCCCCCC=CCCCCCCCC)COC(=O)CCCCCCCCCCCCCCCC)CCCCCCCC=CCCCCCCCC	0.34	0.41	0.51	4.00	2.00	165610	20251106_lipidomicsAAc-VaEx_ToxoDCT_POS-DDA_039_DCT-P-A2	Intensity	Msp20250218112233_NCDK_conventional_converted_dev_1	IN	Confirmed|Low quality spectrum	ANBFFIILUQJIQL	TG 53:2	2	53	0	0	0	0	1.28794	3.69434e+07	10.0423
LP641	13432	11.976	15.001		852.801	852.802	-0.36	-0.42214	TG 50:0|TG 16:0_16:0_18:0	[M+NH4]+	C53H102O6	TG	DQKMNCLZNGAXNX-UHFFFAOYSA-N	O=C(OCC(OC(=O)CCCCCCCCCCCCCCC)COC(=O)CCCCCCCCCCCCCCCCC)CCCCCCCCCCCCCCC	0.58	0.63	0.65	4.00	2.00	169092	20251106_lipidomicsAAc-VaEx_ToxoDCT_POS-DDA_051_Tirl-P-B3	Intensity	Msp20250218112233_NCDK_conventional_converted_dev_1	IN	Confirmed	DQKMNCLZNGAXNX	TG 50:0	0	50	0	0	0	0	3.04024	1.02322e+07	11.2151
LP642	15266	11.911	15.021		904.832	904.833	-1.28	-1.4146	TG 54:2|TG 16:0_18:1_20:1	[M+NH4]+	C57H106O6	TG	FPUBLSPUCGHELU-UHFFFAOYSA-N	O=C(OCC(OC(=O)CCCCCCCC=CCCCCCCCC)COC(=O)CCCCCCCCCCCCCCC)CCCCCCCCCC=CCCCCCCCC	0.47	0.55	0.62	5.00	2.00	19336.8	20251106_lipidomicsAAc-VaEx_ToxoDCT_POS-DDA_017_DCT-N-B2	Intensity	Msp20250218112233_NCDK_conventional_converted_dev_1	IN	Confirmed	FPUBLSPUCGHELU	TG 54:2	2	54	0	0	0	0	4.33716	2.10904e+08	20.0264
LP643	16486	11.755	15.026		942.848	942.848	-0.79	-0.83789	TG 57:4|TG 18:1_18:1_21:2	[M+NH4]+	C60H108O6	TG	DCKBMVWLYYIYKY-UHFFFAOYSA-N	O=C(OCC(OC(=O)CCCCCCCC=CCCCCCCCC)COC(=O)CCCCCCCCCC=CCC=CCCCCCC)CCCCCCCC=CCCCCCCCC	0.26	0.30	0.38	4.00	2.00	11670.1	20251106_lipidomicsAAc-VaEx_ToxoDCT_POS-DDA_040_Tirl-P-A2	Intensity	Msp20250218112233_NCDK_conventional_converted_dev_1	IN	Confirmed|Low quality spectrum	DCKBMVWLYYIYKY	TG 57:4	4	57	0	0	0	0	2.25787	8.26337e+06	13.8581
LP644	16542	12.047	15.028		944.864	944.864	-0.42	-0.44451	TG 57:3|TG 18:1_19:1_20:1	[M+NH4]+	C60H110O6	TG	RJWKKTHHBJMOIE-UHFFFAOYSA-N	O=C(OCC(OC(=O)CCCCCCCC=CCCCCCCCCC)COC(=O)CCCCCCCCCC=CCCCCCCCC)CCCCCCCC=CCCCCCCCC	0.31	0.35	0.44	5.00	2.00	54289.8	20251106_lipidomicsAAc-VaEx_ToxoDCT_POS-DDA_055_DCT-N-B3	Intensity	Msp20250218112233_NCDK_conventional_converted_dev_1	IN	Confirmed|Low quality spectrum	RJWKKTHHBJMOIE	TG 57:3	3	57	0	0	0	0	2.60753	5.29115e+06	15.6025
LP645	15682	11.722	15.036		916.832	916.833	-0.67	-0.73078	TG 55:3|TG 18:1_18:1_19:1	[M+NH4]+	C58H106O6	TG	ASJJOPLGTKDUEX-UHFFFAOYSA-N	O=C(OCC(OC(=O)CCCCCCCC=CCCCCCCCC)COC(=O)CCCCCCCC=CCCCCCCCCC)CCCCCCCC=CCCCCCCCC	0.37	0.43	0.52	4.00	2.00	1729.7	20251106_lipidomicsAAc-VaEx_ToxoDCT_POS-DDA_014_CondSQC06	Intensity	Msp20250218112233_NCDK_conventional_converted_dev_1	IN	Confirmed	ASJJOPLGTKDUEX	TG 55:3	3	55	0	0	0	0	1.70451e-13	2.22883e+07	1.07472e-12
LP646	14384	11.946	15.047		878.816	878.817	-0.98	-1.1151	TG 52:1|TG 16:0_18:0_18:1	[M+NH4]+	C55H104O6	TG	NPCZZYKITFKRQZ-UHFFFAOYSA-N	O=C(OCC(OC(=O)CCCCCCCCCCCCCCCCC)COC(=O)CCCCCCCCCCCCCCC)CCCCCCCC=CCCCCCCCC	0.49	0.58	0.67	5.00	2.00	233149	20251106_lipidomicsAAc-VaEx_ToxoDCT_POS-DDA_018_DCT-P-A4	Intensity	Msp20250218112233_NCDK_conventional_converted_dev_1	IN	Confirmed|Low quality spectrum	NPCZZYKITFKRQZ	TG 52:1	1	52	0	0	0	0	4.25259	9.57643e+07	22.0197
LP647	17449	11.696	15.071		980.863	980.864	-0.91	-0.92775	TG 60:6|TG 18:1_20:2_22:3	[M+NH4]+	C63H110O6	TG	JWRJMODTVGEBPD-UHFFFAOYSA-N	O=C(OCC(OC(=O)CCCCCCCCCC=CCC=CCCCCC)COC(=O)CCCCCCCCC=CCC=CCC=CCCCCC)CCCCCCCC=CCCCCCCCC	0.20	0.26	0.29	5.00	2.00	951.29	20251106_lipidomicsAAc-VaEx_ToxoDCT_POS-DDA_040_Tirl-P-A2	Intensity	Msp20250218112233_NCDK_conventional_converted_dev_1	IN	Confirmed	JWRJMODTVGEBPD	TG 60:6	6	60	0	0	0	0	2.70691	1.72441e+07	15.5652
LP648	16127	11.884	15.102		930.847	930.848	-1.53	-1.6437	TG 56:3|TG 18:1_18:1_20:1	[M+NH4]+	C59H108O6	TG	QXMHHXQBBKDSSL-UHFFFAOYSA-N	O=C(OCC(OC(=O)CCCCCCCC=CCCCCCCCC)COC(=O)CCCCCCCCCC=CCCCCCCCC)CCCCCCCC=CCCCCCCCC	0.48	0.55	0.60	4.00	2.00	14124.5	20251106_lipidomicsAAc-VaEx_ToxoDCT_POS-DDA_044_Tirl-P-B4	Intensity	Msp20250218112233_NCDK_conventional_converted_dev_1	IN	Confirmed	QXMHHXQBBKDSSL	TG 56:3	3	56	0	0	0	0	3.61466	1.65342e+08	19.4269
LP650	16865	11.912	15.207		956.863	956.864	-0.79	-0.82561	TG 58:4|TG 18:1_20:1_20:2	[M+NH4]+	C61H110O6	TG	ULBTVPHSXKRJBN-UHFFFAOYSA-N	O=C(OCC(OC(=O)CCCCCCCCCC=CCCCCCCCC)COC(=O)CCCCCCCCCC=CCC=CCCCCC)CCCCCCCC=CCCCCCCCC	0.30	0.37	0.43	5.00	2.00	1761.22	20251106_lipidomicsAAc-VaEx_ToxoDCT_POS-DDA_052_DCT-N-A1	Intensity	Msp20250218112233_NCDK_conventional_converted_dev_1	IN	Confirmed	ULBTVPHSXKRJBN	TG 58:4	4	58	0	0	0	0	2.88707	4.50792e+07	19.3026
LP651	14869	12.073	15.255		892.832	892.833	-0.48	-0.53761	TG 53:1|TG 16:0_19:0_18:1	[M+NH4]+	C56H106O6	TG	UTEQTZMSLZVDRN-UHFFFAOYSA-N	O=C(OCC(OC(=O)CCCCCCCCCCCCCCCCCC)COC(=O)CCCCCCCCCCCCCCC)CCCCCCCC=CCCCCCCCC	0.32	0.36	0.47	5.00	2.00	87502.9	20251106_lipidomicsAAc-VaEx_ToxoDCT_POS-DDA_017_DCT-N-B2	Intensity	Msp20250218112233_NCDK_conventional_converted_dev_1	IN	Confirmed|Low quality spectrum	UTEQTZMSLZVDRN	TG 53:1	1	53	0	0	0	0	0.763969	5.29027e+06	5.06538
LP652	15735	12.062	15.293		918.848	918.848	-0.31	-0.33738	TG 55:2|TG 17:0_18:1_20:1	[M+NH4]+	C58H108O6	TG	SYUSUQJTEKOQOE-UHFFFAOYSA-N	O=C(OCC(OC(=O)CCCCCCCC=CCCCCCCCC)COC(=O)CCCCCCCCCCCCCCCC)CCCCCCCCCC=CCCCCCCCC	0.35	0.38	0.47	5.00	2.00	268.76	20251106_lipidomicsAAc-VaEx_ToxoDCT_POS-DDA_035_DCT-P-C4	Intensity	Msp20250218112233_NCDK_conventional_converted_dev_1	IN	Low quality spectrum|Confirmed	SYUSUQJTEKOQOE	TG 55:2	2	55	0	0	0	0	1.61936	9.37462e+06	11.1408
LP654	17494	11.97	15.343		982.879	982.88	-0.73	-0.74272	TG 60:5|TG 18:1_20:1_22:3	[M+NH4]+	C63H112O6	TG	UUTIXUUFUUEWFB-UHFFFAOYSA-N	O=C(OCC(OC(=O)CCCCCCCCCC=CCCCCCCCC)COC(=O)CCCCCCCCC=CCC=CCC=CCCCCC)CCCCCCCC=CCCCCCCCC	0.27	0.34	0.37	5.00	2.00	889.53	20251106_lipidomicsAAc-VaEx_ToxoDCT_POS-DDA_048_DCT-N-B1	Intensity	Msp20250218112233_NCDK_conventional_converted_dev_1	IN	Confirmed	UUTIXUUFUUEWFB	TG 60:5	5	60	0	0	0	0	2.2627	1.8855e+07	16.6874
LP657	14462	12.321	15.412		880.832	880.833	-0.36	-0.4087	TG 52:0|TG 16:0_18:0_18:0	[M+NH4]+	C55H106O6	TG	SDNYRTVJOFMYIW-UHFFFAOYSA-N	O=C(OCC(OC(=O)CCCCCCCCCCCCCCCCC)COC(=O)CCCCCCCCCCCCCCCCC)CCCCCCCCCCCCCCC	0.53	0.57	0.61	4.00	2.00	22179.6	20251106_lipidomicsAAc-VaEx_ToxoDCT_POS-DDA_040_Tirl-P-A2	Intensity	Msp20250218112233_NCDK_conventional_converted_dev_1	IN	Confirmed	SDNYRTVJOFMYIW	TG 52:0	0	52	0	0	0	0	4.64743	1.84908e+06	12.2877
LP658	16192	12.236	15.432		932.863	932.864	-1.03	-1.1041	TG 56:2|TG 18:0_18:1_20:1	[M+NH4]+	C59H110O6	TG	OWMDNFFJJVRJMG-UHFFFAOYSA-N	O=C(OCC(OC(=O)CCCCCCCC=CCCCCCCCC)COC(=O)CCCCCCCCCCCCCCCCC)CCCCCCCCCC=CCCCCCCCC	0.38	0.41	0.48	5.00	2.00	102107	20251106_lipidomicsAAc-VaEx_ToxoDCT_POS-DDA_044_Tirl-P-B4	Intensity	Msp20250218112233_NCDK_conventional_converted_dev_1	IN	Confirmed|Low quality spectrum	OWMDNFFJJVRJMG	TG 56:2	2	56	0	0	0	0	2.6121	3.6784e+07	17.2956
LP659	15342	12.275	15.455		906.848	906.848	-0.49	-0.54033	TG 54:1|TG 18:0_18:0_18:1	[M+NH4]+	C57H108O6	TG	YFFIQXNTTVSKJC-UHFFFAOYSA-N	O=C(OCC(OC(=O)CCCCCCCCCCCCCCCCC)COC(=O)CCCCCCCCCCCCCCCCC)CCCCCCCC=CCCCCCCCC	0.42	0.46	0.54	4.00	2.00	48744.5	20251106_lipidomicsAAc-VaEx_ToxoDCT_POS-DDA_017_DCT-N-B2	Intensity	Msp20250218112233_NCDK_conventional_converted_dev_1	IN	Confirmed|Low quality spectrum	YFFIQXNTTVSKJC	TG 54:1	1	54	0	0	0	0	2.82019	1.58516e+07	16.7643
LP660	16906	12.203	15.527		958.879	958.88	-1.1	-1.1472	TG 58:3|TG 18:1_20:1_20:1	[M+NH4]+	C61H112O6	TG	RFMSTHTUAZETPD-UHFFFAOYSA-N	O=C(OCC(OC(=O)CCCCCCCCCC=CCCCCCCCC)COC(=O)CCCCCCCCCC=CCCCCCCCC)CCCCCCCC=CCCCCCCCC	0.42	0.46	0.51	4.00	2.00	170236	20251106_lipidomicsAAc-VaEx_ToxoDCT_POS-DDA_051_Tirl-P-B3	Intensity	Msp20250218112233_NCDK_conventional_converted_dev_1	IN	Confirmed	RFMSTHTUAZETPD	TG 58:3	3	58	0	0	0	0	3.08045	3.75919e+07	20.4071
LP662	18130	12.27	15.587		1010.91	1010.91	-0.73	-0.72212	TG 62:5|TG 18:1_18:1_26:3	[M+NH4]+	C65H116O6	TG	JKHVJQUUBSTUMP-UHFFFAOYSA-N	O=C(OCC(OC(=O)CCCCCCCC=CCCCCCCCC)COC(=O)CCCCCCCCCCC=CCC=CCC=CCCCCCCC)CCCCCCCC=CCCCCCCCC	0.25	0.29	0.34	4.00	2.00	9508.73	20251106_lipidomicsAAc-VaEx_ToxoDCT_POS-DDA_029_SQC04	Intensity	Msp20250218112233_NCDK_conventional_converted_dev_1	IN	Confirmed	JKHVJQUUBSTUMP	TG 62:5	5	62	0	0	0	0	2.08862	5.05954e+06	9.76612
LP665	17545	12.215	15.718		984.895	984.895	-0.86	-0.87319	TG 60:4|TG 18:1_20:1_22:2	[M+NH4]+	C63H114O6	TG	NTSBPGZUJBXBSL-UHFFFAOYSA-N	O=C(OCC(OC(=O)CCCCCCCCCC=CCCCCCCCC)COC(=O)CCCCCCCCCCCC=CCC=CCCCCC)CCCCCCCC=CCCCCCCCC	0.28	0.32	0.36	5.00	2.00	791.43	20251106_lipidomicsAAc-VaEx_ToxoDCT_POS-DDA_051_Tirl-P-B3	Intensity	Msp20250218112233_NCDK_conventional_converted_dev_1	IN	Confirmed	NTSBPGZUJBXBSL	TG 60:4	4	60	0	0	0	0	2.83272	1.33297e+07	14.8677
LP666	16596	12.385	15.733		946.879	946.88	-0.55	-0.58086	TG 57:2|TG 16:0_18:1_23:1	[M+NH4]+	C60H112O6	TG	JGVGIUMOYGJOMJ-UHFFFAOYSA-N	O=C(OCC(OC(=O)CCCCCCCC=CCCCCCCCC)COC(=O)CCCCCCCCCCCCCCC)CCCCCCCCCCC=CCCCCCCCCCC	0.18	0.25	0.32	5.00	2.00	15177.2	20251106_lipidomicsAAc-VaEx_ToxoDCT_POS-DDA_032_DCT-P-B3	Intensity	Msp20250218112233_NCDK_conventional_converted_dev_1	IN	Confirmed|Low quality spectrum	JGVGIUMOYGJOMJ	TG 57:2	2	57	0	0	0	0	1.32326	2.06322e+06	6.10324
LP667	16267	12.586	15.739		934.879	934.88	-0.55	-0.58831	TG 56:1|TG 14:0_16:0_26:1	[M+NH4]+	C59H112O6	TG	WMUMXXDWZMXNDE-UHFFFAOYSA-N	O=C(OCC(OC(=O)CCCCCCCCCCCCCCC)COC(=O)CCCCCCCCCCCCCCCC=CCCCCCCCC)CCCCCCCCCCCCC	0.55	0.55	0.58	5.00	2.00	116422	20251106_lipidomicsAAc-VaEx_ToxoDCT_POS-DDA_041_DCT-N-C1	Intensity	Msp20250218112233_NCDK_conventional_converted_dev_1	IN	Confirmed	WMUMXXDWZMXNDE	TG 56:1	1	56	0	0	0	0	1.83712	1.20293e+07	7.00762
LP668	17246	12.371	15.814		972.895	972.895	-0.74	-0.76062	TG 59:3|TG 17:1_18:1_24:1	[M+NH4]+	C62H114O6	TG	WHHFLOLYAGPIDQ-UHFFFAOYSA-N	O=C(OCC(OC(=O)CCCCCCCC=CCCCCCCCC)COC(=O)CCCCCCCCCCCCCC=CCCCCCCCC)CCCCCCCC=CCCCCCCC	0.17	0.23	0.32	5.00	2.00	7048.53	20251106_lipidomicsAAc-VaEx_ToxoDCT_POS-DDA_039_DCT-P-A2	Intensity	Msp20250218112233_NCDK_conventional_converted_dev_1	IN	Confirmed|Low quality spectrum	WHHFLOLYAGPIDQ	TG 59:3	3	59	0	0	0	0	1.53045	1.70093e+06	6.51612
LP669	15417	12.661	15.88		908.864	908.864	-0.18	-0.19805	TG 54:0|TG 18:0_18:0_18:0	[M+NH4]+	C57H110O6	TG	DCXXMTOCNZCJGO-UHFFFAOYSA-N	O=C(OCC(OC(=O)CCCCCCCCCCCCCCCCC)COC(=O)CCCCCCCCCCCCCCCCC)CCCCCCCCCCCCCCCCC	0.39	0.45	0.55	3.00	2.00	6346.06	20251106_lipidomicsAAc-VaEx_ToxoDCT_POS-DDA_030_Tirl-P-C4	Intensity	Msp20250218112233_NCDK_conventional_converted_dev_1	IN	Confirmed	DCXXMTOCNZCJGO	TG 54:0	0	54	0	0	0	0	1.44973	610630	4.52705
LP670	17587	12.533	15.979		986.91	986.911	-1.16	-1.1754	TG 60:3|TG 16:1_18:1_26:1	[M+NH4]+	C63H116O6	TG	BYJGGTRWILCFPP-UHFFFAOYSA-N	O=C(OCC(OC(=O)CCCCCCCC=CCCCCCCCC)COC(=O)CCCCCCCCCCCCCCCC=CCCCCCCCC)CCCCCCCC=CCCCCCC	0.37	0.40	0.45	5.00	2.00	2138.65	20251106_lipidomicsAAc-VaEx_ToxoDCT_POS-DDA_038_DCT-N-C3	Intensity	Msp20250218112233_NCDK_conventional_converted_dev_1	IN	Confirmed	BYJGGTRWILCFPP	TG 60:3	3	60	0	0	0	0	1.91297	2.11669e+07	6.91828
LP671	16962	12.557	16.049		960.894	960.895	-1.04	-1.0823	TG 58:2|TG 14:0_18:1_26:1	[M+NH4]+	C61H114O6	TG	AVWRRMNZTBYZLX-UHFFFAOYSA-N	O=C(OCC(OC(=O)CCCCCCCC=CCCCCCCCC)COC(=O)CCCCCCCCCCCCCCCC=CCCCCCCCC)CCCCCCCCCCCCC	0.41	0.45	0.50	5.00	2.00	1695.78	20251106_lipidomicsAAc-VaEx_ToxoDCT_POS-DDA_027_DCT-N-A3	Intensity	Msp20250218112233_NCDK_conventional_converted_dev_1	IN	Confirmed	AVWRRMNZTBYZLX	TG 58:2	2	58	0	0	0	0	1.34632	2.67071e+07	3.61408
LP672	18163	12.542	16.086		1012.93	1012.93	-1.1	-1.086	TG 62:4|TG 18:1_18:1_26:2	[M+NH4]+	C65H118O6	TG	KQSJWUGCPQQMCX-UHFFFAOYSA-N	O=C(OCC(OC(=O)CCCCCCCC=CCCCCCCCC)COC(=O)CCCCCCCCCCCCCC=CCC=CCCCCCCC)CCCCCCCC=CCCCCCCCC	0.28	0.35	0.44	4.00	2.00	32810.5	20251106_lipidomicsAAc-VaEx_ToxoDCT_POS-DDA_049_DCT-P-C2	Intensity	Msp20250218112233_NCDK_conventional_converted_dev_1	IN	Confirmed	KQSJWUGCPQQMCX	TG 62:4	4	62	0	0	0	0	1.43852	7.07744e+06	4.91731
LP674	18648	12.61	16.185		1038.94	1038.94	-1.22	-1.1743	TG 64:5|TG 18:1_26:1_20:3	[M+NH4]+	C67H120O6	TG	AFLHYNWWHYQUGN-UHFFFAOYSA-N	O=C(OCC(OC(=O)CCCCCCCCCCCCCCCC=CCCCCCCCC)COC(=O)CCCCCCCCCC=CCC=CCC=CCC)CCCCCCCC=CCCCCCCCC	0.16	0.24	0.31	5.00	2.00	51.69	20251106_lipidomicsAAc-VaEx_ToxoDCT_POS-DDA_042_DCT-P-B2	Intensity	Msp20250218112233_NCDK_conventional_converted_dev_1	IN	Confirmed|Low quality spectrum	AFLHYNWWHYQUGN	TG 64:5	5	64	0	0	0	0	1.10298	2.44965e+06	3.38948
LP675	17019	12.931	16.291		962.91	962.911	-0.55	-0.57118	TG 58:1|TG 16:0_16:0_26:1	[M+NH4]+	C61H116O6	TG	QRBXDHKGMBLANP-UHFFFAOYSA-N	O=C(OCC(OC(=O)CCCCCCCCCCCCCCC)COC(=O)CCCCCCCCCCCCCCCC=CCCCCCCCC)CCCCCCCCCCCCCCC	0.34	0.39	0.51	4.00	2.00	316.51	20251106_lipidomicsAAc-VaEx_ToxoDCT_POS-DDA_046_DCT-P-C3	Intensity	Msp20250218112233_NCDK_conventional_converted_dev_1	IN	Confirmed	QRBXDHKGMBLANP	TG 58:1	1	58	0	0	0	0	3.40642	3.8031e+06	11.8781
LP676	17877	12.686	16.358		1000.93	1000.93	-0.67	-0.66938	TG 61:3|TG 17:1_18:1_26:1	[M+NH4]+	C64H118O6	TG	FZIHROOSXFOYIG-UHFFFAOYSA-N	O=C(OCC(OC(=O)CCCCCCCC=CCCCCCCCC)COC(=O)CCCCCCCCCCCCCCCC=CCCCCCCCC)CCCCCCCC=CCCCCCCC	0.33	0.39	0.44	5.00	2.00	47.81	20251106_lipidomicsAAc-VaEx_ToxoDCT_POS-DDA_022_SQC03	Intensity	Msp20250218112233_NCDK_conventional_converted_dev_1	IN	Confirmed	FZIHROOSXFOYIG	TG 61:3	3	61	0	0	0	0	1.01275	1.17532e+06	3.29985
LP677	17295	12.71	16.447		974.91	974.911	-0.61	-0.6257	TG 59:2|TG 15:0_18:1_26:1	[M+NH4]+	C62H116O6	TG	OVQKYZAXNCITJL-UHFFFAOYSA-N	O=C(OCC(OC(=O)CCCCCCCC=CCCCCCCCC)COC(=O)CCCCCCCCCCCCCCCC=CCCCCCCCC)CCCCCCCCCCCCCC	0.28	0.32	0.40	5.00	2.00	174.33	20251106_lipidomicsAAc-VaEx_ToxoDCT_POS-DDA_014_CondSQC06	Intensity	Msp20250218112233_NCDK_conventional_converted_dev_1	IN	Low quality spectrum|Confirmed	OVQKYZAXNCITJL	TG 59:2	2	59	0	0	0	0	1.89327e-13	1.60545e+06	5.64982e-13
LP678	19046	12.934	16.467		1066.97	1066.97	-0.73	-0.68418	TG 66:5|TG 18:1_26:1_22:3	[M+NH4]+	C69H124O6	TG	QPLPMTPFZIBTBT-UHFFFAOYSA-N	O=C(OCC(OC(=O)CCCCCCCCCCCCCCCC=CCCCCCCCC)COC(=O)CCCCCCCCC=CCC=CCC=CCCCCC)CCCCCCCC=CCCCCCCCC	0.33	0.37	0.41	5.00	2.00	36.68	20251106_lipidomicsAAc-VaEx_ToxoDCT_POS-DDA_033_Tirl-P-A3	Intensity	Msp20250218112233_NCDK_conventional_converted_dev_1	IN	Confirmed	QPLPMTPFZIBTBT	TG 66:5	5	66	0	0	0	0	2.14553	1.2379e+06	6.26391
LP679	16330	12.995	16.509		936.895	936.895	-0.13	-0.13876	TG 56:0|TG 14:0_16:0_26:0	[M+NH4]+	C59H114O6	TG	XHJORBJOHHRYRM-UHFFFAOYSA-N	O=C(OCC(OC(=O)CCCCCCCCCCCCCCC)COC(=O)CCCCCCCCCCCCCCCCCCCCCCCCC)CCCCCCCCCCCCC	0.34	0.46	0.61	5.00	2.00	26.99	20251106_lipidomicsAAc-VaEx_ToxoDCT_POS-DDA_053_DCT-P-A3	Intensity	Msp20250218112233_NCDK_conventional_converted_dev_1	IN	Confirmed	XHJORBJOHHRYRM	TG 56:0	0	56	0	0	0	0	5.33	529542	15.2465
LP680	18200	12.854	16.628		1014.94	1014.94	-1.34	-1.3203	TG 62:3|TG 18:1_18:1_26:1	[M+NH4]+	C65H120O6	TG	LDAPCZSVWZJOLX-UHFFFAOYSA-N	O=C(OCC(OC(=O)CCCCCCCC=CCCCCCCCC)COC(=O)CCCCCCCCCCCCCCCC=CCCCCCCCC)CCCCCCCC=CCCCCCCCC	0.46	0.50	0.54	4.00	2.00	1606.86	20251106_lipidomicsAAc-VaEx_ToxoDCT_POS-DDA_033_Tirl-P-A3	Intensity	Msp20250218112233_NCDK_conventional_converted_dev_1	IN	Confirmed	LDAPCZSVWZJOLX	TG 62:3	3	62	0	0	0	0	2.31469	1.84784e+07	7.05247
LP681	18685	12.87	16.636		1040.96	1040.96	-1.22	-1.172	TG 64:4|TG 18:1_26:1_20:2	[M+NH4]+	C67H122O6	TG	GKLBNQSFQZAULS-UHFFFAOYSA-N	O=C(OCC(OC(=O)CCCCCCCCCCCCCCCC=CCCCCCCCC)COC(=O)CCCCCCCCCC=CCC=CCCCCC)CCCCCCCC=CCCCCCCCC	0.30	0.34	0.40	5.00	2.00	85.84	20251106_lipidomicsAAc-VaEx_ToxoDCT_POS-DDA_024_DCT-N-C2	Intensity	Msp20250218112233_NCDK_conventional_converted_dev_1	IN	Confirmed	GKLBNQSFQZAULS	TG 64:4	4	64	0	0	0	0	1.57313	2.98061e+06	4.95358
LP682	17636	12.883	16.881		988.926	988.927	-0.92	-0.9303	TG 60:2|TG 16:0_18:1_26:1	[M+NH4]+	C63H118O6	TG	JDHDJSRKUJSTOC-UHFFFAOYSA-N	O=C(OCC(OC(=O)CCCCCCCC=CCCCCCCCC)COC(=O)CCCCCCCCCCCCCCCC=CCCCCCCCC)CCCCCCCCCCCCCCC	0.46	0.50	0.56	5.00	2.00	65755.3	20251106_lipidomicsAAc-VaEx_ToxoDCT_POS-DDA_037_Tirl-P-C3	Intensity	Msp20250218112233_NCDK_conventional_converted_dev_1	IN	Confirmed	JDHDJSRKUJSTOC	TG 60:2	2	60	0	0	0	0	3.20117	2.03873e+07	12.8974
LP683	18236	13.209	17.066		1016.96	1016.96	-0.43	-0.42283	TG 62:2|TG 18:0_18:1_26:1	[M+NH4]+	C65H122O6	TG	OLCVBQSORMINOF-UHFFFAOYSA-N	O=C(OCC(OC(=O)CCCCCCCC=CCCCCCCCC)COC(=O)CCCCCCCCCCCCCCCCC)CCCCCCCCCCCCCCCC=CCCCCCCCC	0.35	0.37	0.44	5.00	2.00	344.92	20251106_lipidomicsAAc-VaEx_ToxoDCT_POS-DDA_023_Tirl-P-A1	Intensity	Msp20250218112233_NCDK_conventional_converted_dev_1	IN	Confirmed	OLCVBQSORMINOF	TG 62:2	2	62	0	0	0	0	1.31044	4.23038e+06	4.6974
LP684	18725	13.164	17.204		1042.97	1042.97	-0.61	-0.58487	TG 64:3|TG 18:1_20:1_26:1	[M+NH4]+	C67H124O6	TG	AMQYLROIGVFVLO-UHFFFAOYSA-N	O=C(OCC(OC(=O)CCCCCCCCCC=CCCCCCCCC)COC(=O)CCCCCCCCCCCCCCCC=CCCCCCCCC)CCCCCCCC=CCCCCCCCC	0.38	0.44	0.50	5.00	2.00	173.95	20251106_lipidomicsAAc-VaEx_ToxoDCT_POS-DDA_026_Tirl-P-B2	Intensity	Msp20250218112233_NCDK_conventional_converted_dev_1	IN	Confirmed	AMQYLROIGVFVLO	TG 64:3	3	64	0	0	0	0	2.37566	3.90131e+06	8.96765
LP685	19718	14.049	17.223		1127.07	1127.07	-1.09	-0.96711	TG 70:3|TG 18:1_26:1_26:1	[M+NH4]+	C73H136O6	TG	REEXGXKECNQKKZ-UHFFFAOYSA-N	O=C(OCC(OC(=O)CCCCCCCCCCCCCCCC=CCCCCCCCC)COC(=O)CCCCCCCCCCCCCCCC=CCCCCCCCC)CCCCCCCC=CCCCCCCCC	0.35	0.41	0.45	4.00	2.00	60678.9	20251106_lipidomicsAAc-VaEx_ToxoDCT_POS-DDA_045_DCT-N-A4	Intensity	Msp20250218112233_NCDK_conventional_converted_dev_1	IN	Confirmed	REEXGXKECNQKKZ	TG 70:3	3	70	0	0	0	0	3.46535	434863	6.86034
LP686	19123	13.796	17.267		1073.02	1073.02	-1.22	-1.137	TG 66:2|TG 14:0_26:1_26:1	[M+NH4]+	C69H130O6	TG	ZGMUKJUHFVSYJZ-UHFFFAOYSA-N	O=C(OCC(OC(=O)CCCCCCCCCCCCCCCC=CCCCCCCCC)COC(=O)CCCCCCCCCCCCCCCC=CCCCCCCCC)CCCCCCCCCCCCC	0.38	0.42	0.45	4.00	2.00	45938.7	20251106_lipidomicsAAc-VaEx_ToxoDCT_POS-DDA_018_DCT-P-A4	Intensity	Msp20250218112233_NCDK_conventional_converted_dev_1	IN	Confirmed	ZGMUKJUHFVSYJZ	TG 66:2	2	66	0	0	0	0	5.0082	354147	8.97216
LP687	17673	13.278	17.302		990.942	990.942	-0.49	-0.49448	TG 60:1|TG 16:0_26:0_18:1	[M+NH4]+	C63H120O6	TG	BDZNBVDUJGTNIY-UHFFFAOYSA-N	O=C(OCC(OC(=O)CCCCCCCCCCCCCCCCCCCCCCCCC)COC(=O)CCCCCCCCCCCCCCC)CCCCCCCC=CCCCCCCCC	0.37	0.44	0.52	5.00	2.00	11910.8	20251106_lipidomicsAAc-VaEx_ToxoDCT_POS-DDA_039_DCT-P-A2	Intensity	Msp20250218112233_NCDK_conventional_converted_dev_1	IN	Confirmed	BDZNBVDUJGTNIY	TG 60:1	1	60	0	0	0	0	2.97141	1.23152e+06	9.98033
LP688	19099	13.469	17.321		1071	1071	-0.73	-0.6816	TG 66:3|TG 18:1_22:1_26:1	[M+NH4]+	C69H128O6	TG	QOFZNBQFKWXSLC-UHFFFAOYSA-N	O=C(OCC(OC(=O)CCCCCCCCCCCC=CCCCCCCCC)COC(=O)CCCCCCCCCCCCCCCC=CCCCCCCCC)CCCCCCCC=CCCCCCCCC	0.31	0.37	0.42	5.00	2.00	11251.5	20251106_lipidomicsAAc-VaEx_ToxoDCT_POS-DDA_053_DCT-P-A3	Intensity	Msp20250218112233_NCDK_conventional_converted_dev_1	IN	Confirmed	QOFZNBQFKWXSLC	TG 66:3	3	66	0	0	0	0	2.61877	685922	11.284
LP689	18760	13.523	17.565		1044.99	1044.99	-0.25	-0.23924	TG 64:2|TG 26:0_18:1_20:1	[M+NH4]+	C67H126O6	TG	RXPADXAQYVVHCJ-UHFFFAOYSA-N	O=C(OCC(OC(=O)CCCCCCCC=CCCCCCCCC)COC(=O)CCCCCCCCCCCCCCCCCCCCCCCCC)CCCCCCCCCC=CCCCCCCCC	0.27	0.32	0.36	5.00	2.00	1076.47	20251106_lipidomicsAAc-VaEx_ToxoDCT_POS-DDA_045_DCT-N-A4	Intensity	Msp20250218112233_NCDK_conventional_converted_dev_1	IN	Confirmed	RXPADXAQYVVHCJ	TG 64:2	2	64	0	0	0	0	1.47297e-13	527649	5.83007e-13

## Sheet: Raw Data
FeatureID	20251106_lipidomicsAAc-VaEx_ToxoDCT_POS-DDA_003_SBlank03	20251106_lipidomicsAAc-VaEx_ToxoDCT_POS-DDA_004_PBlank01	20251106_lipidomicsAAc-VaEx_ToxoDCT_POS-DDA_005_SST-endo01	20251106_lipidomicsAAc-VaEx_ToxoDCT_POS-DDA_006_CondSQC01	20251106_lipidomicsAAc-VaEx_ToxoDCT_POS-DDA_007_CondSQC02	20251106_lipidomicsAAc-VaEx_ToxoDCT_POS-DDA_008_CondSQC03	20251106_lipidomicsAAc-VaEx_ToxoDCT_POS-DDA_009_CondSQC04	20251106_lipidomicsAAc-VaEx_ToxoDCT_POS-DDA_010_CondSQC05	20251106_lipidomicsAAc-VaEx_ToxoDCT_POS-DDA_011_SQC01	20251106_lipidomicsAAc-VaEx_ToxoDCT_POS-DDA_013_dilSQC01	20251106_lipidomicsAAc-VaEx_ToxoDCT_POS-DDA_014_CondSQC06	20251106_lipidomicsAAc-VaEx_ToxoDCT_POS-DDA_015_SQC02	20251106_lipidomicsAAc-VaEx_ToxoDCT_POS-DDA_016_Tirl-P-B1	20251106_lipidomicsAAc-VaEx_ToxoDCT_POS-DDA_017_DCT-N-B2	20251106_lipidomicsAAc-VaEx_ToxoDCT_POS-DDA_018_DCT-P-A4	20251106_lipidomicsAAc-VaEx_ToxoDCT_POS-DDA_019_Tirl-P-C1	20251106_lipidomicsAAc-VaEx_ToxoDCT_POS-DDA_020_DCT-N-A2	20251106_lipidomicsAAc-VaEx_ToxoDCT_POS-DDA_021_DCT-P-C1	20251106_lipidomicsAAc-VaEx_ToxoDCT_POS-DDA_022_SQC03	20251106_lipidomicsAAc-VaEx_ToxoDCT_POS-DDA_023_Tirl-P-A1	20251106_lipidomicsAAc-VaEx_ToxoDCT_POS-DDA_024_DCT-N-C2	20251106_lipidomicsAAc-VaEx_ToxoDCT_POS-DDA_025_DCT-P-B4	20251106_lipidomicsAAc-VaEx_ToxoDCT_POS-DDA_026_Tirl-P-B2	20251106_lipidomicsAAc-VaEx_ToxoDCT_POS-DDA_027_DCT-N-A3	20251106_lipidomicsAAc-VaEx_ToxoDCT_POS-DDA_028_DCT-P-A1	20251106_lipidomicsAAc-VaEx_ToxoDCT_POS-DDA_029_SQC04	20251106_lipidomicsAAc-VaEx_ToxoDCT_POS-DDA_030_Tirl-P-C4	20251106_lipidomicsAAc-VaEx_ToxoDCT_POS-DDA_031_DCT-N-C4	20251106_lipidomicsAAc-VaEx_ToxoDCT_POS-DDA_032_DCT-P-B3	20251106_lipidomicsAAc-VaEx_ToxoDCT_POS-DDA_033_Tirl-P-A3	20251106_lipidomicsAAc-VaEx_ToxoDCT_POS-DDA_034_DCT-N-B4	20251106_lipidomicsAAc-VaEx_ToxoDCT_POS-DDA_035_DCT-P-C4	20251106_lipidomicsAAc-VaEx_ToxoDCT_POS-DDA_036_SQC05	20251106_lipidomicsAAc-VaEx_ToxoDCT_POS-DDA_037_Tirl-P-C3	20251106_lipidomicsAAc-VaEx_ToxoDCT_POS-DDA_038_DCT-N-C3	20251106_lipidomicsAAc-VaEx_ToxoDCT_POS-DDA_039_DCT-P-A2	20251106_lipidomicsAAc-VaEx_ToxoDCT_POS-DDA_040_Tirl-P-A2	20251106_lipidomicsAAc-VaEx_ToxoDCT_POS-DDA_041_DCT-N-C1	20251106_lipidomicsAAc-VaEx_ToxoDCT_POS-DDA_042_DCT-P-B2	20251106_lipidomicsAAc-VaEx_ToxoDCT_POS-DDA_043_SQC06	20251106_lipidomicsAAc-VaEx_ToxoDCT_POS-DDA_044_Tirl-P-B4	20251106_lipidomicsAAc-VaEx_ToxoDCT_POS-DDA_045_DCT-N-A4	20251106_lipidomicsAAc-VaEx_ToxoDCT_POS-DDA_046_DCT-P-C3	20251106_lipidomicsAAc-VaEx_ToxoDCT_POS-DDA_047_Tirl-P-A4	20251106_lipidomicsAAc-VaEx_ToxoDCT_POS-DDA_048_DCT-N-B1	20251106_lipidomicsAAc-VaEx_ToxoDCT_POS-DDA_049_DCT-P-C2	20251106_lipidomicsAAc-VaEx_ToxoDCT_POS-DDA_050_SQC07	20251106_lipidomicsAAc-VaEx_ToxoDCT_POS-DDA_051_Tirl-P-B3	20251106_lipidomicsAAc-VaEx_ToxoDCT_POS-DDA_052_DCT-N-A1
LP003	2.77848e+06	3.03521e+06	2.16138e+06	3.55428e+06	3.44003e+06	3.39001e+06	3.3424e+06	3.33846e+06	3.29233e+06	3.04951e+06	3.36555e+06	3.22644e+06	5.27121e+06	3.31968e+06	2.62699e+06	4.28732e+06	2.82884e+06	2.9921e+06	3.27362e+06	2.47132e+06	3.24346e+06	2.97553e+06	5.6924e+06	2.90888e+06	2.32275e+06	3.26727e+06	3.89515e+06	3.81415e+06	2.94515e+06	2.44886e+06	3.38803e+06	4.13669e+06	3.2563e+06	4.82954e+06	3.47829e+06	2.14913e+06	1.98187e+06	3.63339e+06	3.13157e+06	3.27766e+06	4.24282e+06	2.24069e+06	2.84107e+06	2.16694e+06	3.65963e+06	3.42864e+06	3.23529e+06	4.58802e+06	2.25352e+06
LP004	2.85394e+06	3.11764e+06	2.22008e+06	783572	802249	739084	725980	754017	751938	680570	746215	796039	853347	773337	715708	836248	714781	741882	757206	798735	707060	792153	820686	685446	714712	711907	751115	754013	768762	665739	790448	899931	766460	768270	761845	725924	740494	724701	787541	761964	750466	709745	791559	672388	819076	853682	781771	833706	741543
LP005	2.73936e+06	2.99248e+06	2.13095e+06	1.80572e+06	1.92023e+06	1.75573e+06	1.74019e+06	1.7315e+06	1.72107e+06	1.63322e+06	1.84156e+06	1.76137e+06	4.09766e+06	1.9025e+06	1.28093e+06	1.87018e+06	1.67765e+06	1.1526e+06	1.75219e+06	1.41235e+06	1.45898e+06	1.34009e+06	3.67993e+06	1.73599e+06	1.25719e+06	1.68711e+06	1.46618e+06	1.54333e+06	1.21236e+06	1.48177e+06	1.80292e+06	1.82278e+06	1.77799e+06	2.05538e+06	1.714e+06	1.17705e+06	1.34893e+06	1.55701e+06	1.4559e+06	1.66314e+06	2.69945e+06	1.35475e+06	1.27822e+06	1.30255e+06	2.03455e+06	1.41213e+06	1.78591e+06	3.59023e+06	1.56377e+06
LP006	2.71748e+06	2.96858e+06	2.11393e+06	246127	254459	245702	245023	246227	228919	214241	236653	269626	86121.3	120800	630892	155643	403730	344532	244080	42707.9	209415	213836	98131.5	459350	439247	245455	96428.8	229970	479133	8022.83	161359	554005	246819	14446.1	224390	420583	8261.33	148430	439627	254749	97440.2	369885	433880	16556.9	94374.7	535051	229392	92392	371190
LP007	1.12241e+07	3.146e+06	2.24028e+06	758269	738578	747420	729527	758022	726785	728729	750009	777064	893071	744904	725048	880708	835301	636392	737556	565191	630618	540304	854241	817623	758125	770118	933164	727525	569746	829597	714647	567441	724775	831990	662469	732544	659191	767368	674477	773149	934270	859657	651253	548613	667207	631752	745718	829443	816522
LP009	2.7891e+06	3.04681e+06	2.16964e+06	1.02064e+06	996840	975061	950881	998291	967770	897418	915420	965666	1.28418e+06	525060	1.0823e+06	1.819e+06	827123	898372	1.04037e+06	385353	606909	619163	1.74316e+06	1.03836e+06	724166	946201	1.26983e+06	807511	1.17582e+06	460073	723029	1.27555e+06	974566	1.08319e+06	719353	863805	412184	566457	1.23362e+06	996814	1.82897e+06	811148	1.02592e+06	502484	592264	1.63268e+06	953103	1.76664e+06	691899
LP010	2.82285e+06	3.08368e+06	2.1959e+06	410591	385196	439447	387640	400918	391820	373939	384407	386914	757601	428274	394137	366103	368969	336876	380421	199868	322837	372238	727728	342826	323092	402787	275378	369571	336840	192604	448030	395154	398184	355826	385874	365300	189293	327051	377628	359546	592633	354475	390716	173503	531948	378136	403348	683763	413191
LP011	2.52229e+07	2.42014e+07	1.84394e+07	455048	450901	465893	466118	459871	467440	453816	468770	431392	788321	369913	367286	626296	401529	284808	471346	540503	282417	386019	887742	445146	347293	449405	564736	356471	351754	633030	354401	412473	445366	753957	349856	322310	429412	330200	377581	443654	685624	326488	293683	476826	425627	296191	475347	813545	402697
LP012	1.88021e+06	2.11988e+06	1.46262e+06	332549	352005	353609	342393	325731	338876	321333	348908	339682	566366	165469	199446	643924	201090	145894	335288	546971	158652	232645	629063	254962	167835	335924	611250	187695	204204	815284	159941	207540	339928	740123	172597	172190	482372	196208	187000	348659	534923	169619	138910	654860	190429	165047	325443	558238	212779
LP013	2.46403e+06	2.69171e+06	1.91677e+06	89114.8	90422.1	86108.8	95612.2	84919.8	92898.6	91772.5	91333	83867.6	137317	68527.6	69982.3	123093	59059.2	56577.7	92583.5	126412	59965.4	67033.8	164026	77482.3	61635	89698.2	113152	66937.3	72854.9	130056	64188.2	94036.8	87774.3	136171	65684.5	61605	110469	65144.1	71190.1	86290.3	131831	61378	54822.4	110103	76124.8	68494	97568.2	127408	65632
LP014	2.88482e+06	3.15138e+06	2.24411e+06	126293	124467	134971	130202	126940	134518	119830	137499	125336	164389	102430	140673	161701	153400	107970	136648	190579	93799.9	114842	181556	142326	133359	131606	159220	108464	88154.5	170856	112505	102749	130677	167858	93772.6	139438	163329	89620	101097	122328	156593	130201	104109	176524	113646	82360.9	142532	150766	147046
LP015	2.74652e+06	3.0003e+06	2.13652e+06	143761	134745	139457	136660	151082	145645	127284	134980	138922	218418	110708	121736	184846	132295	98017.4	147172	131811	112009	110018	222758	130832	115716	141209	203743	115123	121914	183186	111937	130959	141853	237893	107452	132619	122392	107056	103455	144006	190415	126772	106879	140876	117252	118287	135732	199262	124094
LP016	2.23606e+06	2.44267e+06	1.73943e+06	101997	93317.5	99705.8	106169	99758.7	94531.2	92952.9	97513.4	99518	38553	73954.8	187660	32398.1	198224	83189.1	94328.1	40262.3	68857.1	83624.3	36239.4	202896	203520	95374.8	35204.3	79712.7	113565	39981	82245.4	101054	98879	33762.9	67567.3	216447	43931.4	65391	89707	95970.1	43917.8	195590	150561	46222	64561.1	77585.5	96024.1	42119	220127
LP017	2.84992e+06	3.11325e+06	2.21695e+06	411530	399585	395619	402857	414847	389215	366481	417898	400640	299625	396551	446657	337793	617373	372188	415503	370051	327299	459122	293888	542905	477112	400797	397972	407919	395984	313703	433104	394092	395503	292104	397780	500409	331412	348352	457131	394453	302684	595684	492369	301980	361277	363247	410006	309487	579184
LP018	3.22925e+06	3.52764e+06	1.81738e+09	109093	112788	122852	120457	110541	101966	103927	107198	101007	158904	89395.6	82795.7	100719	93288	54114.2	101534	102105	72244.6	73099.5	166040	116985	83010.4	101579	92542.9	99297	73594.3	127019	95204.7	102098	101238	130972	109720	86136	98721.2	102682	85455.1	101902	157368	96630.8	74537.2	102727	120076	77241.7	100401	167411	105388
LP019	2.75578e+06	1.86965e+06	2.14372e+06	2.41337e+06	2.23866e+06	2.3861e+06	2.31243e+06	2.40958e+06	2.40536e+06	2.33355e+06	2.24104e+06	2.38272e+06	1.71448e+06	1.67077e+06	1.8028e+06	2.89119e+06	2.08768e+06	3.59736e+06	2.39516e+06	1.73254e+06	3.9741e+06	1.43213e+06	1.43562e+06	2.23274e+06	2.038e+06	2.39621e+06	2.56972e+06	3.80687e+06	1.68999e+06	2.25469e+06	1.91649e+06	3.90431e+06	2.38817e+06	3.78129e+06	4.11327e+06	1.91217e+06	1.76404e+06	4.14103e+06	1.6179e+06	2.40383e+06	1.33618e+06	2.46105e+06	3.53582e+06	2.45239e+06	2.05006e+06	4.6382e+06	2.36843e+06	1.57622e+06	1.8055e+06
LP020	2.12021e+06	2.31612e+06	1.87051e+06	112522	116841	111899	91975.9	110867	115417	121479	101638	111979	275945	77052.5	45734	177749	57016.6	53782.9	111749	160063	69509.2	71615	307509	81863.7	40319.9	116649	134689	90690.9	68645.8	142484	87328.4	74236.6	104357	168242	101717	46244.9	133994	78492.5	83291.8	118487	214789	47221	42141.2	134395	116029	58515	112704	254037	54689.2
LP021	2.79802e+06	3.05655e+06	2.17658e+06	341168	320159	331293	351191	334719	332962	320284	350464	326845	521417	257982	333852	566710	272521	248274	354352	247974	198081	352817	621392	287139	289747	328980	455037	229706	376055	359399	250123	297311	335783	574088	215244	312301	214978	221414	347315	335057	525960	254885	301211	255718	293027	293892	339382	544956	317659
LP024	7.06287e+06	3.28558e+07	2.87057e+06	117953	128425	106818	114163	122326	130080	114021	120671	115901	123095	133511	127452	170522	90372.2	104234	123901	157355	64564.2	160198	121760	62477.5	111402	129493	172505	89784.3	112903	139397	88218.9	107560	119934	182103	77878.5	172072	115092	74553.7	132724	113126	139262	82174.8	110841	131513	91540.7	97465.2	133657	164655	73037.9
LP025	2.08924e+06	2.28229e+06	1.62522e+06	170706	180612	160554	156243	175387	156708	143055	177816	180455	351816	114181	97849.3	277042	124753	63716.5	154870	206659	90789.7	93667.9	393951	122880	83130.9	157728	252687	103941	97262.8	253997	123641	102373	160319	303798	104563	82759.6	181920	108446	104915	165356	302966	82720.5	71894.2	223923	112504	78947.7	165998	347992	114164
LP026	2.79061e+06	3.04846e+06	2.17082e+06	282298	274981	270019	281726	283317	267523	279996	285422	283199	426460	233847	210768	346412	246269	159534	257262	385283	215291	233818	427339	299852	186680	281345	320498	242439	203023	415865	199639	220524	277162	371046	237116	187485	297477	238335	199861	269604	348001	228711	170097	292238	256464	182497	269219	379865	260937
LP027	2.85728e+06	3.1213e+06	2.22268e+06	230856	209067	220702	235625	221495	241245	209089	220140	200829	280875	209382	266619	183716	233759	214370	226053	128288	171630	262058	300520	253813	231184	218413	208968	233568	242668	176344	185314	311376	232116	247696	242734	236849	135387	207704	262332	231176	262210	196123	209364	123177	266956	237647	208359	263368	240238
LP029	2.3679e+06	2.58669e+06	1.84199e+06	123359	116265	129581	130313	132829	142729	104986	110614	133260	122190	132524	105828	201765	138340	142595	135496	237274	133844	95653	119809	227503	67987.5	137056	156102	123720	156317	110974	124944	171567	120369	126164	177874	110653	247822	79483.9	151954	151408	142041	133608	96054.4	229080	108478	128536	134556	151088	134988
LP030	2.91136e+06	3.18037e+06	2.26475e+06	291219	292142	291536	290719	283684	295334	279446	310450	292554	312816	337658	278161	276192	348958	243874	294082	234828	288316	230327	284294	311627	264147	294211	287381	305625	232377	306012	355197	230247	293223	286349	299693	305666	266781	310498	276132	295146	357527	349645	274371	263277	340904	245921	290800	305040	361075
LP031	2.17043e+06	2.37098e+06	1.68838e+06	195593	181739	183505	195687	184517	174338	166567	184547	173796	338542	134389	100437	257945	98701.1	85703.7	173748	233342	100279	98003	390918	132748	89820.9	174068	230477	128012	114653	293830	131672	135391	173484	304705	130204	99404.8	233020	120454	125596	174622	329493	91503.7	90194.6	269780	148426	98843.5	172595	346123	129026
LP032	2.7105e+06	2.96095e+06	2.1085e+06	154662	135831	142766	153525	150486	148403	137475	140771	141796	248320	158751	116130	149398	131772	108383	147353	142296	124443	115152	256943	132073	118171	142758	149626	148096	129964	154603	151181	143829	152044	183323	142615	116179	125743	129933	136197	137190	201676	105512	119177	142721	172063	133172	142574	229679	124426
LP034	9.5889e+07	1.1252e+08	3.43484e+08	7.96484e+06	7.90829e+06	8.08209e+06	7.66804e+06	8.20929e+06	8.07001e+06	7.58959e+06	8.42808e+06	8.26047e+06	1.13896e+07	1.04041e+07	5.34809e+06	1.02217e+07	6.31931e+06	5.84283e+06	8.45738e+06	1.03069e+07	7.03341e+06	5.86074e+06	1.13427e+07	6.46436e+06	5.78929e+06	8.11902e+06	8.84575e+06	6.7365e+06	5.72145e+06	9.63342e+06	1.11586e+07	6.14372e+06	8.12724e+06	1.00243e+07	7.24851e+06	6.0655e+06	1.13102e+07	6.77405e+06	6.67478e+06	8.1015e+06	1.20825e+07	6.87618e+06	5.8976e+06	1.14522e+07	1.10089e+07	5.66455e+06	8.23998e+06	1.16639e+07	6.87669e+06
LP035	2.95144e+06	3.22416e+06	1.19033e+07	1.35522e+06	1.35855e+06	1.40711e+06	1.35942e+06	1.4142e+06	1.34342e+06	1.3093e+06	1.39227e+06	1.36139e+06	1.37973e+06	1.40356e+06	1.22916e+06	1.28901e+06	1.42786e+06	1.00895e+06	1.34184e+06	1.89337e+06	940660	1.32034e+06	1.3013e+06	1.37354e+06	1.30195e+06	1.3492e+06	1.381e+06	1.10717e+06	1.08883e+06	1.63954e+06	1.34066e+06	1.16738e+06	1.34467e+06	1.22321e+06	1.08832e+06	1.5176e+06	1.76417e+06	1.07878e+06	1.17183e+06	1.35349e+06	1.35858e+06	1.47749e+06	1.21675e+06	1.73697e+06	1.2371e+06	921281	1.33386e+06	1.38721e+06	1.61542e+06
LP036	2.01529e+07	4.42469e+06	5.64995e+06	186583	198052	193966	192932	196033	191692	198491	206786	192850	43131.1	43431.3	39041.8	543434	52375.3	44973.2	203457	796749	49827.3	54820.2	54053.9	48702.9	40684.2	189820	579467	36956.1	55124.2	506995	66010.6	47563.4	197071	594642	41432.6	39056.7	652582	41875.9	49108.4	189364	34279.2	35299.4	69167.3	889215	76037.2	42281.2	193437	34016.9	43594.9
LP037	2.83622e+06	3.09829e+06	2.2063e+06	4.11798e+06	3.98845e+06	4.09594e+06	3.93138e+06	4.14097e+06	3.95827e+06	3.86691e+06	4.05791e+06	4.21514e+06	4.81248e+06	4.03168e+06	4.09165e+06	4.66637e+06	4.27101e+06	3.54919e+06	4.1953e+06	3.04107e+06	3.43363e+06	3.15708e+06	4.86257e+06	4.45959e+06	4.07502e+06	4.04796e+06	5.0668e+06	3.89836e+06	3.23227e+06	4.6227e+06	4.10088e+06	3.28508e+06	4.07112e+06	4.65654e+06	3.80213e+06	4.2125e+06	3.71446e+06	3.99255e+06	3.83167e+06	4.1122e+06	5.26833e+06	4.82294e+06	3.92454e+06	3.00291e+06	3.88044e+06	3.58154e+06	4.14563e+06	4.77515e+06	4.76613e+06
LP038	2.80363e+06	3.06268e+06	2.56151e+08	942599	943315	909652	910377	936464	938121	949435	911152	1.00431e+06	1.51887e+06	1.32933e+06	723246	1.01472e+06	809779	834449	963603	894671	850798	845449	1.37027e+06	799507	692722	901080	792165	844541	891523	835407	1.38758e+06	834536	997180	962768	885463	752256	886463	803146	943050	964131	1.26042e+06	826731	867593	879189	1.5439e+06	813689	958502	1.32575e+06	820470
LP039	2.82708e+06	3.08831e+06	3.80718e+06	170475	162903	163825	175046	174808	168377	165781	175282	174183	174856	176072	211939	142183	241586	165585	166976	189228	164655	197156	143839	213263	200602	171048	124599	155059	142846	148664	158431	148769	173902	121544	145513	213015	154124	135688	162531	171652	150368	213745	180556	153632	160647	134063	169587	163688	235826
LP041	2.64511e+06	2.88952e+06	2.05763e+06	8.694e+06	8.66749e+06	8.74932e+06	8.3762e+06	8.7648e+06	8.78559e+06	8.22218e+06	8.65683e+06	8.70291e+06	1.63353e+07	8.8906e+06	7.6983e+06	9.54224e+06	8.19506e+06	6.26345e+06	8.74835e+06	7.04938e+06	7.0544e+06	6.91899e+06	1.69225e+07	8.7315e+06	6.92649e+06	8.7522e+06	7.68269e+06	8.08977e+06	6.89301e+06	8.44832e+06	8.60855e+06	8.97593e+06	8.72281e+06	1.18155e+07	8.87258e+06	6.76621e+06	6.44201e+06	8.04339e+06	8.16005e+06	8.78002e+06	1.37718e+07	6.96723e+06	7.28489e+06	6.95085e+06	1.01086e+07	7.41832e+06	8.65072e+06	1.60819e+07	7.9477e+06
LP042	2.87594e+06	3.14167e+06	2.53052e+06	5.99677e+06	6.06052e+06	6.19267e+06	6.14349e+06	6.06351e+06	6.08727e+06	5.64236e+06	6.07417e+06	6.02998e+06	8.2135e+06	6.8073e+06	4.57409e+06	6.53126e+06	5.3719e+06	5.06955e+06	6.06147e+06	7.99188e+06	5.32334e+06	4.78406e+06	7.44955e+06	5.66638e+06	5.1538e+06	6.06413e+06	6.1345e+06	5.74446e+06	5.00593e+06	7.43916e+06	7.17414e+06	5.47431e+06	6.04377e+06	7.44066e+06	5.95895e+06	5.32033e+06	7.60249e+06	5.45972e+06	4.77976e+06	6.08341e+06	6.90976e+06	5.55755e+06	4.65525e+06	7.95999e+06	7.25791e+06	4.78911e+06	5.99382e+06	7.39702e+06	5.73608e+06
LP043	2.91783e+06	3.18744e+06	2.26978e+06	146300	144144	133881	152356	130140	135094	132722	139742	121131	131307	125648	198681	101866	210879	126274	125681	96581	119848	125639	131050	189975	169430	130651	99276.4	121054	131647	92501	136161	129295	128091	96800.4	102063	173366	91583.5	110771	126197	123385	112281	161121	133936	76876.3	125378	110720	135142	122081	184499
LP044	2.91088e+06	3.17985e+06	2.26438e+06	3.40301e+06	3.1806e+06	3.23142e+06	3.25642e+06	3.30575e+06	3.16864e+06	3.24937e+06	3.32049e+06	3.38336e+06	5.30132e+06	3.86062e+06	3.53537e+06	3.02425e+06	3.38856e+06	2.80243e+06	3.26188e+06	1.69239e+06	2.73358e+06	3.64061e+06	5.36664e+06	3.08246e+06	3.20917e+06	3.19482e+06	2.63877e+06	2.84135e+06	3.59275e+06	1.83112e+06	3.65234e+06	3.33475e+06	3.23493e+06	3.20358e+06	2.69066e+06	3.05292e+06	1.50785e+06	2.69576e+06	3.58206e+06	3.32747e+06	4.62061e+06	3.00858e+06	3.70397e+06	1.55345e+06	4.25781e+06	3.26456e+06	3.33324e+06	4.95853e+06	3.20752e+06
LP045	2.95708e+06	3.23032e+06	2.30032e+06	1.94465e+06	1.99848e+06	1.93966e+06	1.92359e+06	1.97474e+06	1.93156e+06	1.90464e+06	1.99641e+06	1.9343e+06	2.43649e+06	2.42364e+06	1.89672e+06	1.95011e+06	2.20705e+06	1.8295e+06	2.01125e+06	1.91798e+06	2.02414e+06	1.76873e+06	2.36114e+06	2.15009e+06	1.89512e+06	1.92272e+06	1.69955e+06	1.95617e+06	1.81972e+06	1.82885e+06	2.41223e+06	1.90689e+06	1.92154e+06	2.00107e+06	2.04023e+06	1.87067e+06	1.84136e+06	2.0732e+06	1.78763e+06	1.92468e+06	2.24177e+06	2.24447e+06	2.03701e+06	1.75797e+06	2.67685e+06	1.82637e+06	1.97842e+06	2.34018e+06	2.41238e+06
LP046	7.87622e+06	4.74768e+06	2.22694e+06	283310	282781	273836	285046	292024	285453	285862	290317	274547	395694	288258	271064	365759	373359	218368	289158	119615	225758	215702	359898	343451	261169	281271	361053	304464	197843	249047	300339	183552	279319	413633	284487	276109	129133	302159	238145	279571	372862	351569	243223	118252	295690	203386	285318	390178	359422
LP047	2.91231e+06	3.18141e+06	2.26549e+06	1.61243e+06	1.54637e+06	1.55642e+06	1.51969e+06	1.6412e+06	1.54303e+06	1.57399e+06	1.5762e+06	1.56012e+06	1.69802e+06	1.86752e+06	1.40437e+06	1.54875e+06	1.87051e+06	1.42014e+06	1.61118e+06	1.35245e+06	1.43859e+06	1.36593e+06	1.64008e+06	1.74576e+06	1.49296e+06	1.52514e+06	1.57755e+06	1.62987e+06	1.28628e+06	1.61188e+06	1.81264e+06	1.25242e+06	1.56196e+06	1.55317e+06	1.55058e+06	1.57035e+06	1.3751e+06	1.67171e+06	1.53475e+06	1.50876e+06	1.78434e+06	1.90159e+06	1.41154e+06	1.2901e+06	1.77685e+06	1.30708e+06	1.57825e+06	1.55989e+06	1.83846e+06
LP048	2.85639e+06	5.28948e+06	2.22199e+06	148687	155134	140547	129748	139595	134631	128054	151934	147928	157116	142586	119232	151317	133140	114286	142822	190023	113956	136794	143275	121013	117174	135911	139301	120639	133973	184904	148145	129639	142661	137778	138745	134459	201255	126933	132939	140508	148899	130120	125152	172702	159116	132216	148519	145971	140802
LP049	4.07596e+06	2.94453e+06	2.09681e+06	210214	243077	213906	197805	218943	225709	213558	203315	223585	384150	228911	178973	214128	199641	167025	224752	155984	171249	185766	360986	220381	178200	224851	177572	217232	212154	189822	231085	242585	224096	277892	248703	189918	132700	208370	221479	225566	313774	184247	175381	158318	292518	216224	222244	404560	204105
LP051	2.61776e+06	2.85964e+06	2.03636e+06	133406	127302	121924	132308	143646	132380	111753	127808	134413	101457	106712	107606	180177	113137	87173.2	134302	160509	96013.4	87877.6	115144	109441	113369	142027	210239	129362	98199.2	189538	133859	107477	121168	215281	139426	132173	184561	121709	116827	132420	135971	127174	111213	182802	111980	92096.5	135117	119525	123313
LP052	3.35289e+08	7.02157e+08	1.56213e+08	203850	208123	209950	195550	202666	194266	208530	212410	186058	130990	171429	165037	264523	232764	118067	185549	229196	86228.2	686467	130935	82510	122325	196736	254341	130927	96796.7	214851	113019	172547	185635	301183	146252	226513	141118	198371	110014	193802	135354	80455.9	129756	150328	115846	96447.8	194316	159844	87224.6
LP055	2.53859e+06	2.77316e+06	1.97477e+06	635778	662027	643009	614491	665152	614710	611102	622016	605203	688801	467598	499682	1.1062e+06	396507	435830	611598	835684	412029	456637	795055	397715	497080	611038	1.10103e+06	411540	440304	1.03297e+06	454983	431378	608987	1.10312e+06	425418	529272	853616	414941	454657	612980	740490	385600	444712	917443	440787	419246	601919	741723	428865
LP056	4.57472e+06	5.18566e+06	8.81963e+06	921317	833899	923883	852312	911632	854550	816643	869554	846508	966265	710645	849275	1.24169e+06	783739	689435	850928	521411	552392	676943	1.01921e+06	822469	899967	851303	1.31839e+06	723675	655757	1.09045e+06	691360	636875	848444	1.56892e+06	700436	994816	619775	720542	773230	854008	1.06216e+06	863764	750632	496159	664131	631097	841432	1.03853e+06	858384
LP057	2.13002e+08	8.18689e+07	4.85286e+07	6.32735e+06	6.51976e+06	6.48081e+06	6.2753e+06	6.37576e+06	6.28823e+06	6.00126e+06	6.37233e+06	6.62195e+06	5.05464e+06	5.69572e+06	9.15053e+06	6.70793e+06	6.22259e+06	9.60839e+06	6.2816e+06	4.07543e+06	7.30813e+06	7.44863e+06	5.06652e+06	5.92106e+06	8.89882e+06	6.25782e+06	5.82668e+06	6.49305e+06	9.11233e+06	5.29049e+06	6.06715e+06	1.06239e+07	6.37807e+06	7.52654e+06	6.65382e+06	9.63023e+06	4.21986e+06	7.02705e+06	6.39439e+06	6.3917e+06	3.99211e+06	6.49922e+06	8.7028e+06	4.40632e+06	5.87674e+06	1.09844e+07	6.55134e+06	5.0639e+06	5.52127e+06
LP058	2.96586e+06	1.08872e+06	3.04711e+07	685146	728332	714478	716324	695592	674284	614775	697344	684945	428765	566356	888598	727741	840779	1.20417e+06	653183	316856	1.18995e+06	610849	377719	727593	829861	702466	588226	1.05354e+06	741387	416194	625012	1.21117e+06	681982	738811	1.1096e+06	788918	316268	1.06676e+06	560094	668524	303885	742284	999072	302314	648495	1.27457e+06	704898	426003	569515
LP059	2.855e+06	3.1188e+06	2.2209e+06	2.00816e+06	1.98005e+06	1.91579e+06	1.98263e+06	1.96289e+06	1.98742e+06	2.00823e+06	1.98849e+06	1.9701e+06	2.24593e+06	1.87342e+06	1.79743e+06	2.46299e+06	2.03164e+06	1.65367e+06	1.99199e+06	2.2951e+06	1.79006e+06	1.46943e+06	2.21698e+06	2.0601e+06	1.78667e+06	1.97273e+06	2.54228e+06	1.80052e+06	1.46064e+06	2.59367e+06	1.92519e+06	1.57591e+06	1.95045e+06	2.41286e+06	1.76522e+06	1.85916e+06	2.37188e+06	1.86654e+06	1.70663e+06	1.98575e+06	2.48102e+06	2.25712e+06	1.61127e+06	2.14206e+06	1.88813e+06	1.55015e+06	2.00386e+06	2.20241e+06	2.18642e+06
LP060	2.20204e+06	2.40551e+06	1.71297e+06	426547	427669	419631	424283	431372	417828	429673	423398	407863	561170	324870	332066	730466	285489	312653	459655	638878	300203	319650	641736	280826	313969	412150	693109	300966	334394	638725	319404	314388	410699	744370	305535	323278	655220	325963	345355	408186	612690	270807	298375	701552	346453	331039	435647	562452	278282
LP061	2.87767e+06	3.14356e+06	2.23854e+06	102059	107378	91892	107195	104393	112742	99405.6	108676	98137.4	88119.3	112083	114657	80024.2	149173	100962	100559	116404	99386.6	82436.8	93300.1	148000	109164	102206	80893.5	110567	84149.8	87650.4	115528	81785	112506	68808	85244.3	133722	107119	94993	93842.5	105298	83768.1	154443	104249	119476	115995	90016	100325	89088	142913
LP062	5.84336e+06	2.96316e+06	3.69279e+07	4.66749e+06	4.45741e+06	4.512e+06	4.59884e+06	4.79683e+06	4.64109e+06	4.60422e+06	4.71634e+06	4.66944e+06	4.43052e+06	3.8816e+06	3.88603e+06	8.85152e+06	3.79973e+06	3.52326e+06	4.59802e+06	6.01528e+06	3.3168e+06	3.23338e+06	4.68654e+06	3.52197e+06	4.12018e+06	4.5681e+06	8.47428e+06	3.6172e+06	3.1087e+06	7.54148e+06	3.69089e+06	3.2055e+06	4.63189e+06	8.48591e+06	3.84676e+06	4.431e+06	6.23471e+06	3.48466e+06	3.47567e+06	4.65221e+06	4.70096e+06	3.88785e+06	3.62062e+06	5.85838e+06	3.78558e+06	2.97889e+06	4.85997e+06	4.60415e+06	3.88946e+06
LP063	2.77683e+06	3.03341e+06	2.1601e+06	280962	289292	294056	282022	290323	291205	288365	311849	274799	300095	197164	237209	588334	233402	194459	285706	328981	167504	193263	312315	234310	237963	292553	568965	190017	188080	517113	186385	195942	289500	558278	178019	264949	334643	191562	217436	285275	340500	248200	213404	312350	180772	189979	299863	337785	257521
LP064	2.75799e+06	3.01283e+06	2.14544e+06	172336	169337	156571	163252	174969	157384	156502	172538	171766	306690	182951	139761	164357	136073	156166	163874	123151	141599	150656	282755	152276	121576	156600	155472	176870	155333	138620	164186	178955	166491	195306	179365	129867	118178	176874	178640	159098	259401	124034	161690	116868	188661	164668	174222	287303	133265
LP065	2.88505e+06	3.15163e+06	2.24428e+06	502499	483984	512004	483723	501251	503052	508604	515745	479251	542960	498237	436803	598371	480890	481836	494095	708085	435184	418081	463454	436819	495211	507015	533575	431679	389809	689677	500991	425366	491838	547763	438882	525460	675495	484484	456870	487563	468116	488260	473124	652570	482619	385000	497526	480719	507825
LP066	2.52642e+06	2.75986e+06	1.9653e+06	160956	162110	160578	154064	152669	159699	121146	143355	136390	181651	134894	126559	214860	73914.3	113919	147507	181103	116091	135855	190901	70122.2	112952	151979	227410	109858	132464	182518	103863	111323	154899	202901	102587	138933	190733	86142.4	135391	144819	195780	86458.9	133652	223151	126429	138212	155791	180966	90333.7
LP068	2.87661e+06	3.14241e+06	2.23772e+06	3.44981e+06	3.36056e+06	3.55617e+06	3.47078e+06	3.48015e+06	3.44454e+06	3.5099e+06	3.67497e+06	3.57135e+06	3.46732e+06	3.54936e+06	3.42112e+06	3.55771e+06	4.41234e+06	3.05572e+06	3.62657e+06	4.8638e+06	3.3427e+06	2.57343e+06	3.01047e+06	4.19393e+06	3.62697e+06	3.50034e+06	3.00959e+06	3.33809e+06	2.71375e+06	4.33768e+06	3.59328e+06	2.88461e+06	3.49268e+06	3.29328e+06	3.50114e+06	3.86456e+06	4.7996e+06	3.55439e+06	3.04907e+06	3.52397e+06	3.17898e+06	4.73455e+06	3.28369e+06	4.59606e+06	3.7898e+06	2.76658e+06	3.5519e+06	3.07866e+06	4.55557e+06
LP070	2.94574e+06	3.21793e+06	2.29149e+06	279250	279420	309707	303627	287038	279541	281819	305895	293670	367269	344592	247647	287766	319955	236760	308057	309349	291528	210893	322391	277115	243399	280952	258527	275151	244181	280211	320745	238997	294104	275403	293239	244678	323620	295811	254704	301945	319974	290019	285129	299459	364512	267088	275403	318209	345997
LP071	5.28145e+06	3.19429e+06	2.27466e+06	1.09962e+08	1.08472e+08	1.03532e+08	1.04903e+08	1.05406e+08	1.06158e+08	1.05505e+08	1.05565e+08	1.05159e+08	1.1381e+08	1.30078e+08	8.49745e+07	1.15941e+08	7.23058e+07	1.80998e+08	1.05708e+08	3.06974e+07	1.77192e+08	1.02683e+08	8.98748e+07	7.53544e+07	7.72757e+07	1.05754e+08	9.91263e+07	1.60936e+08	1.28888e+08	5.16678e+07	1.40054e+08	1.7874e+08	1.05399e+08	1.38458e+08	1.62072e+08	8.00044e+07	3.27266e+07	1.67297e+08	1.05709e+08	1.0609e+08	7.77153e+07	8.0212e+07	1.64616e+08	3.41759e+07	1.35993e+08	2.05016e+08	1.04528e+08	1.02477e+08	6.46733e+07
LP072	2.97518e+06	3.25009e+06	2.31439e+06	525466	531151	539981	543803	518556	523912	510066	522964	516334	356301	389981	601099	587207	528788	886442	521332	203295	722793	469907	334156	514949	564943	520972	542549	739967	618533	353337	451489	949072	519222	668812	827224	617991	212735	807548	481055	522627	315802	580322	782641	226496	451251	1.04938e+06	517249	374731	460854
LP073	7.21468e+07	1.87316e+08	3.92645e+07	437615	461051	422896	421656	426462	419612	412805	411812	417745	264125	263927	250652	1.11736e+06	230088	228850	418115	578856	459918	312620	264075	328457	226709	418761	1.04507e+06	263470	313104	938491	267510	284364	417355	1.26148e+06	287941	318491	601664	312063	254918	420092	212554	174540	265430	760340	338273	295804	416115	270680	298714
LP074	2.77646e+06	1.20301e+07	4.87949e+06	234333	242960	231379	240673	225492	247603	236524	238020	237355	263021	175194	224517	438889	226622	183312	237965	226011	155128	182360	286561	210083	242961	242076	462920	179006	183091	342607	168147	180193	240740	486052	188652	259401	222108	184436	200762	245189	299061	231591	190203	189578	177682	190252	236964	268843	253085
LP075	2.73166e+06	2.98407e+06	2.12496e+06	135695	155905	157045	152815	134219	141216	143590	144498	125899	126515	119808	111490	173816	145786	105701	129843	298826	97564	95445.3	116857	126846	112911	135149	154010	105941	88157.7	234314	126312	91257.3	139366	132817	107590	116739	305161	112981	87843.4	117070	111824	132907	92183.1	287789	116403	92134.2	144181	107420	137205
LP076	7.44187e+07	1.31615e+09	6.01887e+07	165636	163164	160303	141043	161910	163999	166677	158418	155591	292299	71383	201001	149947	118021	83662.3	155719	247274	248787	144467	76007.7	121583	104199	162294	128750	149421	137978	261591	131604	120556	154385	228612	82792.7	134442	185560	120385	115818	161830	233542	172874	367479	150785	134489	131198	165563	161952	120926
LP077	2.95079e+06	3.22345e+06	2.29542e+06	944107	937829	967635	921455	968506	900300	929012	953222	956921	973949	1.05384e+06	1.18591e+06	986473	953909	1.23749e+06	978371	713550	1.36223e+06	639888	763421	1.16549e+06	985753	896851	786537	1.08077e+06	930534	494852	1.01171e+06	1.36206e+06	947124	879767	1.30658e+06	1.0392e+06	723450	1.12764e+06	874657	919268	768870	1.028e+06	1.15562e+06	792017	975037	1.45081e+06	943928	823852	826313
LP078	2.85928e+06	3.12348e+06	2.22423e+06	652209	620998	678726	650260	654341	642737	639917	662469	656895	544812	760927	599348	821727	537720	928211	646599	332840	931196	614256	481851	589020	543326	661871	671730	802320	684780	467727	812342	900878	655859	903985	889446	603343	277727	935121	616390	639887	434024	577686	1.0539e+06	312824	861623	1.06722e+06	675322	537466	521434
LP079	2.59225e+06	2.83177e+06	2.01651e+06	947740	977432	987440	936859	917012	933747	905845	939960	924960	955459	582638	760008	1.53351e+06	759261	782731	929790	1.33622e+06	656522	797445	1.16496e+06	730448	817969	930199	1.52009e+06	719219	721796	1.45152e+06	646541	729848	927076	1.50871e+06	678037	806080	1.32586e+06	673652	694518	933155	1.02281e+06	687110	690659	1.42049e+06	633803	699842	919413	1.01206e+06	726765
LP080	8.11401e+06	4.39522e+06	1.86448e+06	628871	627369	616657	612196	607674	599737	616593	630903	608955	181339	245344	205587	2.4119e+06	173854	207690	620454	1.4882e+06	260387	218045	163268	215848	167015	595051	2.17288e+06	212627	186388	1.56925e+06	225757	207369	609297	2.55796e+06	221314	213601	1.19445e+06	323744	175160	605667	91372.1	141003	265233	1.4693e+06	274174	186503	608605	143245	216053
LP081	2.40516e+07	1.40882e+07	3.73321e+06	422542	413619	416937	401464	405228	406900	408199	415168	405141	189811	203900	181865	1.34222e+06	132224	127198	404227	956443	233263	178242	171212	158804	159766	404931	1.28864e+06	213398	160229	1.01306e+06	171817	173406	400420	1.55277e+06	198657	188105	737716	269243	178851	407042	99075.9	131913	221970	838057	183663	177346	405811	149997	173245
LP082	2.81924e+06	3.07974e+06	2.19309e+06	198418	153557	194618	145667	175651	169437	177305	207358	178323	140817	194240	164289	175465	259487	135850	204642	251760	167450	121783	131466	228851	154160	177590	110411	197573	129454	199089	208395	154714	174443	141889	202931	173610	280008	207161	113361	169713	156819	306355	145857	264532	197751	132807	203320	147523	275827
LP083	2.53624e+06	2.77059e+06	1.97294e+06	409763	436812	413954	364545	401619	364390	422121	389630	403848	445455	265365	365620	591067	286350	300868	402452	521225	284248	307112	491138	269968	316686	355657	559113	279504	327741	554728	276810	311481	398533	567519	275600	322465	534909	280633	312337	396983	454543	268038	294662	554056	290739	314635	375322	451321	264338
LP085	2.91826e+06	3.18791e+06	2.27012e+06	360111	387086	392511	373633	363119	346171	356637	357788	379047	454454	417826	374939	502523	340322	417202	360672	280073	541361	240798	376919	376730	274310	354126	359551	414483	305177	225809	399563	470514	365283	449148	493837	292468	278015	402640	327571	368242	392643	353636	389757	299138	420875	491479	362702	448212	259101
LP089	2.82622e+06	3.08736e+06	8.37719e+06	393251	416827	409097	390551	379963	384652	353448	371527	408029	179486	100093	743805	652725	541228	406589	396228	312510	349279	181689	189087	661652	582362	371699	582456	325223	291122	500578	115439	471058	406014	568607	314153	659274	351637	351120	203698	409532	193426	601209	338523	402810	148994	440481	382819	179779	472880
LP090	2.98424e+06	3.25998e+06	2.32144e+06	7.89949e+06	8.76253e+06	8.21486e+06	7.69796e+06	8.16637e+06	7.62359e+06	8.48189e+06	7.80291e+06	7.55185e+06	5.61373e+06	4.05557e+06	1.2635e+07	1.00675e+07	8.18028e+06	6.61078e+06	7.59128e+06	5.61355e+06	5.96639e+06	8.75607e+06	8.21969e+06	9.65878e+06	1.1958e+07	7.59462e+06	1.05964e+07	5.8835e+06	9.27636e+06	8.39269e+06	4.46122e+06	7.9565e+06	7.56912e+06	1.09786e+07	5.01648e+06	1.13876e+07	5.93986e+06	5.979e+06	7.4704e+06	7.61875e+06	6.45002e+06	7.8175e+06	6.75681e+06	6.79579e+06	5.20947e+06	7.58542e+06	7.50656e+06	5.82329e+06	7.8823e+06
LP092	2.98816e+06	3.26427e+06	2.32449e+06	1.2952e+06	1.41177e+06	1.37869e+06	1.37844e+06	1.32276e+06	1.27552e+06	1.2963e+06	1.37599e+06	1.26801e+06	1.51085e+06	1.4828e+06	1.2479e+06	1.24134e+06	1.4316e+06	1.21514e+06	1.30552e+06	931619	1.23165e+06	1.04974e+06	1.32853e+06	1.46653e+06	1.26815e+06	1.20465e+06	1.59696e+06	1.57953e+06	993508	1.20272e+06	1.43131e+06	1.10565e+06	1.41231e+06	1.43407e+06	1.47851e+06	1.34545e+06	857074	1.33155e+06	1.23489e+06	1.22424e+06	1.49903e+06	1.333e+06	1.63013e+06	814167	1.20685e+06	991249	1.2857e+06	1.51463e+06	1.66565e+06
LP093	2.90194e+06	3.17009e+06	2.25742e+06	645144	654381	650749	655140	679324	609090	627728	641399	658204	743401	641751	636251	1.07864e+06	581158	626699	619713	539659	838419	388550	688927	643264	477613	608673	833241	622423	569218	479017	598938	737221	638468	921759	683748	496220	539594	678579	568132	634109	622572	546220	596219	574405	710168	737701	620251	673761	462412
LP094	2.83297e+06	3.09473e+06	2.20377e+06	154613	147402	140182	139163	143073	133369	138437	128767	137652	79028	95497.3	251515	133739	152090	210730	132776	66486.2	152411	115756	63863.2	178736	215514	135384	100965	127280	183066	65299.8	102325	227635	137076	121496	156692	233376	62705.2	138944	143041	131439	69017.4	185776	210164	86108.2	96006.1	263895	135013	78004.1	133116
LP095	2.78855e+06	3.04621e+06	2.16921e+06	612130	614472	578302	575658	560407	591342	550766	593215	569273	440113	698258	478643	588761	728873	510309	586569	818222	550078	451195	506179	721500	512031	583130	491782	644155	401305	719970	782138	455556	581172	571271	672068	494760	893540	665032	453814	584983	423215	760212	467414	855165	716473	394485	579361	444248	805823
LP096	2.87642e+06	3.14221e+06	2.23757e+06	775530	773490	803086	798576	832731	773909	708535	759631	807573	751751	713488	794863	906217	975911	803321	798899	677761	627407	663005	719599	905638	830448	779907	913669	779982	657469	909475	668007	731803	825092	863676	784802	970600	708628	840117	720728	780981	746060	1.01982e+06	890965	649209	633190	702596	806660	807985	1.18246e+06
LP097	2.8375e+06	3.09968e+06	2.20729e+06	2.16443e+06	2.23147e+06	2.24235e+06	2.17643e+06	2.23199e+06	2.17731e+06	2.10644e+06	2.1621e+06	2.24068e+06	1.86129e+06	1.59356e+06	3.76528e+06	2.56026e+06	2.83988e+06	3.21511e+06	2.18503e+06	1.1751e+06	2.81896e+06	1.4902e+06	1.55233e+06	3.35469e+06	2.91403e+06	2.18079e+06	2.00373e+06	2.40334e+06	2.22005e+06	1.30375e+06	1.57518e+06	3.75968e+06	2.21325e+06	2.20244e+06	2.47424e+06	2.91584e+06	1.18117e+06	2.35089e+06	1.9716e+06	2.24376e+06	1.58909e+06	3.11565e+06	2.75444e+06	1.36404e+06	1.65159e+06	3.93629e+06	2.1506e+06	1.89345e+06	2.26389e+06
LP099	3.13407e+06	3.42366e+06	2.438e+06	680071	735250	732404	693242	680862	652987	688136	704783	646842	680577	736871	715919	585732	646479	741669	650220	622222	713343	718696	649351	524659	655779	650506	622701	666790	681305	596685	656845	680100	648322	559449	702315	701415	589832	631755	741176	652573	661380	601891	734615	567227	667342	666872	642963	660756	606884
LP100	2.73135e+06	2.98373e+06	1.85507e+07	142876	147544	129876	134821	133427	140187	123618	138779	130211	171453	118409	92777.9	298185	113913	116461	145663	138874	151330	81793.7	175249	137651	68378.1	132192	211282	127250	133450	140102	103057	145909	138374	282481	137903	81018.9	137347	138045	116056	136297	169811	121264	125609	149022	134258	138132	144487	184067	97859.9
LP101	2.63998e+06	2.88392e+06	2.05365e+06	209802	217936	190689	214099	212785	197328	152934	181273	209014	83958.8	99011.6	473815	210527	346029	260373	203218	145863	220094	81704.4	80432.4	382781	358490	207240	130685	170660	150790	199068	108152	291641	195592	150321	201496	387427	124543	157893	130690	209440	77483.4	336157	223697	134620	114407	363535	196234	96263.1	305262
LP102	2.22287e+06	1.15093e+07	2.00749e+06	120912	119442	139004	117370	120954	119893	111822	116687	114683	95523.8	107212	96959.5	267225	80577.1	90905	108207	176063	128041	111382	118811	81362.9	88608.5	125420	175737	104421	96109.3	152674	94454.3	101450	128609	246965	107188	84865.3	134114	105169	99201.9	113090	121963	76411.3	98282.7	232554	106233	107352	103360	129196	93480.4
LP103	2.80014e+06	3.05887e+06	2.17823e+06	323708	328700	367393	344727	355476	348945	306670	347637	339469	273427	420529	250119	323247	418038	312585	348858	438370	344132	275583	251949	427154	281814	348807	297641	354549	239252	370880	431632	269868	350507	307477	418631	322903	495248	398212	290835	328749	254961	426935	306673	438944	431604	246476	351907	268324	497067
LP104	2.42207e+06	2.64587e+06	1.88413e+06	236530	241208	237882	237169	246264	228566	232060	237153	231630	176893	211792	157507	209666	230036	116380	241620	697616	238170	136663	178110	261849	145498	216786	184146	170571	129548	351565	198163	149988	245218	202390	180345	148520	722785	197339	126392	231863	173292	239458	120417	851016	224331	153101	231565	148686	208965
LP105	2.79302e+06	3.05109e+06	2.17269e+06	111037	122021	115209	127665	120616	115513	102002	116194	113022	131700	124999	110957	165180	91670.4	123180	128689	84556.7	178850	67683.3	106054	117686	87192.4	112083	122817	129951	110702	66826.4	124828	151628	125033	142073	150928	106096	73383.6	142630	99102.7	125604	112848	113921	134338	89416.1	125658	199184	108166	128729	82990.9
LP106	2.44362e+06	2.66941e+06	1.90089e+06	978606	1.13317e+06	1.11993e+06	979739	1.15579e+06	1.28071e+06	1.08294e+06	1.20748e+06	1.20201e+06	1.4206e+06	1.12696e+06	1.17145e+06	1.73465e+06	986251	1.1539e+06	1.25033e+06	1.54093e+06	1.07636e+06	1.1106e+06	1.61912e+06	961342	1.10357e+06	1.23827e+06	1.92279e+06	1.26792e+06	1.0335e+06	1.57463e+06	1.03579e+06	1.05466e+06	1.28298e+06	1.65004e+06	1.16596e+06	1.21055e+06	1.49316e+06	978937	935549	1.1955e+06	1.60065e+06	1.00235e+06	1.1761e+06	1.35245e+06	996569	993072	1.31191e+06	1.68618e+06	1.11306e+06
LP107	2.42521e+06	2.6493e+06	1.88657e+06	191479	198046	215842	204964	201156	192330	198706	209958	209005	384113	181875	111408	443405	118704	119767	182782	162894	177367	104070	358338	125289	76903.1	195096	341192	155271	164165	177419	177457	153451	207710	414425	167223	89344.7	186285	184672	169400	201485	325025	128821	146038	209423	235322	161006	187089	345408	107931
LP108	2.28304e+06	2.49399e+06	1.77598e+06	122061	139252	139606	125498	121527	122690	124059	137164	118943	115239	57305.6	71878.4	413119	70285.2	77255	124311	142302	84529.7	80353.5	154869	80270.5	52251.3	121251	269155	78774.7	120960	196579	74250.8	98957.9	119518	333512	79730.4	56136.7	138475	98626.9	105138	120017	113853	65220.5	80979.9	184032	90629.6	97560.7	122822	112361	67671.6
LP109	3.00684e+06	3.28468e+06	6.83531e+06	1.51163e+06	1.55591e+06	1.43724e+06	1.56018e+06	1.47041e+06	1.41001e+06	1.41669e+06	1.53146e+06	1.44619e+06	1.42896e+06	1.57534e+06	1.51752e+06	1.41078e+06	1.3904e+06	1.63453e+06	1.37633e+06	1.32378e+06	1.44888e+06	1.65724e+06	1.53317e+06	1.20079e+06	1.44107e+06	1.43759e+06	1.51328e+06	1.43091e+06	1.64208e+06	1.39298e+06	1.46055e+06	1.497e+06	1.46403e+06	1.24342e+06	1.46433e+06	1.47302e+06	1.3394e+06	1.42801e+06	1.64165e+06	1.39602e+06	1.46068e+06	1.2403e+06	1.63104e+06	1.31942e+06	1.53591e+06	1.53325e+06	1.4219e+06	1.3743e+06	1.42705e+06
LP110	2.74338e+06	2.99687e+06	2.13408e+06	7.48463e+06	6.86983e+06	7.51192e+06	6.81866e+06	6.935e+06	7.39872e+06	8.01574e+06	7.74257e+06	7.50573e+06	7.04098e+06	6.99251e+06	7.42033e+06	6.19182e+06	9.0624e+06	7.64372e+06	7.73151e+06	6.07125e+06	7.26487e+06	7.38059e+06	6.26662e+06	9.04884e+06	8.61149e+06	7.48647e+06	7.58715e+06	9.29423e+06	6.7972e+06	7.55748e+06	7.45127e+06	6.72479e+06	7.36041e+06	6.72868e+06	8.54395e+06	9.20508e+06	6.13653e+06	8.46414e+06	8.07227e+06	7.4068e+06	6.82418e+06	9.05959e+06	9.02206e+06	6.07048e+06	6.6628e+06	6.64279e+06	7.6319e+06	7.39332e+06	1.1349e+07
LP111	2.08002e+06	2.27222e+06	1.61805e+06	130337	133558	107217	127849	119056	118492	117024	129952	121469	131462	145288	52217.6	98854.3	67384.3	50099.6	111562	420579	106527	73339.4	136394	66304.7	36419.2	120198	106574	79115.8	67310.3	180656	114831	50108.9	117206	78673.3	75169.1	44559.6	464731	80659.7	66432.7	120985	150663	68139.9	47177.6	571740	146231	52347.9	117438	119239	55759.2
LP112	2.9048e+06	3.17321e+06	2.25965e+06	1.93581e+06	2.07631e+06	1.99275e+06	1.98765e+06	1.88004e+06	1.93068e+06	1.88132e+06	2.02843e+06	1.97599e+06	1.83126e+06	2.30109e+06	1.48706e+06	1.61039e+06	2.0576e+06	1.74023e+06	1.91354e+06	3.43132e+06	2.92964e+06	1.06722e+06	1.64467e+06	1.97563e+06	1.38682e+06	1.86268e+06	1.62553e+06	2.35657e+06	1.11651e+06	1.95921e+06	2.31768e+06	1.84006e+06	2.10032e+06	1.63275e+06	2.66562e+06	1.30749e+06	3.87374e+06	2.59094e+06	1.16521e+06	1.89877e+06	1.6115e+06	2.01224e+06	1.69613e+06	3.58168e+06	2.32233e+06	1.84118e+06	1.87616e+06	1.70152e+06	1.79266e+06
LP113	2.81601e+06	3.07621e+06	2.19058e+06	588846	609875	597081	595293	588812	582804	549012	581717	629497	447935	732661	577793	495989	881510	576519	591295	539924	636632	506083	436398	850221	616448	611587	385640	658613	481054	501597	736057	528675	577360	464824	722058	617031	633943	702776	595743	623844	453956	857119	611887	541583	729363	522312	609860	412763	994319
LP114	2.64366e+06	2.88794e+06	2.05651e+06	8.20806e+06	8.80372e+06	9.03701e+06	8.11378e+06	9.48319e+06	9.80389e+06	9.29604e+06	9.66249e+06	9.71162e+06	1.3339e+07	1.30323e+07	8.74446e+06	1.15862e+07	7.27438e+06	9.95899e+06	9.76233e+06	5.55348e+06	1.27424e+07	8.98635e+06	1.3403e+07	8.66579e+06	7.01809e+06	9.76663e+06	9.4188e+06	1.07141e+07	1.24394e+07	4.83186e+06	1.38844e+07	1.27729e+07	9.73383e+06	1.13625e+07	1.28207e+07	7.89331e+06	5.71578e+06	1.09257e+07	1.13021e+07	9.79767e+06	1.20237e+07	7.92578e+06	9.49548e+06	5.87691e+06	1.47458e+07	1.19405e+07	9.65339e+06	1.3037e+07	6.4436e+06
LP115	2.57439e+06	2.81227e+06	2.00262e+06	3.03453e+06	3.12486e+06	3.01822e+06	3.11925e+06	3.00188e+06	2.95789e+06	2.92194e+06	2.94392e+06	2.93005e+06	2.7189e+06	1.57084e+06	2.11006e+06	7.47603e+06	1.83212e+06	2.33869e+06	2.94535e+06	3.16458e+06	2.52713e+06	2.22164e+06	3.73755e+06	2.53016e+06	1.7524e+06	2.94665e+06	6.29507e+06	2.103e+06	3.55914e+06	3.76003e+06	1.73747e+06	2.87232e+06	2.93676e+06	6.42802e+06	2.01465e+06	1.85293e+06	3.20084e+06	2.45375e+06	2.72407e+06	2.95601e+06	3.05177e+06	2.05945e+06	2.31794e+06	3.79985e+06	2.15564e+06	2.95818e+06	2.91248e+06	3.08706e+06	1.84538e+06
LP116	2.70678e+06	5.03816e+07	2.10561e+06	608588	638715	576943	633246	588385	643893	612779	594872	607912	463573	816836	509411	496019	658759	568597	631239	1.02922e+06	970550	417942	448390	638535	479691	577292	499713	812619	464221	674670	817662	597545	630102	515522	941351	462499	1.01805e+06	878713	443040	631455	412772	672323	542887	1.16595e+06	836949	653119	637559	434171	579446
LP117	2.7946e+06	3.05282e+06	2.17392e+06	1.5358e+06	1.46128e+06	1.4408e+06	1.46167e+06	1.50588e+06	1.45158e+06	1.50849e+06	1.44812e+06	1.50203e+06	1.2062e+06	1.6757e+06	1.2363e+06	1.37134e+06	1.74251e+06	1.36747e+06	1.55477e+06	1.88443e+06	1.5268e+06	1.2444e+06	1.20772e+06	1.60737e+06	1.24005e+06	1.36471e+06	1.45714e+06	1.61646e+06	1.23446e+06	1.73638e+06	1.7467e+06	1.16353e+06	1.53218e+06	1.28477e+06	1.63062e+06	1.29285e+06	2.07152e+06	1.77756e+06	1.36288e+06	1.51019e+06	1.31199e+06	1.73684e+06	1.49399e+06	2.09964e+06	1.67259e+06	1.27417e+06	1.48616e+06	1.19867e+06	2.0021e+06
LP119	2.80672e+06	3.06606e+06	2.18335e+06	961990	882160	940743	952747	890534	933994	991081	909579	994465	660320	560578	1.54475e+06	1.29238e+06	1.19133e+06	962906	926110	595898	810623	1.05526e+06	885168	1.22827e+06	1.55409e+06	908090	1.27195e+06	739901	1.36723e+06	960111	538311	1.09448e+06	1.00318e+06	1.36858e+06	758826	1.46632e+06	583844	809545	1.00923e+06	933758	780302	1.09386e+06	985915	703869	567940	1.11513e+06	901001	755444	1.01396e+06
LP120	2.85826e+06	3.12236e+06	2.22344e+06	2.13829e+06	2.13756e+06	2.22134e+06	2.19272e+06	2.17506e+06	2.17963e+06	1.98819e+06	2.2158e+06	2.11899e+06	2.34607e+06	3.05299e+06	1.68337e+06	1.54673e+06	2.29941e+06	1.88302e+06	2.23523e+06	3.51691e+06	3.22158e+06	1.37859e+06	2.01946e+06	2.32278e+06	1.58824e+06	2.11734e+06	1.26012e+06	2.46055e+06	1.47285e+06	2.0576e+06	3.0291e+06	2.02539e+06	2.20713e+06	1.83162e+06	3.02941e+06	1.5635e+06	3.50685e+06	2.64732e+06	1.46344e+06	2.09414e+06	1.77058e+06	2.28606e+06	1.85644e+06	3.99014e+06	3.2989e+06	2.23697e+06	2.22062e+06	2.24752e+06	1.90436e+06
LP121	2.73659e+06	2.98945e+06	2.12879e+06	449831	442433	424374	455238	423448	458081	396770	425484	422320	521811	512183	218898	689536	243510	221760	479008	1.14914e+06	508763	193375	438736	312122	167482	430306	566063	338141	274400	616994	514242	256934	459099	506657	408770	216031	1.05756e+06	386894	305215	417207	488054	277870	217308	1.38939e+06	528270	257157	479375	451099	229478
LP122	2.81811e+06	3.0785e+06	2.19221e+06	1.52338e+07	1.54412e+07	1.59054e+07	1.45195e+07	1.54802e+07	1.55061e+07	1.67159e+07	1.64905e+07	1.60586e+07	2.09437e+07	1.76369e+07	1.25612e+07	2.25978e+07	1.16298e+07	1.60094e+07	1.55543e+07	1.08888e+07	2.21591e+07	1.37288e+07	2.09775e+07	1.39362e+07	1.07024e+07	1.61385e+07	1.72903e+07	1.68378e+07	1.88883e+07	9.8226e+06	1.93006e+07	1.90731e+07	1.51539e+07	2.02378e+07	2.01937e+07	1.06918e+07	1.06305e+07	1.97394e+07	1.86213e+07	1.55469e+07	1.85909e+07	1.22768e+07	1.48467e+07	1.17951e+07	2.21822e+07	1.93298e+07	1.67053e+07	2.06735e+07	1.00702e+07
LP123	2.89964e+06	3.16757e+06	2.25563e+06	2.42074e+06	2.55219e+06	2.66121e+06	2.48292e+06	2.42118e+06	2.45962e+06	2.43775e+06	2.49913e+06	2.45242e+06	2.83648e+06	3.0029e+06	2.45944e+06	2.72296e+06	2.9937e+06	2.12533e+06	2.59579e+06	1.74067e+06	2.70248e+06	1.69497e+06	2.83951e+06	3.43913e+06	2.25434e+06	2.37771e+06	2.73462e+06	2.8993e+06	1.80713e+06	1.86131e+06	3.23193e+06	2.15394e+06	2.47118e+06	3.06931e+06	2.96422e+06	2.37537e+06	1.56692e+06	2.77748e+06	1.99739e+06	2.53412e+06	2.49813e+06	3.07145e+06	2.85166e+06	1.7941e+06	2.69822e+06	2.18766e+06	2.4762e+06	2.94317e+06	2.89263e+06
LP124	2.56715e+06	2.80436e+06	1.99699e+06	719806	778547	791741	819367	777077	789354	769317	787593	786287	797916	706878	481364	1.03035e+06	683918	586374	795697	1.33512e+06	615978	534975	956418	620729	489840	762753	1.05325e+06	702674	521879	1.26978e+06	777003	499875	822201	952074	607097	471591	1.60666e+06	729274	610781	771453	962006	655008	606840	1.69465e+06	725337	486932	802936	861265	799203
LP125	2.70108e+06	2.95066e+06	2.10117e+06	1.46877e+06	1.4801e+06	1.51718e+06	1.48531e+06	1.52052e+06	1.53546e+06	1.47291e+06	1.54175e+06	1.54381e+06	1.60502e+06	1.09524e+06	1.31249e+06	3.34909e+06	1.12502e+06	1.41097e+06	1.50536e+06	1.37244e+06	1.58706e+06	1.0294e+06	1.73409e+06	1.57613e+06	1.02074e+06	1.49316e+06	2.47954e+06	1.32563e+06	1.52203e+06	1.62665e+06	1.12791e+06	1.63302e+06	1.57817e+06	3.06751e+06	1.43484e+06	1.13733e+06	1.37422e+06	1.48618e+06	1.2992e+06	1.50626e+06	1.49693e+06	1.35651e+06	1.27313e+06	1.60151e+06	1.26585e+06	1.65045e+06	1.49741e+06	1.63133e+06	1.04771e+06
LP126	163910	3.14101e+06	2.23672e+06	2.233e+06	2.32523e+06	2.31208e+06	2.20506e+06	2.1956e+06	2.20137e+06	2.15419e+06	2.28958e+06	2.23617e+06	2.41169e+06	1.56299e+06	2.13037e+06	4.52396e+06	2.10379e+06	2.19371e+06	2.26095e+06	2.1233e+06	2.49512e+06	1.35867e+06	2.37661e+06	2.37245e+06	1.58779e+06	2.20014e+06	3.56764e+06	2.06061e+06	2.1189e+06	2.35941e+06	1.48113e+06	2.67152e+06	2.25088e+06	3.96939e+06	2.12936e+06	1.88592e+06	2.23927e+06	2.22794e+06	1.88828e+06	2.26049e+06	2.27937e+06	2.12886e+06	2.06391e+06	2.45763e+06	1.79826e+06	2.46364e+06	2.16293e+06	2.26144e+06	1.67935e+06
LP127	2.84962e+06	3.11292e+06	2.21672e+06	616010	645227	632253	642371	589501	630330	604216	603512	624398	585386	560139	580518	629092	532091	582617	627659	661604	551057	609811	676232	552712	640706	627935	740882	647674	645795	718272	584302	565115	625826	646114	634537	606267	684253	569705	598255	629930	664948	546661	582778	735080	577743	629429	620654	668880	610419
LP128	2.94091e+06	3.21265e+06	2.28773e+06	1.02278e+06	1.09449e+06	1.11746e+06	1.08612e+06	1.02612e+06	1.06956e+06	1.06078e+06	1.12063e+06	1.09187e+06	1.08393e+06	917590	1.54378e+06	1.26726e+06	1.37385e+06	1.25592e+06	1.08137e+06	876348	1.38995e+06	669118	851006	1.52234e+06	1.1582e+06	997281	988869	1.07395e+06	1.00848e+06	681190	970967	1.6055e+06	1.13621e+06	1.06452e+06	1.24618e+06	1.26552e+06	803753	1.0857e+06	932642	1.08709e+06	906389	1.48e+06	1.17073e+06	898852	984518	1.48218e+06	1.07108e+06	1.02767e+06	1.09394e+06
LP129	2.59833e+06	2.83842e+06	2.02124e+06	224411	258946	255581	246224	273825	225786	225335	252178	275363	283320	245225	206292	429027	185412	144487	248882	434758	226040	146216	325590	212062	154491	244496	351410	189712	247986	293918	239793	229567	263805	375085	188303	170158	419443	192084	250437	235836	305917	204276	175410	493204	248202	196167	247957	291327	174481
LP130	2.8835e+06	3.14994e+06	7.61153e+06	961223	1.01971e+06	1.03974e+06	1.00429e+06	988043	941437	911840	1.03786e+06	959111	988409	774244	1.05233e+06	1.92319e+06	931051	892951	1.05626e+06	851536	1.06231e+06	620872	1.01715e+06	1.10694e+06	816624	923191	1.38018e+06	810395	967005	911413	781915	1.08746e+06	970464	1.78584e+06	954554	895913	800147	953644	854044	954519	891959	950961	838972	961754	902872	1.05682e+06	981057	990897	783134
LP131	2.64503e+06	2.88943e+06	2.05757e+06	7.49913e+06	7.67483e+06	7.95151e+06	7.43312e+06	8.3049e+06	9.08537e+06	7.99952e+06	8.28321e+06	8.20671e+06	9.37284e+06	8.15227e+06	9.05272e+06	9.24696e+06	8.84632e+06	8.66787e+06	8.06453e+06	6.40283e+06	1.10182e+07	6.79635e+06	8.95403e+06	9.94998e+06	8.13172e+06	9.17748e+06	7.95482e+06	9.51164e+06	9.73688e+06	5.41796e+06	9.15707e+06	1.18949e+07	8.11498e+06	9.05081e+06	1.05252e+07	8.42338e+06	6.79806e+06	9.37433e+06	8.51685e+06	8.73448e+06	9.08038e+06	1.00322e+07	8.93076e+06	8.10224e+06	1.02886e+07	1.13867e+07	8.91281e+06	9.53236e+06	8.40322e+06
LP132	2.77084e+06	3.02687e+06	2.15544e+06	585836	582185	580799	600130	604467	570229	575705	621113	569980	543839	348499	490375	1.2106e+06	406011	377697	604030	798129	288303	415704	637260	383977	469043	563540	1.23524e+06	308738	415640	1.01446e+06	345684	372544	578518	1.27864e+06	328059	536241	803246	350747	379052	568175	576825	405342	390899	814622	335936	384100	584471	607232	478952
LP134	2.91408e+06	3.18334e+06	2.26686e+06	3.19576e+06	3.27512e+06	3.1797e+06	3.25618e+06	3.30253e+06	3.10441e+06	3.13079e+06	3.25053e+06	3.27487e+06	3.42362e+06	4.38786e+06	2.37108e+06	2.41099e+06	3.37271e+06	2.85121e+06	3.20974e+06	5.21793e+06	4.7394e+06	1.90718e+06	2.99741e+06	3.23197e+06	2.22157e+06	3.08707e+06	2.13345e+06	3.66575e+06	2.02641e+06	2.88738e+06	4.27923e+06	2.97068e+06	3.23927e+06	2.66644e+06	4.41281e+06	2.07191e+06	5.63354e+06	4.07686e+06	2.01558e+06	3.22233e+06	2.79802e+06	3.4184e+06	2.70916e+06	5.74731e+06	4.58618e+06	3.32861e+06	3.23326e+06	3.21558e+06	2.81557e+06
LP135	2.73826e+06	2.99128e+06	2.1301e+06	1.35681e+07	1.40157e+07	1.41835e+07	1.33313e+07	1.47495e+07	1.4902e+07	1.44515e+07	1.53823e+07	1.48319e+07	1.51517e+07	1.78553e+07	1.2813e+07	1.19014e+07	1.33924e+07	1.40468e+07	1.45275e+07	9.67449e+06	1.37012e+07	1.54698e+07	1.72513e+07	1.30118e+07	1.48726e+07	1.50711e+07	1.67991e+07	1.87592e+07	1.52178e+07	1.25765e+07	1.82141e+07	1.28354e+07	1.41962e+07	1.45755e+07	1.78874e+07	1.5878e+07	9.3239e+06	1.64334e+07	1.90982e+07	1.51184e+07	1.84395e+07	1.31638e+07	1.82349e+07	9.28216e+06	1.6386e+07	1.32107e+07	1.53855e+07	2.01722e+07	1.71993e+07
LP136	2.24872e+07	5.27999e+06	4.97986e+06	1.04128e+06	1.01097e+06	982602	985976	986643	1.02531e+06	927931	1.00882e+06	997750	826085	967653	929840	1.06752e+06	1.02082e+06	1.85132e+06	1.01514e+06	358793	1.75865e+06	806590	729515	961515	957946	996661	939853	1.72656e+06	972936	515624	950528	1.93891e+06	1.03166e+06	1.34504e+06	1.9528e+06	874231	334262	1.76377e+06	808803	982425	640416	986574	1.61596e+06	344204	1.08799e+06	2.09179e+06	1.06289e+06	793013	801233
LP137	2.93271e+06	3.2037e+06	2.28136e+06	9.58588e+06	8.88587e+06	8.58992e+06	8.96653e+06	8.64058e+06	7.6548e+06	6.80326e+06	8.73584e+06	8.47709e+06	8.39753e+06	7.21656e+06	8.58715e+06	9.02356e+06	7.77556e+06	8.9737e+06	7.97057e+06	7.83206e+06	6.74999e+06	7.59193e+06	7.75105e+06	6.86352e+06	8.22771e+06	7.17414e+06	8.15366e+06	6.69255e+06	7.04206e+06	8.59109e+06	7.71491e+06	8.30798e+06	8.1748e+06	8.09734e+06	6.32026e+06	9.91209e+06	8.61882e+06	6.10677e+06	8.28863e+06	8.10482e+06	8.43276e+06	7.95497e+06	9.45265e+06	6.70137e+06	6.97358e+06	8.04294e+06	7.71754e+06	8.56511e+06	8.72906e+06
LP138	2.51714e+06	2.74973e+06	1.95809e+06	192005	215911	203418	196072	194936	200071	198556	197530	208430	232510	174243	158260	298362	170979	154398	205389	350575	134812	123644	204782	173664	124513	184405	289758	150433	161703	249014	168608	157964	207133	233650	173232	165828	366309	134880	179476	193957	273771	181741	133323	383030	166438	138463	219519	231898	170385
LP139	2.86104e+06	3.12541e+06	2.22561e+06	2.17082e+06	1.96124e+06	2.05841e+06	2.04686e+06	2.12629e+06	2.00574e+06	2.16613e+06	1.92471e+06	2.11096e+06	2.54946e+06	2.71614e+06	1.81849e+06	2.91327e+06	1.24294e+06	2.75656e+06	2.00714e+06	1.16668e+06	2.63144e+06	2.56498e+06	2.33575e+06	1.44427e+06	1.67879e+06	1.93811e+06	2.16205e+06	1.77118e+06	3.72009e+06	932575	2.6223e+06	2.79833e+06	2.17366e+06	2.10433e+06	2.04568e+06	1.6723e+06	1.08469e+06	1.9017e+06	3.1317e+06	1.99418e+06	2.35721e+06	1.32908e+06	2.55682e+06	1.29317e+06	2.31716e+06	3.05518e+06	1.95612e+06	2.42746e+06	931193
LP140	2.61485e+06	2.85646e+06	2.03409e+06	415668	397663	361007	360654	417948	427492	409868	429664	401835	347550	465678	480060	349057	532208	493430	422678	332002	466794	449749	348304	572234	474346	417989	312862	499024	425129	337026	551532	442066	416586	326777	512945	504254	355874	448093	428775	419318	303243	554796	412122	325834	492467	371140	418016	305983	560993
LP141	2.86109e+06	3.12546e+06	8.89063e+08	1.3329e+06	1.56744e+06	1.44639e+06	1.46341e+06	1.42194e+06	1.41623e+06	1.39629e+06	1.35675e+06	1.33776e+06	1.71792e+06	1.63442e+06	1.51511e+06	1.85298e+06	1.2734e+06	1.53368e+06	1.56984e+06	1.12245e+06	2.23039e+06	1.24351e+06	1.58225e+06	1.48265e+06	1.14104e+06	1.31111e+06	1.40986e+06	1.47864e+06	1.41528e+06	984801	1.66538e+06	1.71134e+06	1.54609e+06	1.58075e+06	1.87331e+06	1.16538e+06	1.09305e+06	1.6486e+06	1.51532e+06	1.37516e+06	1.44348e+06	1.37591e+06	1.36416e+06	1.17456e+06	1.9695e+06	1.76143e+06	1.37582e+06	1.39825e+06	1.1275e+06
LP142	2.80212e+06	3.06104e+06	2.17977e+06	331388	347919	350245	357829	358091	331746	340389	372385	350606	347652	235065	329588	582629	288624	276292	355812	457027	235914	255585	353337	277257	318250	327736	540849	243367	294849	504348	232987	277547	355666	568424	237859	338423	479288	261237	280062	348665	388203	298104	303980	464090	268127	288874	340554	383800	338250
LP143	2.86822e+06	3.13324e+06	2.23119e+06	352308	391667	381977	383130	398029	391828	357320	408925	400302	354877	297614	377405	531062	485817	335911	390142	400953	299828	305261	403191	435764	392034	375224	462805	330604	298702	546945	345841	279136	402698	458960	343116	418083	467563	369112	330828	395022	405276	440778	379210	478622	319769	294568	395018	383449	556026
LP144	2.82334e+06	3.08422e+06	2.19628e+06	605291	620341	704579	655961	659438	675266	618039	660237	660413	707998	919938	515340	477970	707614	591143	695584	989950	953458	443648	610449	684037	512803	659360	389878	755854	490196	611567	1.00982e+06	600175	680063	526570	915540	472069	1.0369e+06	828442	466604	657716	569064	691903	533602	1.15459e+06	1.06271e+06	695661	674487	729593	579907
LP145	2.38291e+06	2.60309e+06	1.85367e+06	3.63468e+06	3.70397e+06	3.72347e+06	3.60872e+06	4.00887e+06	4.18785e+06	3.94124e+06	3.84109e+06	3.92619e+06	3.67201e+06	3.76253e+06	3.00099e+06	6.07949e+06	2.83639e+06	2.50076e+06	4.19558e+06	8.92831e+06	4.56527e+06	2.70386e+06	3.86619e+06	3.52031e+06	2.47526e+06	4.00308e+06	5.35049e+06	3.25836e+06	3.54777e+06	5.03491e+06	4.4682e+06	3.0661e+06	4.15881e+06	4.52842e+06	3.8406e+06	2.68804e+06	8.6367e+06	3.34186e+06	2.89915e+06	4.08278e+06	3.66335e+06	3.04215e+06	2.35731e+06	1.1392e+07	4.47845e+06	3.00124e+06	4.01697e+06	3.21731e+06	2.5696e+06
LP146	2.80812e+06	3.06759e+06	1.32132e+09	1.74066e+07	1.73683e+07	1.72698e+07	1.70865e+07	1.72766e+07	1.78195e+07	1.9669e+07	1.88316e+07	1.79994e+07	1.15106e+07	1.04342e+07	1.98885e+07	1.99363e+07	2.17415e+07	1.32743e+07	1.88353e+07	2.84795e+07	1.6021e+07	1.51796e+07	1.33596e+07	2.40837e+07	1.9737e+07	1.7718e+07	2.00134e+07	1.48617e+07	1.7626e+07	2.57258e+07	1.04591e+07	1.51237e+07	1.75592e+07	2.09254e+07	1.31379e+07	2.0243e+07	2.65996e+07	1.60007e+07	1.37078e+07	1.75114e+07	1.22447e+07	2.30352e+07	1.15091e+07	3.2761e+07	1.20737e+07	1.44845e+07	1.91615e+07	9.91651e+06	2.05707e+07
LP147	2.73631e+06	2.98915e+06	2.12858e+06	213437	224504	230465	225906	215655	204465	198423	200533	209913	124305	145863	203508	268852	269412	155129	240418	428435	298907	98602.9	128039	254775	191851	199637	233578	231530	122882	341460	138470	190483	216837	281594	261779	169448	443847	288767	96100.5	214679	108924	253503	176024	518423	144323	183676	208590	129869	215942
LP148	1.24031e+07	3.07415e+06	2.18911e+06	475124	518842	507474	503088	481033	485199	481543	500920	490278	479340	239321	513478	1.2997e+06	384742	360393	510012	464848	327892	327341	572291	500743	386276	455927	1.0655e+06	309283	505233	674644	243859	410511	521511	1.10242e+06	249409	460857	492221	327153	398866	504707	549947	370899	329409	556445	300035	392576	472114	515203	344122
LP149	2.72763e+06	2.97966e+06	2.12182e+06	1.47306e+07	1.49439e+07	1.5449e+07	1.46011e+07	1.60414e+07	1.62666e+07	1.61931e+07	1.61464e+07	1.585e+07	1.68797e+07	1.22495e+07	1.45092e+07	2.72569e+07	1.22605e+07	1.58187e+07	1.5371e+07	1.31515e+07	1.76433e+07	1.42356e+07	1.96787e+07	1.53606e+07	1.15264e+07	1.61328e+07	2.3857e+07	1.53257e+07	2.14359e+07	1.40183e+07	1.36742e+07	2.06668e+07	1.53123e+07	2.50309e+07	1.60047e+07	1.26687e+07	1.32281e+07	1.6918e+07	1.73287e+07	1.60207e+07	1.78273e+07	1.38374e+07	1.56629e+07	1.54276e+07	1.59278e+07	2.01593e+07	1.64926e+07	1.72716e+07	1.11253e+07
LP150	2.65897e+06	2.90466e+06	2.06841e+06	5.77868e+06	5.8727e+06	6.19467e+06	5.75746e+06	6.49783e+06	6.73369e+06	6.6413e+06	6.58035e+06	6.40158e+06	8.27012e+06	8.19517e+06	5.30185e+06	5.40724e+06	5.0574e+06	6.79132e+06	6.19146e+06	4.52561e+06	9.176e+06	6.70111e+06	8.88167e+06	5.60649e+06	4.96776e+06	6.65497e+06	5.55894e+06	8.97154e+06	7.99313e+06	3.63321e+06	9.46444e+06	7.66802e+06	6.09968e+06	6.03411e+06	9.16773e+06	4.92282e+06	4.68214e+06	9.04089e+06	7.10429e+06	6.74226e+06	8.09162e+06	5.54995e+06	8.43782e+06	5.30865e+06	9.62203e+06	7.96735e+06	6.96514e+06	8.29265e+06	5.2668e+06
LP151	2.40357e+06	2.62567e+06	1.86974e+06	2.81889e+06	2.89182e+06	2.93905e+06	2.807e+06	3.06605e+06	3.30551e+06	3.15021e+06	3.15978e+06	3.12137e+06	3.29859e+06	2.88466e+06	2.19e+06	4.75328e+06	2.36785e+06	2.45874e+06	3.27031e+06	5.64358e+06	3.10678e+06	2.24982e+06	3.40501e+06	2.78775e+06	2.17996e+06	3.2373e+06	4.4916e+06	2.74615e+06	2.64429e+06	3.9062e+06	3.21258e+06	2.75177e+06	3.22643e+06	3.56356e+06	3.13245e+06	2.27967e+06	5.86681e+06	2.5352e+06	2.48204e+06	3.24759e+06	3.55763e+06	2.56833e+06	2.29667e+06	6.71723e+06	3.00037e+06	2.42886e+06	3.18603e+06	3.25361e+06	2.77992e+06
LP152	2.83369e+06	3.09553e+06	1.65804e+07	3.60316e+07	3.67073e+07	3.64446e+07	3.39375e+07	3.32433e+07	3.51851e+07	3.55972e+07	3.55016e+07	3.65145e+07	3.80226e+07	3.59277e+07	3.42181e+07	3.53207e+07	3.21327e+07	3.61803e+07	3.61294e+07	3.75252e+07	3.45708e+07	3.74403e+07	3.74656e+07	3.19076e+07	3.82954e+07	3.71231e+07	3.74141e+07	3.86686e+07	3.51699e+07	3.74873e+07	3.74092e+07	3.34953e+07	3.47797e+07	3.41412e+07	3.74237e+07	3.84412e+07	3.58022e+07	3.63583e+07	3.97384e+07	3.51023e+07	4.02299e+07	3.24626e+07	3.89922e+07	3.47148e+07	3.39713e+07	3.67952e+07	3.82509e+07	4.0079e+07	3.84668e+07
LP153	2.83354e+06	3.39998e+07	2.88539e+07	3.77783e+08	3.93306e+08	3.7769e+08	3.57759e+08	3.50503e+08	3.64833e+08	4.0202e+08	3.66872e+08	3.79776e+08	3.59932e+08	4.37518e+08	3.96423e+08	3.28254e+08	3.69015e+08	4.19541e+08	3.72842e+08	3.4688e+08	5.30863e+08	3.40072e+08	3.53484e+08	3.9783e+08	3.89634e+08	3.90205e+08	2.8535e+08	4.53658e+08	3.65607e+08	2.87958e+08	4.69905e+08	4.4803e+08	3.60863e+08	3.43974e+08	4.76089e+08	3.55851e+08	3.40334e+08	5.20201e+08	3.61678e+08	3.6566e+08	3.18765e+08	3.77879e+08	4.24628e+08	3.65676e+08	4.91579e+08	5.30721e+08	3.95739e+08	3.44042e+08	3.50501e+08
LP154	2.87172e+06	3.13707e+06	2.23392e+06	1.86804e+06	1.7864e+06	1.90511e+06	1.84586e+06	1.90144e+06	1.74068e+06	1.77345e+06	1.76155e+06	1.88953e+06	1.62918e+06	2.01697e+06	1.77388e+06	1.80276e+06	2.32635e+06	1.89447e+06	1.76128e+06	1.54394e+06	1.8072e+06	1.65115e+06	1.67093e+06	2.1197e+06	1.89018e+06	1.70964e+06	1.57753e+06	1.91561e+06	1.61033e+06	1.68241e+06	1.98822e+06	1.6153e+06	1.92154e+06	1.74151e+06	2.09534e+06	1.89755e+06	1.68146e+06	1.98764e+06	1.73397e+06	1.77112e+06	1.58727e+06	2.3406e+06	2.05833e+06	1.59002e+06	2.08061e+06	1.66205e+06	1.71937e+06	1.78504e+06	2.31188e+06
LP155	2.85113e+06	3.11457e+06	2.21789e+06	182281	189995	173470	184196	194474	184131	159340	187455	185547	169610	129345	181766	253663	184133	159163	193659	241381	135674	155898	201606	157506	176600	177690	256370	141172	148177	240119	158128	144751	190887	221053	127486	197597	236929	138360	152931	182038	213226	190255	154549	201149	156671	145668	183532	192154	194859
LP156	2.89582e+06	3.1634e+06	344692	2.47192e+07	2.34392e+07	2.37703e+07	2.38006e+07	2.39616e+07	2.29155e+07	2.4463e+07	2.23361e+07	2.40487e+07	2.50016e+07	2.41947e+07	2.96767e+07	2.57833e+07	2.0064e+07	3.4471e+07	2.35964e+07	1.05711e+07	3.0786e+07	2.62466e+07	2.34805e+07	2.27456e+07	2.58043e+07	2.22063e+07	2.12924e+07	2.37484e+07	4.03969e+07	1.10017e+07	2.44485e+07	3.6859e+07	2.43273e+07	2.207e+07	2.75913e+07	2.6561e+07	1.0473e+07	2.4648e+07	3.24204e+07	2.31762e+07	2.18843e+07	2.22513e+07	3.31833e+07	1.19158e+07	2.31965e+07	4.02393e+07	2.22063e+07	2.36022e+07	1.50395e+07
LP157	2.78554e+06	3.04293e+06	2.16688e+06	272486	271425	257356	263121	264632	256047	261863	283303	297198	194195	192424	295194	336233	301470	235322	270170	400250	330392	153730	210354	368659	280087	268553	290002	290502	174667	378525	187705	271391	297262	355975	308931	266707	411498	322372	138726	253135	178958	309677	245741	468314	209555	310335	276142	186801	271205
LP160	1.20871e+07	3.13675e+06	2.23369e+06	7.69027e+06	8.19971e+06	7.78038e+06	7.94569e+06	8.32978e+06	7.82796e+06	8.64813e+06	7.71059e+06	7.86103e+06	6.03868e+06	9.98843e+06	7.47119e+06	6.66792e+06	9.82816e+06	8.28621e+06	7.91163e+06	7.31865e+06	9.83236e+06	6.95136e+06	6.28264e+06	1.01647e+07	7.21514e+06	7.8059e+06	5.94232e+06	9.59864e+06	6.09592e+06	6.67152e+06	1.08233e+07	6.73508e+06	8.01017e+06	6.38311e+06	1.00271e+07	6.63817e+06	8.50096e+06	1.0015e+07	8.66936e+06	7.66577e+06	5.91888e+06	1.06544e+07	8.70371e+06	7.39951e+06	1.06212e+07	6.40398e+06	7.86714e+06	5.50372e+06	1.18027e+07
LP161	2.13142e+06	2.32836e+06	1.65803e+06	797603	858431	853061	846160	857990	803612	816179	820163	826800	900197	394165	456861	2.89305e+06	431709	546592	852697	941488	567836	506506	1.13223e+06	512025	334753	778097	2.19566e+06	459643	838442	1.20161e+06	439502	629304	848955	2.41764e+06	471994	354720	931896	539638	667763	821107	924779	432337	493080	1.13066e+06	513440	587090	832689	922562	382823
LP162	2.68891e+06	2.93736e+06	2.0917e+06	1.81995e+06	1.70896e+06	1.77047e+06	1.95807e+06	1.73012e+06	1.74888e+06	1.78744e+06	1.7388e+06	1.81582e+06	3.29893e+06	1.95119e+06	1.0263e+06	3.44605e+06	1.08877e+06	1.17297e+06	1.89305e+06	1.60261e+06	1.53401e+06	1.13145e+06	3.17395e+06	1.30153e+06	823293	1.62627e+06	2.84573e+06	1.37206e+06	2.0386e+06	1.47621e+06	1.88812e+06	1.37892e+06	1.80525e+06	3.3308e+06	1.3487e+06	931341	1.6244e+06	1.62632e+06	1.79982e+06	1.82088e+06	3.02298e+06	1.06688e+06	1.22284e+06	2.00072e+06	2.15265e+06	1.35251e+06	1.75559e+06	3.1642e+06	944166
LP163	2.66551e+06	2.48023e+07	1.49494e+07	1.05699e+06	1.09028e+06	1.0667e+06	1.02106e+06	1.07608e+06	1.11127e+06	1.03053e+06	1.0675e+06	1.14324e+06	886213	1.43539e+06	1.01994e+06	814708	1.24374e+06	991595	1.10331e+06	1.82219e+06	1.6395e+06	801320	850832	1.32931e+06	939176	1.08712e+06	774251	1.30491e+06	811901	1.21038e+06	1.43436e+06	1.11276e+06	1.16277e+06	863740	1.56518e+06	944620	1.83643e+06	1.45295e+06	721951	1.10319e+06	751179	1.31551e+06	1.04595e+06	2.01151e+06	1.48206e+06	1.12973e+06	1.11347e+06	776357	1.10007e+06
LP164	2.74559e+06	2.99928e+06	2.1358e+06	6.11687e+07	6.19803e+07	6.01864e+07	6.63943e+07	6.16747e+07	6.18983e+07	6.91849e+07	6.06927e+07	6.52306e+07	7.9346e+07	7.56083e+07	5.76629e+07	7.77203e+07	4.93501e+07	6.58455e+07	6.79424e+07	5.0341e+07	6.86927e+07	6.3816e+07	8.55775e+07	5.76207e+07	4.80962e+07	5.84772e+07	6.37772e+07	5.81357e+07	8.19553e+07	4.52349e+07	7.94196e+07	7.61503e+07	6.48546e+07	6.80058e+07	6.5661e+07	5.40068e+07	5.0233e+07	6.46536e+07	8.07856e+07	6.35367e+07	8.1932e+07	4.85781e+07	5.82209e+07	5.94947e+07	8.59968e+07	7.34865e+07	6.57571e+07	8.09501e+07	4.05739e+07
LP165	2.91141e+06	3.18042e+06	2.26478e+06	5.6809e+06	6.02254e+06	6.292e+06	6.51799e+06	6.2376e+06	6.16684e+06	6.51944e+06	6.15234e+06	6.14001e+06	5.66068e+06	8.62519e+06	5.62728e+06	6.92367e+06	6.15868e+06	5.41033e+06	6.13781e+06	8.02558e+06	9.40028e+06	4.81102e+06	5.49135e+06	6.64531e+06	4.47698e+06	6.0927e+06	5.83896e+06	6.27814e+06	6.05271e+06	4.61507e+06	7.98863e+06	6.07882e+06	6.20905e+06	5.94983e+06	8.39157e+06	4.64403e+06	7.81164e+06	7.13045e+06	6.17359e+06	6.12456e+06	5.38504e+06	6.17281e+06	5.02018e+06	8.295e+06	9.02e+06	5.88395e+06	6.09688e+06	5.68881e+06	5.88187e+06
LP166	2.62189e+06	2.86416e+06	2.03957e+06	1.00488e+07	1.07729e+07	9.92812e+06	9.63842e+06	9.5128e+06	1.03207e+07	1.13502e+07	9.9891e+06	9.84002e+06	1.12412e+07	8.4082e+06	8.16803e+06	1.87458e+07	6.70444e+06	1.02656e+07	1.04345e+07	8.51499e+06	1.23881e+07	9.05795e+06	1.22681e+07	8.95714e+06	6.78406e+06	1.06041e+07	1.39575e+07	9.47862e+06	1.24676e+07	8.86511e+06	9.58029e+06	1.19657e+07	9.79733e+06	1.73497e+07	9.9113e+06	7.52626e+06	8.07172e+06	1.08559e+07	1.16985e+07	9.71349e+06	1.06396e+07	7.6674e+06	8.52022e+06	9.49782e+06	1.08815e+07	1.11791e+07	1.09497e+07	1.03109e+07	6.64796e+06
LP167	6.59416e+07	3.10075e+06	2.20805e+06	2.71016e+07	2.69877e+07	2.63992e+07	2.71912e+07	2.70446e+07	2.49275e+07	3.0987e+07	2.57375e+07	2.67351e+07	3.76282e+07	4.09229e+07	1.67904e+07	3.27431e+07	1.7238e+07	2.55524e+07	2.6607e+07	1.76294e+07	3.33612e+07	2.75458e+07	3.8195e+07	1.99359e+07	1.46676e+07	2.32781e+07	2.53087e+07	2.56598e+07	3.55908e+07	1.37859e+07	4.19286e+07	2.95507e+07	2.62407e+07	2.86009e+07	2.9469e+07	1.70278e+07	1.87744e+07	2.73377e+07	3.50536e+07	2.57244e+07	3.60701e+07	1.75295e+07	2.32653e+07	1.97065e+07	4.33815e+07	2.93834e+07	2.65054e+07	3.6869e+07	1.60326e+07
LP168	2.91135e+06	3.18036e+06	2.26474e+06	5.256e+06	5.48995e+06	5.68978e+06	5.8311e+06	5.58831e+06	5.65112e+06	5.06281e+06	5.28821e+06	5.2554e+06	7.06046e+06	4.87245e+06	5.76375e+06	5.48811e+06	4.73068e+06	6.2468e+06	5.49967e+06	5.57998e+06	4.32946e+06	6.31604e+06	5.50804e+06	4.07318e+06	5.79318e+06	5.38717e+06	6.80826e+06	4.89697e+06	5.98921e+06	6.02759e+06	4.27479e+06	5.51845e+06	5.67498e+06	6.10706e+06	4.61561e+06	6.79381e+06	6.03763e+06	4.53216e+06	5.60459e+06	5.52394e+06	5.81597e+06	4.60298e+06	5.77664e+06	5.21544e+06	4.20235e+06	5.41109e+06	5.41214e+06	7.07667e+06	5.5768e+06
LP169	2.6461e+06	2.89061e+06	2.82462e+09	7.93007e+06	7.82979e+06	7.47706e+06	8.17421e+06	7.78266e+06	7.53917e+06	7.94792e+06	7.53572e+06	7.46822e+06	7.2746e+06	5.8558e+06	5.61962e+06	1.09718e+07	6.42041e+06	6.49142e+06	7.50722e+06	1.26134e+07	5.18829e+06	5.24173e+06	7.44772e+06	7.42546e+06	5.24823e+06	7.51052e+06	1.05025e+07	6.1118e+06	5.61915e+06	9.65539e+06	6.47829e+06	6.77771e+06	7.4853e+06	8.13846e+06	6.54257e+06	6.32412e+06	1.32894e+07	6.62412e+06	6.8892e+06	7.53439e+06	9.3937e+06	6.46895e+06	6.27254e+06	1.31806e+07	5.95276e+06	5.61596e+06	7.42344e+06	7.9521e+06	7.96258e+06
LP170	2.94232e+06	3.21419e+06	5.20402e+08	4.59768e+06	4.58108e+06	4.95175e+06	4.83695e+06	4.58452e+06	4.50974e+06	5.17971e+06	4.76152e+06	4.66991e+06	4.54076e+06	5.25207e+06	4.41873e+06	5.73464e+06	4.93787e+06	4.6975e+06	4.5905e+06	5.04095e+06	5.11416e+06	3.86295e+06	4.23252e+06	5.37674e+06	3.53312e+06	4.4758e+06	4.57307e+06	4.55141e+06	3.9984e+06	3.8047e+06	5.07427e+06	4.86754e+06	4.82678e+06	4.27199e+06	5.10536e+06	3.92436e+06	5.55603e+06	4.52888e+06	4.97916e+06	4.45908e+06	4.73454e+06	4.92052e+06	4.29483e+06	5.29012e+06	5.24035e+06	4.3347e+06	4.73616e+06	4.73987e+06	5.36955e+06
LP171	2.99107e+06	3.26745e+06	2.32676e+06	2.87147e+07	2.81546e+07	2.83156e+07	2.82662e+07	2.84843e+07	2.55327e+07	3.18441e+07	2.78714e+07	2.81711e+07	2.96222e+07	4.81372e+07	1.4195e+07	1.95033e+07	1.91037e+07	2.0047e+07	2.76491e+07	3.96108e+07	2.83162e+07	3.1672e+07	3.0207e+07	1.78831e+07	1.58689e+07	2.31153e+07	2.63806e+07	3.04468e+07	2.80526e+07	2.64633e+07	4.52074e+07	1.83877e+07	2.82291e+07	1.96693e+07	2.70827e+07	2.02857e+07	4.31678e+07	2.26301e+07	3.21926e+07	2.64264e+07	3.68079e+07	1.86917e+07	2.39074e+07	4.24931e+07	3.73744e+07	1.68526e+07	2.65965e+07	3.33582e+07	2.39213e+07
LP172	2.51373e+06	2.746e+06	1.95543e+06	95934.3	97748.5	101998	103633	101354	105386	93756	87999.3	96852.9	98746.6	23062.4	95201.2	283663	75523.5	75709.1	105444	123406	62494.6	58137.9	106135	115711	74569.1	100850	239997	55186.7	101197	156278	37770	76489.7	104603	220511	51749.2	78632.7	122840	62233.7	75770.3	104318	110403	75284.2	64730.2	127257	42991.6	63931.7	93762.7	83714.3	78160
LP173	2.31836e+06	2.53258e+06	1.80346e+06	316708	348228	356991	350087	343063	346760	305517	328315	342905	226444	252520	967965	221301	569979	161652	360006	390028	211678	189590	277659	608112	749606	337070	189852	150364	234906	385908	293534	188022	352970	203471	170958	846428	429594	173948	236797	336978	225392	514506	161378	531610	309677	204608	347757	261413	507377
LP174	2.22635e+08	8.4195e+07	2.28081e+07	6.56194e+07	6.44098e+07	6.40269e+07	6.64717e+07	6.61712e+07	6.22315e+07	7.57183e+07	6.29138e+07	6.51242e+07	8.7252e+07	7.85337e+07	5.26164e+07	9.00637e+07	4.73971e+07	6.93481e+07	6.63683e+07	4.09228e+07	9.4605e+07	5.77603e+07	8.44717e+07	5.71515e+07	4.30387e+07	5.8149e+07	6.91349e+07	7.16577e+07	7.82341e+07	3.82379e+07	8.2891e+07	8.75841e+07	6.50009e+07	8.21859e+07	7.58087e+07	4.73806e+07	4.28088e+07	7.55717e+07	7.40718e+07	6.35047e+07	7.89268e+07	5.14826e+07	6.1365e+07	4.71851e+07	9.13064e+07	8.17908e+07	6.51666e+07	8.29041e+07	4.36724e+07
LP175	2.87683e+06	3.14265e+06	8.37742e+09	2.39802e+07	2.33011e+07	2.37766e+07	2.41261e+07	2.25029e+07	2.24652e+07	2.62968e+07	2.17832e+07	2.27887e+07	2.32823e+07	2.43044e+07	2.37879e+07	2.98752e+07	2.3229e+07	2.63252e+07	2.44768e+07	1.89443e+07	2.86479e+07	2.00456e+07	2.3746e+07	2.7364e+07	1.97055e+07	2.17068e+07	2.32523e+07	2.2696e+07	2.63836e+07	1.68347e+07	2.7329e+07	2.97598e+07	2.30526e+07	2.52983e+07	2.70359e+07	2.1907e+07	1.98029e+07	2.6911e+07	2.67197e+07	2.26746e+07	2.36536e+07	2.33911e+07	2.32884e+07	2.01886e+07	2.7973e+07	2.81895e+07	2.31042e+07	2.40935e+07	2.19052e+07
LP176	2.75666e+06	3.01138e+06	2.14441e+06	2.37218e+07	2.44634e+07	2.47661e+07	2.37397e+07	2.52926e+07	2.6621e+07	2.51192e+07	2.39201e+07	2.38881e+07	3.08963e+07	2.6898e+07	2.80018e+07	2.8664e+07	2.27197e+07	2.77365e+07	2.48443e+07	1.46685e+07	3.09201e+07	2.23431e+07	2.93576e+07	2.75634e+07	2.33871e+07	2.3856e+07	2.39783e+07	2.55559e+07	3.21394e+07	1.43953e+07	3.01948e+07	3.5107e+07	2.60336e+07	2.5021e+07	2.96078e+07	2.36657e+07	1.49224e+07	2.58445e+07	2.77749e+07	2.46205e+07	2.60939e+07	2.5989e+07	2.74852e+07	1.75656e+07	3.24247e+07	3.53195e+07	2.50256e+07	2.62777e+07	1.93315e+07
LP177	2.81019e+06	3.06985e+06	2.18605e+06	3.51319e+08	3.66316e+08	3.49439e+08	3.45235e+08	3.47578e+08	3.59297e+08	3.86262e+08	3.62981e+08	3.61102e+08	3.85956e+08	4.12486e+08	3.3847e+08	2.94148e+08	3.73275e+08	3.91531e+08	3.725e+08	3.61685e+08	5.01889e+08	3.28762e+08	3.66468e+08	3.7445e+08	3.50026e+08	3.60611e+08	2.46949e+08	3.98855e+08	3.42454e+08	2.89409e+08	4.21915e+08	4.27333e+08	3.58834e+08	3.28526e+08	4.52543e+08	3.38128e+08	3.70776e+08	4.4586e+08	3.17803e+08	3.50585e+08	2.98525e+08	3.92994e+08	3.34318e+08	3.8734e+08	4.65646e+08	4.19772e+08	3.73409e+08	3.35017e+08	3.29958e+08
LP178	2.72054e+06	2.97192e+06	2.11631e+06	3.10888e+07	3.21428e+07	3.14515e+07	3.08789e+07	3.16937e+07	3.29098e+07	3.57039e+07	3.18842e+07	3.26001e+07	3.54355e+07	2.82622e+07	2.45992e+07	3.71321e+07	2.71895e+07	2.89723e+07	3.27703e+07	3.68148e+07	2.99793e+07	2.98974e+07	3.78908e+07	2.22341e+07	2.9562e+07	3.27847e+07	3.44495e+07	2.80486e+07	2.54838e+07	3.76412e+07	2.84785e+07	2.59794e+07	3.26747e+07	3.93548e+07	3.22172e+07	3.12394e+07	3.97105e+07	3.03051e+07	3.05119e+07	3.28889e+07	3.9194e+07	3.05161e+07	2.77659e+07	3.83352e+07	2.85399e+07	2.42348e+07	3.24046e+07	3.73309e+07	3.44488e+07
LP179	3.0917e+06	3.37738e+06	2.40504e+06	7.1504e+06	7.55085e+06	7.04276e+06	6.84684e+06	6.79171e+06	6.4017e+06	8.44137e+06	6.90101e+06	6.61228e+06	7.44519e+06	7.66868e+06	7.84794e+06	5.37531e+06	5.6982e+06	8.52316e+06	6.37482e+06	2.74049e+06	9.62061e+06	7.64661e+06	6.75374e+06	5.62242e+06	7.6349e+06	6.51488e+06	4.54221e+06	7.73968e+06	7.76053e+06	2.70466e+06	7.76846e+06	1.05628e+07	6.59029e+06	5.8895e+06	8.83669e+06	7.1958e+06	3.25742e+06	9.22064e+06	7.04374e+06	6.22228e+06	5.25961e+06	5.83241e+06	1.03931e+07	3.18261e+06	8.88065e+06	1.08702e+07	6.63368e+06	6.38015e+06	5.42661e+06
LP180	2.78224e+06	3.03932e+06	2.1643e+06	1.66677e+08	1.79703e+08	1.64699e+08	1.66372e+08	1.64424e+08	1.61927e+08	1.79841e+08	1.72446e+08	1.73672e+08	1.85824e+08	1.99964e+08	1.68405e+08	1.36138e+08	1.80744e+08	1.60373e+08	1.63862e+08	1.72453e+08	2.11091e+08	1.56991e+08	1.83993e+08	1.90206e+08	1.69995e+08	1.69922e+08	1.17229e+08	1.74294e+08	1.57061e+08	1.32772e+08	1.96597e+08	1.84664e+08	1.68749e+08	1.44138e+08	2.07923e+08	1.61546e+08	1.87654e+08	1.88741e+08	1.46614e+08	1.58835e+08	1.45972e+08	1.83886e+08	1.55111e+08	1.83242e+08	2.19567e+08	1.81851e+08	1.67398e+08	1.69616e+08	1.60883e+08
LP181	2.74962e+06	3.00369e+06	2.13893e+06	474524	443657	467623	494818	444455	483049	471483	448445	474305	294905	292660	905453	519616	690272	538086	478702	374062	468085	367066	363303	775158	720998	472176	502611	527496	451720	513148	262801	542402	480715	628240	432990	747419	368852	491970	354043	486057	288376	684281	516529	413382	317133	546861	468470	327280	568435
LP182	2.5111e+06	2.74312e+06	1.95338e+06	2.70131e+06	2.71968e+06	2.85145e+06	2.62466e+06	2.8201e+06	2.9787e+06	2.69519e+06	2.87859e+06	2.89052e+06	2.28888e+06	3.1723e+06	2.22179e+06	2.21514e+06	2.66703e+06	1.96473e+06	2.75775e+06	6.29489e+06	3.33874e+06	1.82713e+06	2.36743e+06	2.70646e+06	2.24181e+06	2.95657e+06	2.2727e+06	2.8976e+06	1.99514e+06	3.52563e+06	3.55179e+06	2.10712e+06	2.77494e+06	2.29773e+06	3.27792e+06	2.27085e+06	6.71056e+06	3.19043e+06	1.85187e+06	2.86681e+06	2.3829e+06	2.84599e+06	1.87869e+06	7.53017e+06	3.7546e+06	2.22e+06	3.10907e+06	2.40803e+06	2.64675e+06
LP183	2.91271e+06	3.18184e+06	1.29435e+07	1.03939e+06	1.17967e+06	1.18926e+06	1.09195e+06	1.27686e+06	1.05477e+06	1.33762e+06	1.11371e+06	1.00849e+06	1.13457e+06	1.05817e+06	906435	1.79503e+06	693876	1.13e+06	1.11993e+06	1.585e+06	1.10257e+06	1.19637e+06	1.42504e+06	811546	698970	1.0601e+06	1.52171e+06	928276	1.16454e+06	1.24653e+06	998416	1.10664e+06	1.06179e+06	1.4125e+06	967022	723799	1.41191e+06	956618	1.33402e+06	1.04843e+06	986380	674686	818007	1.64728e+06	911684	1.08933e+06	1.13665e+06	1.09246e+06	685833
LP184	3.00663e+06	6.23582e+07	6.36075e+08	3.23063e+07	3.14972e+07	3.16091e+07	3.29709e+07	3.17809e+07	2.94567e+07	3.56502e+07	3.15316e+07	3.15143e+07	2.63955e+07	3.87675e+07	3.1563e+07	2.05772e+07	3.66948e+07	3.60906e+07	3.1525e+07	1.97622e+07	3.55828e+07	3.60279e+07	2.70605e+07	3.38624e+07	3.54375e+07	2.75579e+07	2.64064e+07	4.7677e+07	3.28277e+07	2.77459e+07	3.51494e+07	3.23923e+07	3.16709e+07	2.23684e+07	3.89183e+07	3.91659e+07	2.0228e+07	3.51454e+07	3.5436e+07	2.99732e+07	3.04081e+07	3.70511e+07	3.97462e+07	1.89047e+07	2.95312e+07	2.94984e+07	3.13661e+07	2.98507e+07	4.67441e+07
LP185	2.39612e+06	2.61752e+06	1.86394e+06	6.75302e+06	6.73499e+06	7.11209e+06	6.53161e+06	7.19755e+06	7.52326e+06	7.47853e+06	7.25471e+06	7.25573e+06	9.82703e+06	5.61725e+06	4.62306e+06	1.5011e+07	4.46511e+06	5.97151e+06	7.05325e+06	5.68276e+06	7.12121e+06	5.65975e+06	1.16607e+07	5.90502e+06	3.70103e+06	7.40199e+06	1.23279e+07	6.21117e+06	8.34269e+06	6.09347e+06	6.60231e+06	7.32444e+06	7.07106e+06	1.39461e+07	6.54685e+06	4.03183e+06	5.73099e+06	7.22161e+06	8.26144e+06	7.4531e+06	1.01864e+07	5.05534e+06	6.02574e+06	6.72802e+06	7.68406e+06	7.3651e+06	7.68176e+06	1.02389e+07	4.25034e+06
LP186	2.51207e+06	2.74419e+06	1.95414e+06	1.14615e+07	1.14045e+07	1.18529e+07	1.07185e+07	1.20916e+07	1.21426e+07	1.10159e+07	1.24733e+07	1.20801e+07	1.59139e+07	1.21077e+07	7.91895e+06	1.37706e+07	8.38553e+06	8.44823e+06	1.17671e+07	1.95846e+07	1.23822e+07	8.94998e+06	1.92502e+07	9.09374e+06	7.02964e+06	1.20012e+07	1.30962e+07	1.08657e+07	9.96524e+06	1.35559e+07	1.31737e+07	9.47724e+06	1.16593e+07	1.46709e+07	1.15799e+07	7.04425e+06	1.91536e+07	1.20282e+07	1.01902e+07	1.1894e+07	1.68463e+07	8.38367e+06	8.48821e+06	2.27599e+07	1.45983e+07	1.00753e+07	1.29037e+07	1.78961e+07	7.97833e+06
LP187	2.84225e+06	214258	2.21099e+06	3.16923e+06	3.04673e+06	2.79091e+06	2.80699e+06	2.69439e+06	2.92509e+06	3.50912e+06	3.03637e+06	3.03563e+06	4.07501e+06	3.739e+06	2.54358e+06	2.95949e+06	2.61508e+06	2.49508e+06	2.88521e+06	2.83675e+06	2.87373e+06	2.94391e+06	4.19937e+06	2.68652e+06	2.38311e+06	3.01775e+06	2.81788e+06	3.06493e+06	2.85657e+06	2.37737e+06	3.86132e+06	2.60002e+06	2.93239e+06	3.74954e+06	2.88712e+06	2.44698e+06	2.50286e+06	3.20051e+06	3.12734e+06	2.8911e+06	3.62504e+06	2.46047e+06	2.3411e+06	2.92054e+06	4.34483e+06	2.78498e+06	3.24402e+06	3.68382e+06	2.5687e+06
LP188	2.84654e+06	3.10956e+06	2.21432e+06	2.53971e+06	2.46119e+06	2.41029e+06	2.45705e+06	2.51272e+06	2.55314e+06	2.49774e+06	2.39324e+06	2.42729e+06	1.89863e+06	1.51208e+06	3.31914e+06	3.17028e+06	3.41944e+06	1.95889e+06	2.47393e+06	2.32457e+06	1.82786e+06	1.96047e+06	2.32847e+06	3.92815e+06	2.92021e+06	2.37168e+06	3.05801e+06	1.93943e+06	2.44125e+06	3.32524e+06	1.52947e+06	2.12354e+06	2.5602e+06	3.27841e+06	1.70574e+06	2.91269e+06	3.04317e+06	2.04108e+06	1.83604e+06	2.45704e+06	2.0266e+06	3.2194e+06	1.81687e+06	3.68438e+06	1.66897e+06	2.12608e+06	2.52429e+06	1.76236e+06	3.03408e+06
LP189	2.2802e+06	2.49089e+06	1.77377e+06	3.56336e+06	3.74359e+06	3.84645e+06	3.59108e+06	3.82639e+06	4.03348e+06	3.66882e+06	3.75664e+06	3.80479e+06	4.43465e+06	3.11678e+06	2.88604e+06	4.9691e+06	2.72619e+06	2.67861e+06	3.8874e+06	5.95362e+06	3.7054e+06	2.78869e+06	4.93378e+06	3.46515e+06	2.62185e+06	3.87046e+06	4.89712e+06	3.68199e+06	3.01385e+06	4.85438e+06	3.63101e+06	3.31929e+06	3.76037e+06	5.38292e+06	3.58147e+06	2.59569e+06	6.40799e+06	3.71711e+06	2.77553e+06	4.02772e+06	4.4923e+06	3.19234e+06	3.05086e+06	7.75062e+06	3.99251e+06	3.32474e+06	4.06973e+06	4.47427e+06	2.96393e+06
LP190	2.89959e+06	8.07798e+06	2.2556e+06	2.00368e+07	2.07971e+07	2.1194e+07	2.12101e+07	2.05988e+07	2.0521e+07	2.18993e+07	2.09829e+07	2.08927e+07	2.58739e+07	2.97884e+07	2.11922e+07	1.78411e+07	1.90795e+07	2.41039e+07	2.09244e+07	1.52801e+07	3.02316e+07	2.12371e+07	2.36938e+07	1.88355e+07	1.80473e+07	2.05744e+07	1.49801e+07	2.49615e+07	2.20084e+07	1.3165e+07	2.81968e+07	2.63566e+07	2.11946e+07	2.06111e+07	2.85428e+07	1.75331e+07	1.64846e+07	2.62539e+07	2.13437e+07	2.04301e+07	2.06461e+07	1.79994e+07	2.2672e+07	1.63876e+07	3.2007e+07	2.71046e+07	2.07727e+07	2.30218e+07	1.73357e+07
LP191	3.07435e+06	3.35843e+06	2.39154e+06	2.2191e+06	2.23345e+06	2.46597e+06	2.55238e+06	2.47107e+06	2.2235e+06	2.59625e+06	2.2154e+06	2.24594e+06	1.51623e+06	2.61663e+06	2.42847e+06	1.82792e+06	3.02825e+06	2.61203e+06	2.21991e+06	1.41365e+06	2.7197e+06	2.16756e+06	1.73194e+06	2.73285e+06	2.24637e+06	2.23048e+06	1.76354e+06	3.01972e+06	2.15501e+06	1.99619e+06	3.19707e+06	2.35318e+06	2.22299e+06	1.80024e+06	3.05917e+06	2.23272e+06	1.89385e+06	2.84416e+06	2.6527e+06	2.23757e+06	1.4462e+06	3.19334e+06	2.77389e+06	1.45435e+06	2.89522e+06	2.31767e+06	2.17439e+06	1.50313e+06	3.87396e+06
LP192	2.6483e+06	2.893e+06	2.06011e+06	5.68322e+06	5.42879e+06	6.17765e+06	5.84104e+06	5.88994e+06	5.954e+06	5.70954e+06	5.46254e+06	5.33552e+06	7.47173e+06	4.7402e+06	5.36493e+06	7.63515e+06	3.69656e+06	5.27161e+06	5.09172e+06	8.38231e+06	3.89762e+06	5.40254e+06	6.78213e+06	3.38193e+06	5.0155e+06	5.92772e+06	7.68762e+06	3.99043e+06	6.11932e+06	7.25245e+06	4.5779e+06	5.43359e+06	5.24026e+06	8.39518e+06	4.47477e+06	5.02522e+06	7.84729e+06	3.3213e+06	4.84936e+06	5.56673e+06	6.17564e+06	3.20914e+06	4.54489e+06	7.09355e+06	4.4551e+06	4.57555e+06	5.47101e+06	7.34913e+06	3.33055e+06
LP194	2.78876e+06	3.04644e+06	2.16938e+06	1.8212e+07	1.98877e+07	1.97002e+07	1.96165e+07	1.85456e+07	1.80445e+07	1.74782e+07	2.01051e+07	2.00091e+07	2.27024e+07	1.91443e+07	1.8237e+07	2.57226e+07	1.62811e+07	1.68364e+07	1.99711e+07	2.22894e+07	1.48279e+07	1.63834e+07	2.46017e+07	1.54031e+07	1.54444e+07	1.93576e+07	2.41896e+07	1.72581e+07	1.69081e+07	2.23328e+07	1.83654e+07	1.6816e+07	1.89607e+07	2.28599e+07	1.74135e+07	1.90258e+07	2.24345e+07	1.43038e+07	1.96176e+07	1.82067e+07	2.81082e+07	1.65461e+07	1.94884e+07	1.96721e+07	1.88578e+07	1.66511e+07	1.98137e+07	2.88883e+07	1.76691e+07
LP195	2.49467e+06	2.72518e+06	1.9406e+06	2.43876e+06	2.81448e+06	2.68172e+06	2.47619e+06	2.84522e+06	2.89201e+06	3.02961e+06	2.80076e+06	2.76081e+06	2.24898e+06	1.65145e+06	2.49874e+06	4.9754e+06	2.11992e+06	2.34776e+06	2.85205e+06	2.82777e+06	2.22239e+06	3.47956e+06	3.53453e+06	2.45764e+06	2.32382e+06	2.98234e+06	5.03585e+06	2.43857e+06	3.76381e+06	3.93672e+06	1.86574e+06	2.87922e+06	2.66923e+06	5.96343e+06	2.12963e+06	2.42856e+06	3.08994e+06	2.49454e+06	2.89432e+06	2.90451e+06	2.73716e+06	2.18933e+06	2.26096e+06	3.67328e+06	2.08751e+06	2.71898e+06	2.95176e+06	2.44688e+06	2.24237e+06
LP196	1.93468e+07	1.82836e+07	2.25545e+06	1.3723e+07	1.50661e+07	1.43449e+07	1.39448e+07	1.49304e+07	1.38123e+07	1.53339e+07	1.39335e+07	1.37565e+07	1.75022e+07	1.71083e+07	1.5214e+07	1.07955e+07	1.3046e+07	1.87331e+07	1.49395e+07	8.3345e+06	2.07534e+07	1.45898e+07	1.50246e+07	1.38648e+07	1.40455e+07	1.35106e+07	9.53978e+06	1.75227e+07	1.50236e+07	7.09216e+06	1.73384e+07	2.01376e+07	1.43402e+07	1.22812e+07	1.98734e+07	1.29405e+07	8.88703e+06	1.79709e+07	1.46499e+07	1.42706e+07	1.24818e+07	1.3073e+07	1.86635e+07	9.08786e+06	1.99708e+07	2.14824e+07	1.37389e+07	1.47151e+07	1.17855e+07
LP197	2.6974e+06	2.94664e+06	2.09831e+06	1.41979e+06	1.34035e+06	1.39083e+06	1.41546e+06	1.32891e+06	1.29366e+06	896781	1.36254e+06	1.29424e+06	2.21297e+06	1.22671e+06	1.07058e+06	2.0461e+06	1.00405e+06	1.03008e+06	1.42348e+06	1.862e+06	916578	975554	1.96436e+06	962196	909176	1.26076e+06	1.67154e+06	921145	968547	1.48251e+06	1.06929e+06	1.18604e+06	1.29923e+06	1.59377e+06	1.05798e+06	1.01042e+06	1.88632e+06	1.05965e+06	1.19395e+06	1.38125e+06	1.94e+06	1.00351e+06	1.10071e+06	1.72306e+06	1.12965e+06	970689	1.30277e+06	2.08322e+06	948364
LP198	2.80882e+06	3.06835e+06	2.18498e+06	2.71208e+06	2.48164e+06	2.57127e+06	2.51635e+06	2.61874e+06	2.39683e+06	2.79088e+06	2.5144e+06	2.72384e+06	2.92399e+06	2.6472e+06	2.43089e+06	2.98366e+06	2.68519e+06	2.30745e+06	2.58112e+06	2.18961e+06	3.00111e+06	2.20774e+06	3.47136e+06	2.7136e+06	2.29063e+06	2.38682e+06	2.59556e+06	2.67021e+06	2.82243e+06	2.10016e+06	2.54865e+06	2.71843e+06	2.71206e+06	3.55933e+06	2.98038e+06	2.13282e+06	2.105e+06	3.20962e+06	2.34184e+06	2.51505e+06	2.7522e+06	2.67627e+06	2.48207e+06	2.30513e+06	2.93019e+06	2.8017e+06	2.42097e+06	2.85202e+06	2.05655e+06
LP199	2.86649e+06	3.13136e+06	6.1115e+07	7.83323e+06	7.36825e+06	7.35283e+06	7.67442e+06	7.26658e+06	7.30963e+06	8.32844e+06	7.32598e+06	7.43815e+06	1.00342e+07	9.54047e+06	4.87619e+06	1.20007e+07	4.67904e+06	7.14076e+06	7.72662e+06	5.19354e+06	9.60027e+06	6.91241e+06	1.09935e+07	5.9735e+06	3.77325e+06	7.43999e+06	9.17731e+06	7.97912e+06	1.00173e+07	4.69875e+06	9.28554e+06	9.7589e+06	7.38594e+06	1.09388e+07	8.74853e+06	4.41359e+06	4.87817e+06	9.0899e+06	9.39231e+06	7.29188e+06	9.70197e+06	5.32491e+06	6.79985e+06	6.106e+06	1.0264e+07	8.62169e+06	7.6945e+06	1.02405e+07	4.16701e+06
LP200	2.74669e+06	3.00049e+06	2.13665e+06	5.08448e+06	5.00445e+06	5.32888e+06	4.97105e+06	5.34639e+06	5.10984e+06	6.71186e+06	5.26225e+06	5.68224e+06	4.86757e+06	5.82725e+06	5.32563e+06	6.78564e+06	6.33061e+06	5.39475e+06	5.2933e+06	5.72765e+06	5.54931e+06	4.71837e+06	4.99529e+06	7.14069e+06	4.84334e+06	5.24434e+06	5.65782e+06	5.54116e+06	4.98184e+06	4.88604e+06	6.26263e+06	6.87143e+06	5.30491e+06	5.36951e+06	6.22628e+06	5.60826e+06	5.44724e+06	5.0069e+06	5.66828e+06	5.06182e+06	5.60746e+06	6.47845e+06	5.35254e+06	5.14999e+06	5.66158e+06	5.35355e+06	5.35617e+06	5.29043e+06	6.76298e+06
LP201	2.68295e+06	2.93085e+06	2.08707e+06	1.36256e+06	1.37897e+06	1.33e+06	1.391e+06	1.35902e+06	1.45507e+06	1.36628e+06	1.3747e+06	1.44359e+06	1.06046e+06	1.04464e+06	1.47515e+06	1.72118e+06	1.62957e+06	1.08095e+06	1.44704e+06	2.39567e+06	1.32549e+06	1.17968e+06	1.43807e+06	2.04858e+06	1.29994e+06	1.41418e+06	1.78184e+06	1.2269e+06	1.32351e+06	2.19163e+06	1.09542e+06	1.18058e+06	1.46506e+06	1.73522e+06	1.13582e+06	1.26557e+06	2.34798e+06	1.30729e+06	989736	1.45037e+06	1.21087e+06	1.71889e+06	975657	2.9096e+06	1.19799e+06	1.14051e+06	1.44857e+06	1.04193e+06	1.46737e+06
LP203	2.83762e+06	3.09982e+06	2.20739e+06	1.85431e+06	1.9981e+06	1.91842e+06	1.89002e+06	1.95006e+06	2.09362e+06	2.06831e+06	1.98902e+06	1.93953e+06	2.22488e+06	2.08778e+06	2.67905e+06	2.36797e+06	1.57573e+06	2.87259e+06	1.91405e+06	652499	2.37646e+06	2.66421e+06	1.95622e+06	1.87712e+06	2.38616e+06	1.97416e+06	1.8276e+06	1.96981e+06	3.27511e+06	845032	2.27036e+06	2.83819e+06	2.0181e+06	1.92318e+06	2.21613e+06	2.52949e+06	665888	2.00234e+06	2.55037e+06	1.97213e+06	1.85484e+06	1.83209e+06	2.50067e+06	733297	2.16602e+06	3.24911e+06	2.06613e+06	1.81865e+06	1.38401e+06
LP204	2.92246e+06	3.1925e+06	2.27339e+06	3.47876e+07	3.87565e+07	3.53827e+07	3.47379e+07	3.68829e+07	3.44098e+07	3.79123e+07	3.5299e+07	3.4642e+07	3.8219e+07	3.10988e+07	4.30117e+07	3.95075e+07	3.76153e+07	3.81053e+07	3.84562e+07	2.68147e+07	4.36974e+07	3.46639e+07	3.97485e+07	4.21414e+07	3.87886e+07	3.36904e+07	3.57667e+07	3.74466e+07	3.78756e+07	2.96147e+07	3.22808e+07	4.25909e+07	3.59489e+07	4.30349e+07	3.97142e+07	3.673e+07	2.68401e+07	3.83288e+07	3.32688e+07	3.62464e+07	3.27135e+07	3.66273e+07	3.57495e+07	2.97826e+07	3.77246e+07	4.38129e+07	3.42039e+07	3.24095e+07	3.30524e+07
LP205	2.75989e+06	3.0149e+06	2.14692e+06	4.19805e+07	4.29311e+07	4.08524e+07	4.08502e+07	4.04836e+07	4.22511e+07	4.61316e+07	4.45749e+07	4.54997e+07	3.35409e+07	2.60071e+07	5.25475e+07	5.15804e+07	5.19938e+07	3.4448e+07	4.17514e+07	5.29748e+07	3.76284e+07	4.10197e+07	4.48251e+07	6.04342e+07	5.2412e+07	4.32502e+07	5.03914e+07	3.55025e+07	4.64891e+07	5.68839e+07	2.885e+07	4.22933e+07	4.37771e+07	5.30216e+07	3.35105e+07	5.30118e+07	5.63635e+07	3.7007e+07	3.60644e+07	4.09611e+07	3.50232e+07	5.47502e+07	3.43631e+07	6.29226e+07	3.19563e+07	3.96586e+07	4.37692e+07	3.14801e+07	4.88762e+07
LP206	2.72674e+06	2.97869e+06	2.12113e+06	1.34388e+07	1.27908e+07	1.35848e+07	1.24113e+07	1.43172e+07	1.34469e+07	1.57006e+07	1.35598e+07	1.38171e+07	1.55885e+07	1.49528e+07	1.10993e+07	1.75244e+07	1.38276e+07	1.32823e+07	1.35916e+07	1.49479e+07	1.61941e+07	1.18832e+07	1.62974e+07	1.53087e+07	1.12064e+07	1.29466e+07	1.5746e+07	1.28652e+07	1.48701e+07	1.23794e+07	1.6979e+07	1.54301e+07	1.43176e+07	1.49183e+07	1.52723e+07	1.16982e+07	1.51876e+07	1.3314e+07	1.49032e+07	1.31805e+07	1.64723e+07	1.30681e+07	1.25277e+07	1.67923e+07	1.61442e+07	1.37371e+07	1.39391e+07	1.57804e+07	1.33623e+07
LP207	2.78255e+06	3.03966e+06	2.16455e+06	1.36093e+07	1.38677e+07	1.43414e+07	1.51818e+07	1.39741e+07	1.31054e+07	1.60208e+07	1.50224e+07	1.48106e+07	1.14417e+07	1.47204e+07	1.4116e+07	1.78181e+07	1.73287e+07	1.45894e+07	1.3246e+07	1.45137e+07	1.25813e+07	1.18585e+07	1.25021e+07	2.03094e+07	1.36585e+07	1.38301e+07	1.47451e+07	1.52221e+07	1.30393e+07	1.23918e+07	1.50104e+07	1.57374e+07	1.36298e+07	1.31195e+07	1.53535e+07	1.48646e+07	1.5293e+07	1.4154e+07	1.42306e+07	1.32163e+07	1.42653e+07	1.6762e+07	1.42912e+07	1.41682e+07	1.26921e+07	1.20726e+07	1.4201e+07	1.19297e+07	1.76521e+07
LP208	2.79004e+06	3.04784e+06	2.17038e+06	1.44056e+08	1.4309e+08	1.37383e+08	1.46581e+08	1.41528e+08	1.33764e+08	1.08626e+08	1.40086e+08	1.41274e+08	1.42872e+08	1.34139e+08	1.40865e+08	1.79431e+08	1.31881e+08	1.34614e+08	1.47711e+08	1.46269e+08	1.14229e+08	1.18599e+08	1.56386e+08	1.41012e+08	1.14628e+08	1.27335e+08	1.37736e+08	1.12666e+08	1.30211e+08	1.33984e+08	1.49771e+08	1.4573e+08	1.40066e+08	1.67937e+08	1.27271e+08	1.33452e+08	1.48426e+08	1.21844e+08	1.35455e+08	1.38123e+08	1.57865e+08	1.26394e+08	1.21214e+08	1.46213e+08	1.67299e+08	1.46443e+08	1.40755e+08	1.5852e+08	1.10254e+08
LP209	2.83606e+06	3.09812e+06	2.20617e+06	8.64025e+06	7.74699e+06	8.16354e+06	8.61034e+06	8.33367e+06	8.23888e+06	8.55903e+06	7.91245e+06	8.10591e+06	8.04154e+06	7.12664e+06	8.67028e+06	1.09849e+07	7.47859e+06	8.97793e+06	8.6723e+06	9.45158e+06	6.53566e+06	8.06473e+06	7.54343e+06	7.87474e+06	8.68253e+06	7.94245e+06	1.04484e+07	6.8356e+06	8.1375e+06	7.52607e+06	7.22673e+06	9.38054e+06	8.03851e+06	8.4301e+06	7.4469e+06	9.64655e+06	8.89394e+06	6.77351e+06	8.71291e+06	8.18859e+06	1.02094e+07	8.53603e+06	7.69213e+06	9.95254e+06	5.95488e+06	7.92772e+06	8.95997e+06	8.65786e+06	8.8154e+06
LP210	2.79081e+06	3.04868e+06	2.17097e+06	6.40991e+06	6.8156e+06	6.4237e+06	6.38433e+06	6.07979e+06	6.2119e+06	7.55622e+06	6.48718e+06	6.66151e+06	3.51387e+06	3.08778e+06	1.26427e+07	6.20903e+06	8.63871e+06	6.52886e+06	6.38362e+06	4.19485e+06	6.59466e+06	5.88894e+06	4.42856e+06	1.02362e+07	1.32714e+07	6.33957e+06	6.36241e+06	6.52987e+06	6.38965e+06	6.26466e+06	3.42326e+06	8.40323e+06	6.41123e+06	7.0303e+06	6.60837e+06	1.25107e+07	5.11348e+06	6.82774e+06	4.83294e+06	6.1764e+06	3.42706e+06	8.97993e+06	6.73326e+06	5.83321e+06	3.83364e+06	7.90073e+06	6.42408e+06	3.42754e+06	7.88816e+06
LP211	2.86579e+06	3.13059e+06	2.2293e+06	9.49697e+07	9.53649e+07	9.40953e+07	9.97395e+07	9.27476e+07	8.89999e+07	7.6317e+07	9.36004e+07	9.49763e+07	9.81087e+07	1.13433e+08	8.70751e+07	1.08424e+08	8.32062e+07	7.80172e+07	9.91123e+07	1.26779e+08	9.3878e+07	7.24132e+07	1.05728e+08	9.07429e+07	6.89473e+07	8.98462e+07	8.63523e+07	7.83744e+07	8.26558e+07	9.44929e+07	1.1511e+08	8.70934e+07	9.24536e+07	9.78236e+07	9.46587e+07	8.19444e+07	1.29769e+08	8.6504e+07	8.92995e+07	9.11987e+07	1.02844e+08	8.42765e+07	7.65165e+07	1.22725e+08	1.30218e+08	8.75461e+07	9.48352e+07	1.03246e+08	7.46153e+07
LP212	2.66065e+06	2.9065e+06	2.06972e+06	6.63577e+06	7.48218e+06	6.73765e+06	6.76613e+06	6.86805e+06	6.73378e+06	7.44643e+06	6.62708e+06	6.64978e+06	8.14217e+06	5.78208e+06	5.80393e+06	1.28488e+07	4.82144e+06	6.62557e+06	7.22127e+06	5.08545e+06	8.00844e+06	6.11577e+06	8.2921e+06	6.41254e+06	4.79577e+06	6.38964e+06	9.61435e+06	6.48031e+06	8.43787e+06	5.41852e+06	5.78166e+06	8.34971e+06	7.15246e+06	1.10592e+07	6.91609e+06	4.9503e+06	4.97597e+06	7.0926e+06	7.32921e+06	6.72911e+06	6.99437e+06	5.40508e+06	6.48647e+06	5.67324e+06	7.06426e+06	7.803e+06	6.40973e+06	6.87549e+06	4.57958e+06
LP213	2.67407e+06	2.92116e+06	1.97161e+09	9.08791e+06	9.12487e+06	8.97811e+06	8.40685e+06	8.6612e+06	9.07219e+06	9.67846e+06	8.9014e+06	9.35098e+06	7.34208e+06	6.01177e+06	1.17916e+07	1.16625e+07	8.32193e+06	6.97096e+06	9.28618e+06	1.23999e+07	7.33245e+06	1.03314e+07	9.68145e+06	8.86054e+06	1.12526e+07	9.35957e+06	1.09187e+07	6.46303e+06	1.14642e+07	1.28114e+07	6.31569e+06	8.45408e+06	8.92232e+06	1.20325e+07	5.95975e+06	1.13387e+07	1.22678e+07	6.69597e+06	8.57292e+06	9.05379e+06	7.76037e+06	7.81807e+06	6.09826e+06	1.41665e+07	7.16488e+06	7.74277e+06	9.49294e+06	6.79086e+06	7.73859e+06
LP214	2.75677e+06	3.0115e+06	2.1445e+06	1.45653e+07	1.5251e+07	1.44239e+07	1.56932e+07	1.45717e+07	1.4348e+07	1.07095e+07	1.46565e+07	1.5679e+07	1.29042e+07	1.00146e+07	1.5717e+07	2.40997e+07	1.44452e+07	1.2187e+07	1.59633e+07	2.16248e+07	1.07418e+07	1.21346e+07	1.70366e+07	1.78216e+07	1.25904e+07	1.42359e+07	1.93021e+07	9.76205e+06	1.61012e+07	2.14732e+07	1.06382e+07	1.43378e+07	1.50263e+07	1.91019e+07	1.02498e+07	1.47312e+07	2.21426e+07	1.07487e+07	1.41317e+07	1.48806e+07	1.59417e+07	1.43584e+07	1.08156e+07	2.53892e+07	1.2626e+07	1.34725e+07	1.52211e+07	1.30177e+07	1.26489e+07
LP215	9.70072e+06	222587	4.13826e+09	6.60246e+07	6.79619e+07	6.58206e+07	7.17886e+07	6.48657e+07	6.31791e+07	4.45841e+07	6.2308e+07	6.25845e+07	6.71308e+07	7.11882e+07	5.63899e+07	5.28155e+07	6.64532e+07	6.18913e+07	6.29113e+07	6.04977e+07	6.47407e+07	4.61547e+07	7.46416e+07	7.9435e+07	5.78308e+07	6.2939e+07	4.80222e+07	6.12844e+07	5.55001e+07	5.30487e+07	7.33236e+07	7.32197e+07	6.27277e+07	5.4721e+07	7.1683e+07	5.75063e+07	6.88798e+07	6.37762e+07	5.91285e+07	6.3139e+07	6.34228e+07	6.89431e+07	5.81886e+07	5.98583e+07	7.9314e+07	6.621e+07	6.22093e+07	6.5615e+07	5.53835e+07
LP216	2.80577e+06	3.06502e+06	2.18261e+06	3.69299e+07	3.72917e+07	4.05286e+07	4.00365e+07	3.87812e+07	3.78624e+07	4.39359e+07	4.16217e+07	4.03207e+07	3.18744e+07	2.59827e+07	4.93173e+07	6.25727e+07	3.54373e+07	3.76517e+07	4.01766e+07	3.66338e+07	3.52557e+07	4.92018e+07	4.48165e+07	3.86438e+07	4.01222e+07	3.96419e+07	5.70863e+07	3.40837e+07	5.40393e+07	5.37296e+07	2.67553e+07	4.66187e+07	4.05648e+07	6.79855e+07	3.01361e+07	4.12165e+07	3.69703e+07	3.46714e+07	4.16457e+07	3.79678e+07	3.56458e+07	3.2724e+07	3.63085e+07	4.20085e+07	3.02308e+07	4.34286e+07	4.04535e+07	3.27468e+07	3.03791e+07
LP217	2.88817e+06	3.15504e+06	2.24671e+06	3.02377e+08	3.02788e+08	3.01942e+08	3.13054e+08	3.00399e+08	3.06917e+08	4.0885e+08	3.19931e+08	3.02324e+08	2.86531e+08	2.93887e+08	3.10991e+08	3.16726e+08	2.86981e+08	3.16025e+08	3.0583e+08	3.27743e+08	2.93342e+08	3.35266e+08	3.03082e+08	2.93315e+08	3.20385e+08	3.039e+08	3.82965e+08	3.13416e+08	3.04224e+08	3.40924e+08	3.12283e+08	2.87897e+08	3.01714e+08	3.41717e+08	2.97321e+08	3.29217e+08	3.27119e+08	2.7873e+08	2.92604e+08	3.09807e+08	2.96245e+08	2.8739e+08	3.10465e+08	3.42145e+08	2.6422e+08	2.81647e+08	3.00553e+08	3.04611e+08	3.17728e+08
LP218	2.87424e+06	3.13982e+06	2.23588e+06	1.41014e+06	1.27649e+06	1.29568e+06	1.38699e+06	1.27218e+06	1.38807e+06	1.57841e+06	1.42739e+06	1.39833e+06	1.08245e+06	1.71626e+06	1.75417e+06	919105	1.65549e+06	1.76434e+06	1.53277e+06	820111	1.99489e+06	1.62271e+06	1.22649e+06	1.60984e+06	1.48502e+06	1.30392e+06	854579	1.80662e+06	1.77822e+06	702958	1.83185e+06	2.06557e+06	1.53194e+06	1.1333e+06	1.77599e+06	1.74852e+06	879650	2.00514e+06	1.64894e+06	1.39101e+06	1.03336e+06	1.72126e+06	1.78328e+06	968695	1.79414e+06	2.3289e+06	1.41326e+06	992119	1.57812e+06
LP219	3.81734e+06	4.82862e+06	3.41721e+06	9817.56	9255.59	9066.2	8985.87	9151.35	8961.21	9082.06	8474.34	8082.34	154.543	9.97567	9.16456	21184.1	194.303	53.4496	8618.99	67466.6	41.6395	10.5673	34.8575	9.11514	36.7123	8569.64	14726.6	53.455	48.5072	24878.7	255.962	9.41495	8911.19	17341.9	72.0327	51.8867	44080.8	11.23	59.6552	8494.05	57.6709	7.91223	8.19022	73175	284.968	10.3047	8704.38	6.99667	7.94677
LP220	2.66092e+06	2.90679e+06	2.06993e+06	2.6932e+06	2.62196e+06	2.7402e+06	2.95426e+06	2.79266e+06	2.61423e+06	1.41703e+06	2.68343e+06	2.92023e+06	3.77537e+06	2.73161e+06	1.94423e+06	4.09602e+06	1.90636e+06	2.46172e+06	3.2359e+06	2.96494e+06	1.85231e+06	1.92781e+06	4.09279e+06	1.78234e+06	1.8804e+06	2.52392e+06	3.6857e+06	2.17338e+06	1.97412e+06	3.33488e+06	2.64979e+06	2.49165e+06	2.85821e+06	3.38992e+06	2.52754e+06	2.38113e+06	3.31257e+06	1.96201e+06	3.11652e+06	2.79373e+06	4.61499e+06	2.03365e+06	2.558e+06	2.78183e+06	2.69033e+06	2.2573e+06	2.85257e+06	4.23933e+06	2.23394e+06
LP221	4.48023e+06	1.73115e+07	2.21259e+06	6.16881e+06	6.11901e+06	6.04267e+06	6.56386e+06	5.94439e+06	6.27515e+06	9.17991e+06	6.43016e+06	6.41014e+06	4.00139e+06	3.90982e+06	8.50376e+06	7.42533e+06	6.52231e+06	7.03289e+06	6.27453e+06	4.55851e+06	5.81378e+06	7.24528e+06	4.97205e+06	7.46231e+06	9.11068e+06	6.3201e+06	8.98658e+06	7.24048e+06	7.58515e+06	7.13413e+06	5.1297e+06	8.02083e+06	6.29888e+06	9.56697e+06	6.06227e+06	9.3009e+06	5.02888e+06	6.15273e+06	5.7623e+06	6.34019e+06	3.80482e+06	6.72427e+06	6.89592e+06	5.41012e+06	4.10181e+06	7.88105e+06	6.23518e+06	4.50913e+06	6.10959e+06
LP222	2.83805e+06	3.10029e+06	2.20772e+06	3.4612e+07	3.65491e+07	3.42012e+07	3.71126e+07	3.40427e+07	3.47508e+07	4.94209e+07	3.33109e+07	3.39532e+07	1.70604e+07	3.6655e+07	4.72635e+07	2.26722e+07	4.38728e+07	4.40429e+07	3.54948e+07	3.04841e+07	4.59e+07	4.34486e+07	2.36839e+07	4.76184e+07	4.49676e+07	3.39758e+07	2.59906e+07	4.83827e+07	3.84124e+07	3.54253e+07	4.51973e+07	4.19462e+07	3.36598e+07	3.43314e+07	5.33325e+07	5.04785e+07	3.26913e+07	6.51238e+07	3.14309e+07	3.43961e+07	1.72575e+07	4.28809e+07	4.00659e+07	3.58759e+07	4.27245e+07	4.3391e+07	3.45365e+07	1.51775e+07	4.57638e+07
LP223	2.51385e+06	2.74613e+06	1.95553e+06	9.83179e+06	1.00884e+07	1.08283e+07	1.05684e+07	1.00033e+07	9.82601e+06	1.15926e+07	1.12576e+07	1.05872e+07	9.94698e+06	7.84852e+06	9.70509e+06	1.91128e+07	7.91375e+06	8.42726e+06	1.05042e+07	1.06778e+07	8.31327e+06	1.1187e+07	1.37054e+07	8.90471e+06	7.47265e+06	1.03081e+07	1.68535e+07	8.70064e+06	1.21562e+07	1.43932e+07	8.06489e+06	9.93614e+06	1.03629e+07	1.98949e+07	7.19375e+06	7.7167e+06	1.00841e+07	8.27175e+06	9.9815e+06	9.73693e+06	1.10226e+07	7.44106e+06	7.94283e+06	1.19166e+07	8.70287e+06	9.19615e+06	1.06681e+07	1.05894e+07	7.04339e+06
LP224	2.81642e+06	3.07666e+06	2.1909e+06	2.98034e+07	3.21396e+07	3.21443e+07	3.24338e+07	3.15135e+07	3.09767e+07	3.08365e+07	3.10019e+07	3.12832e+07	3.18827e+07	2.78272e+07	3.12793e+07	4.29539e+07	2.75567e+07	2.16829e+07	3.20113e+07	3.626e+07	2.32711e+07	4.04941e+07	4.41401e+07	3.00651e+07	2.64677e+07	3.06704e+07	4.3076e+07	2.17712e+07	4.29793e+07	3.56562e+07	2.74156e+07	2.55357e+07	3.2251e+07	4.27939e+07	1.96931e+07	2.61239e+07	3.5627e+07	2.33247e+07	3.59575e+07	3.14233e+07	3.54267e+07	2.66337e+07	2.18718e+07	4.20693e+07	3.14393e+07	2.4499e+07	3.09087e+07	2.91652e+07	2.75859e+07
LP225	2.78318e+06	3.04035e+06	2.16504e+06	2.34733e+06	2.0723e+06	2.21438e+06	2.06012e+06	2.78014e+06	2.47951e+06	3.40542e+06	2.63878e+06	2.63891e+06	2.22218e+06	1.71994e+06	3.40404e+06	2.81275e+06	2.49183e+06	2.2142e+06	2.09755e+06	2.68228e+06	1.92766e+06	3.26565e+06	2.35584e+06	2.64202e+06	3.49729e+06	2.54663e+06	3.62687e+06	2.34796e+06	2.99638e+06	3.14066e+06	1.8765e+06	3.00273e+06	2.59691e+06	3.47562e+06	1.97826e+06	2.98583e+06	2.56569e+06	2.09077e+06	2.23462e+06	2.47765e+06	2.58679e+06	2.1681e+06	2.35564e+06	3.10904e+06	1.54834e+06	3.02464e+06	2.33646e+06	2.04856e+06	2.4727e+06
LP226	2.77065e+06	3.02666e+06	2.15529e+06	1.36954e+07	1.4474e+07	1.39228e+07	1.46708e+07	1.39506e+07	1.35502e+07	1.48521e+07	1.44073e+07	1.48407e+07	8.42514e+06	7.64408e+06	2.25442e+07	1.65505e+07	1.44418e+07	2.83928e+07	1.45267e+07	6.77677e+06	1.64043e+07	1.63869e+07	8.55872e+06	1.43777e+07	2.0996e+07	1.38153e+07	1.51998e+07	1.80641e+07	1.84494e+07	1.10198e+07	8.37236e+06	3.0128e+07	1.43097e+07	2.21699e+07	1.58881e+07	2.15522e+07	6.72763e+06	1.74478e+07	1.31273e+07	1.3877e+07	7.40359e+06	1.51958e+07	2.29059e+07	8.19051e+06	9.26675e+06	3.03576e+07	1.42098e+07	8.89979e+06	1.29119e+07
LP227	2.58893e+06	2.82815e+06	2.01393e+06	578755	561059	637061	717339	497856	686684	674323	594602	602995	422051	463565	1.29881e+06	652199	895939	1.0687e+06	635697	271712	545742	795638	560447	898461	1.38558e+06	606303	475025	610528	836722	398920	358726	893573	685319	466321	393286	1.12775e+06	258695	436009	796836	697134	508316	827796	720062	328613	441502	870599	580671	571175	755198
LP228	3.28227e+08	2.96897e+08	4.51111e+08	3.67796e+09	3.65182e+09	3.53637e+09	3.81694e+09	3.55194e+09	3.50733e+09	5.14041e+09	3.7435e+09	3.4418e+09	3.80567e+09	4.57986e+09	3.17599e+09	3.34848e+09	2.83041e+09	3.88284e+09	3.48803e+09	2.5164e+09	4.63954e+09	4.41287e+09	4.27744e+09	3.09465e+09	2.97075e+09	3.48232e+09	3.43483e+09	4.24863e+09	5.05661e+09	2.5033e+09	5.02243e+09	4.30272e+09	3.47063e+09	3.82034e+09	4.23475e+09	2.90181e+09	2.57914e+09	4.19188e+09	3.99174e+09	3.49339e+09	3.32396e+09	2.89879e+09	3.68273e+09	3.04908e+09	4.9137e+09	4.49603e+09	3.42758e+09	3.49797e+09	2.32176e+09
LP229	2.88808e+06	3.15494e+06	2.24664e+06	4.56253e+06	4.34791e+06	4.20814e+06	4.0661e+06	4.26382e+06	4.16572e+06	2.82115e+06	3.90547e+06	4.04765e+06	2.58388e+06	2.19078e+06	4.24545e+06	6.43834e+06	3.39258e+06	3.15191e+06	4.22324e+06	5.86018e+06	2.47895e+06	4.03167e+06	4.0133e+06	4.43499e+06	3.42924e+06	4.10067e+06	5.80046e+06	2.26879e+06	5.41995e+06	6.59062e+06	2.80471e+06	3.98413e+06	4.13492e+06	5.51371e+06	2.28002e+06	4.42115e+06	6.09064e+06	2.57054e+06	4.76933e+06	3.85442e+06	3.84724e+06	4.16871e+06	2.91948e+06	6.79605e+06	3.37517e+06	3.58446e+06	4.16609e+06	3.06174e+06	3.42088e+06
LP230	2.69113e+06	2.93979e+06	2.09343e+06	1.62806e+06	1.78199e+06	1.62325e+06	1.45898e+06	1.54629e+06	1.6909e+06	1.58241e+06	1.76526e+06	1.64899e+06	1.05778e+06	657666	2.23525e+06	2.53204e+06	1.56498e+06	1.1953e+06	1.63754e+06	2.04902e+06	929762	1.89066e+06	1.78252e+06	1.91749e+06	2.35963e+06	1.65286e+06	2.58202e+06	885068	2.12318e+06	2.76183e+06	828499	1.47211e+06	1.63431e+06	2.49653e+06	696418	2.37586e+06	2.13034e+06	1.02978e+06	1.41919e+06	1.68723e+06	1.34754e+06	1.44632e+06	1.1635e+06	2.62771e+06	992596	1.30967e+06	1.5472e+06	1.1458e+06	1.44872e+06
LP232	2.92324e+06	3.19335e+06	2.27399e+06	762739	1.20891e+06	1.1153e+06	916134	842310	769228	1.23894e+06	1.22245e+06	998855	1.07367e+06	893015	773368	1.68086e+06	1.18548e+06	1.07869e+06	775649	1.55802e+06	713024	527561	804191	1.14528e+06	818734	922029	1.33298e+06	836188	650035	1.01963e+06	604411	928428	920783	759522	831979	980612	1.40265e+06	801911	913393	797456	1.09101e+06	900773	598581	1.43949e+06	776487	527871	998984	775956	1.23847e+06
LP233	1.80605e+08	2.40004e+08	2.48589e+09	1.96352e+07	2.045e+07	2.09339e+07	2.07214e+07	1.99493e+07	2.05946e+07	2.42531e+07	2.18939e+07	2.27673e+07	2.08069e+07	2.35754e+07	1.62494e+07	2.63281e+07	1.94355e+07	1.80431e+07	2.17199e+07	4.07491e+07	2.04082e+07	1.75301e+07	2.0536e+07	2.15063e+07	1.56942e+07	2.10775e+07	2.35635e+07	1.93913e+07	1.77414e+07	2.35793e+07	2.41102e+07	2.1022e+07	2.19451e+07	2.18125e+07	2.58343e+07	1.92598e+07	3.72581e+07	1.93037e+07	1.82267e+07	2.14444e+07	2.27018e+07	1.82626e+07	1.67597e+07	3.89014e+07	2.13423e+07	1.70956e+07	2.14832e+07	2.21167e+07	2.05297e+07
LP234	2.82084e+06	3.08149e+06	2.19433e+06	1.2182e+07	1.25521e+07	1.2532e+07	1.33619e+07	1.18616e+07	1.20925e+07	1.34108e+07	1.26896e+07	1.29144e+07	1.19159e+07	1.05717e+07	1.26384e+07	1.60019e+07	1.17327e+07	1.2842e+07	1.25361e+07	1.21964e+07	9.49175e+06	1.34194e+07	1.41066e+07	1.13125e+07	1.42452e+07	1.22202e+07	1.4343e+07	1.22176e+07	1.29396e+07	1.47468e+07	1.21792e+07	1.30278e+07	1.25561e+07	1.72987e+07	1.07072e+07	1.41322e+07	1.28012e+07	1.11278e+07	1.3092e+07	1.18657e+07	1.31316e+07	1.20343e+07	1.202e+07	1.35153e+07	1.11221e+07	1.15733e+07	1.28214e+07	1.32592e+07	1.29979e+07
[truncated: 450 more rows]
[truncated: 9 more columns]

## Sheet: Simca correction
	SampleType	InjectionOrder	RunID	BatchID	LP003	LP004	LP005	LP006	LP007	LP009	LP010	LP011	LP012	LP013	LP014	LP015	LP016	LP017	LP018	LP019	LP020	LP021	LP024	LP025	LP026	LP027	LP029	LP030	LP031	LP032	LP034	LP035	LP036	LP037	LP038	LP039	LP041	LP042	LP043	LP044	LP045	LP046	LP047	LP048	LP049	LP051	LP052	LP055	LP056
[truncated: 63 more rows]
[truncated: 613 more columns]
