# Supplementary material for: A Spinster-like Transporter at the Inner Membrane Complex is critical for Toxoplasma gondii cytokinesis, motility and invasion
Source: PLoS Pathog. 2026 Jan 28;22(1):e1013886. doi: 10.1371/journal.ppat.1013886 (PMC12871999; doi:10.1371/journal.ppat.1013886)
Supplement: S4 Table — (XLSX) [file ppat.1013886.s015.xlsx]

## Sheet: Explanation
In this file we have the raw PQN data seperated by lipid class
Total ion count for each lipid species and for all of the replicates (A-C)
The total ion count was then averaged across the replicates
Sheet "Tir1 100" then takes these averages and sets Tir1 as 100 %
This data was then used in Prism to create the Tir1/DCT1-mAID +IAA/DCT1-mAID -IAA graph

## Sheet: Tir1 100
	Tir1 +IAA			DCT1-mAID -IAA			DCT1-mAID +IAA						Tir1 +IAA	Tir1 +IAA σ	DCT1-mAID -IAA	DCT1-mAID -IAA σ	DCT1-mAID +IAA	DCT1-mAID -IAA σ
BMP	12943766	1343859	12	18905163	1171379	12	13996883	1652079	12			BMP	100	10.3823	146.056	6.19608	108.136	11.8032
CAR	366412	118312	12	216205	56485.2	12	344417	208873	12			CAR	100	32.2892	59.0061	26.1257	93.9973	60.6454
CerNDS	3.04358e+08	1.02987e+08	12	2.85271e+08	54802918	12	4.2469e+08	98623007	12			CerNDS	100	33.8375	93.7287	19.2108	139.536	23.2223
CerNS	4.46124e+08	5.4372e+07	12	3.83589e+08	13734953	12	4.77128e+08	31289970	12			CerNS	100	12.1876	85.9825	3.58065	106.95	6.55798
CoQ	17100509	4589876	12	19261196	3183981	12	20871188	1953690	12			CoQ	100	26.8406	112.635	16.5305	122.05	9.3607
DG	7.112e+08	9.98906e+07	12	8.48023e+08	1.42579e+08	12	8.10459e+08	96657560	12			DG	100	14.0453	119.238	16.8131	113.956	11.9263
DHSph	87429767	37017442	12	1.30044e+08	40359299	12	1.30171e+08	45774207	12			DHSph	100	42.3396	148.741	31.035	148.886	35.1647
etherLPC	4789355	896751	12	2560809	144947	12	2798584	270997	12			etherLPC	100	18.7238	53.4688	5.6602	58.4334	9.68338
etherLPE	11601786	1240957	12	10188824	804722	12	9004819	686504	12			etherLPE	100	10.6963	87.8212	7.89808	77.6158	7.62374
etherPC	469000000	27419484	12	445110306	20301082	12	525000000	44441677	12			etherPC	100	5.84637	94.9062	4.56091	111.94	8.46508
etherPE	1050000000	46303909	12	980277314	59293211	12	986000000	50473291	12			etherPE	100	4.4099	93.3597	6.04862	93.9048	5.119
etherTG	37155494	15088111	12	63507248	4422646	12	72055779	7029624	12			etherTG	100	40.608	170.923	6.964	193.93	9.75581
HexCer	108000000	11511048	12	9.19593e+07	9963824	12	103000000	5846806	12			HexCer	100	10.6584	85.1475	10.835	95.3704	5.67651
HexCerNS	107000000	5077957	12	9.12859e+07	7920741	12	102000000	5415648	12			HexCerNS	100	4.74575	85.3139	8.67685	95.3271	5.30946
LPC	52988471	5786164	12	40444226	3864467	12	34516897	1703415	12			LPC	100	10.9197	76.3265	9.55505	65.1404	4.93502
LPE	12363209	1757198	12	13021646	1257722	12	11690464	761310	12			LPE	100	14.2131	105.326	9.6587	94.5585	6.51223
LPG/LPI/LPS	1726696	569487	12	1664797	406702	12	2184739	321087	12			LPG/LPI/LPS	100	32.9813	96.4152	24.4295	126.527	14.6968
NAE	4333646	2153760	12	2255155	497308	12	2142503	521298	12			NAE	100	49.6986	52.0383	22.0521	49.4388	24.3313
OxTG	9218092	2899470	12	13525920	3433062	12	9064512	2125013	12			OxTG	100	31.4541	146.732	25.3814	98.3339	23.4432
PC	22700000000	2250000000	12	26303674193	4090000000	12	23900000000	2990000000	12			PC	100	9.91189	115.875	15.5492	105.286	12.5105
PE	3990000000	548000000	12	4692948177	684000000	12	4540000000	526000000	12			PE	100	13.7343	117.618	14.5751	113.784	11.5859
PG	93068532	11719866	12	1.12077e+08	13489159	12	99737174	10039079	12			PG	100	12.5927	120.424	12.0356	107.165	10.0655
PI	216000000	27050333	12	2.23569e+08	22754166	12	220000000	27745384	12			PI	100	12.5233	103.504	10.1777	101.852	12.6115
PS	257000000	55473392	12	2.36068e+08	49072334	12	213000000	46329376	12			PS	100	21.585	91.8551	20.7874	82.8794	21.7509
SM	1700000000	72709596	12	1497846550	84961153	12	1650000000	85614130	12			SM	100	4.27704	88.1086	5.67222	97.0588	5.18874
TG	4230000000	616000000	12	6004029107	536000000	12	5480000000	437000000	12			TG	100	14.5626	141.939	8.92734	129.551	7.97445

## Sheet: DCT1N 100
	DCT1-mAID -IAA			DCT1-mAID +IAA						DCT1-mAID -IAA	DCT1-mAID -IAA σ	DCT1-mAID +IAA	DCT1-mAID +IAA σ
	Mean	SD	N	Mean	SD	N				Mean	SD	Mean	SD
BMP	18905163	1171379	12	13996883	1652079	12			BMP	100	6.19608	74.0374	11.8032
CAR	216205	56485.2	12	344417	208873	12			CAR	100	26.1257	159.301	60.6454
CerNDS	2.85271e+08	54802918	12	4.2469e+08	98623007	12			CerNDS	100	19.2108	148.873	23.2223
CerNS	3.83589e+08	13734953	12	4.77128e+08	31289970	12			CerNS	100	3.58065	124.385	6.55798
CoQ	19261196	3183981	12	20871188	1953690	12			CoQ	100	16.5305	108.359	9.3607
DG	8.48023e+08	1.42579e+08	12	8.10459e+08	96657560	12			DG	100	16.8131	95.5705	11.9263
DHSph	1.30044e+08	40359299	12	1.30171e+08	45774207	12			DHSph	100	31.035	100.097	35.1647
etherLPC	2560809	144947	12	2798584	270997	12			etherLPC	100	5.6602	109.285	9.68338
etherLPE	10188824	804722	12	9004819	686504	12			etherLPE	100	7.89808	88.3794	7.62374
etherPC	445110306	20301082	12	525000000	44441677	12			etherPC	100	4.56091	117.948	8.46508
etherPE	980277314	59293211	12	986000000	50473291	12			etherPE	100	6.04862	100.584	5.119
etherTG	63507248	4422646	12	72055779	7029624	12			etherTG	100	6.964	113.461	9.75581
HexCer	9.19593e+07	9963824	12	103000000	5846806	12			HexCer	100	10.835	112.006	5.67651
HexCerNS	9.12859e+07	7920741	12	102000000	5415648	12			HexCerNS	100	8.67685	111.737	5.30946
LPC	40444226	3864467	12	34516897	1703415	12			LPC	100	9.55505	85.3444	4.93502
LPE	13021646	1257722	12	11690464	761310	12			LPE	100	9.6587	89.7772	6.51223
LPG/LPI/LPS	1664797	406702	12	2184739	321087	12			LPG/LPI/LPS	100	24.4295	131.232	14.6968
NAE	2255155	497308	12	2142503	521298	12			NAE	100	22.0521	95.0047	24.3313
OxTG	13525920	3433062	12	9064512	2125013	12			OxTG	100	25.3814	67.0159	23.4432
PC	26303674193	4090000000	12	23900000000	2990000000	12			PC	100	15.5492	90.8618	12.5105
PE	4692948177	684000000	12	4540000000	526000000	12			PE	100	14.5751	96.7409	11.5859
PG	1.12077e+08	13489159	12	99737174	10039079	12			PG	100	12.0356	88.9898	10.0655
PI	2.23569e+08	22754166	12	220000000	27745384	12			PI	100	10.1777	98.4038	12.6115
PS	2.36068e+08	49072334	12	213000000	46329376	12			PS	100	20.7874	90.2284	21.7509
SM	1497846550	84961153	12	1650000000	85614130	12			SM	100	5.67222	110.158	5.18874
TG	6004029107	536000000	12	5480000000	437000000	12			TG	100	8.92734	91.272	7.97445

## Sheet: BMP
RunID	Species	Ontology	DCT1-mAID -IAA-A1	DCT1-mAID -IAA-A2	DCT1-mAID -IAA-A3	DCT1-mAID -IAA-A4	DCT1-mAID -IAA-B1	DCT1-mAID -IAA-B2	DCT1-mAID -IAA-B3	DCT1-mAID -IAA-B4	DCT1-mAID -IAA-C1	DCT1-mAID -IAA-C2	DCT1-mAID -IAA-C3	DCT1-mAID -IAA-C4	DCT1-mAID +IAA-A1	DCT1-mAID +IAA-A2	DCT1-mAID +IAA-A3	DCT1-mAID +IAA-A4	DCT1-mAID +IAA-B1	DCT1-mAID +IAA-B2	DCT1-mAID +IAA-B3	DCT1-mAID +IAA-B4	DCT1-mAID +IAA-C1	DCT1-mAID +IAA-C2	DCT1-mAID +IAA-C3	DCT1-mAID +IAA-C4	Tir1 +IAA-A1	Tir1 +IAA-A2	Tir1 +IAA-A3	Tir1 +IAA-A4	Tir1 +IAA-B1	Tir1 +IAA-B2	Tir1 +IAA-B3	Tir1 +IAA-B4	Tir1 +IAA-C1	Tir1 +IAA-C2	Tir1 +IAA-C3	Tir1 +IAA-C4
LP117	BMP 38:5|BMP 18:1_20:4	BMP	2.0021e+06	1.74251e+06	1.60737e+06	1.73684e+06	1.67259e+06	1.6757e+06	1.7386e+06	1.7467e+06	1.77756e+06	1.5268e+06	1.63062e+06	1.61646e+06	1.24005e+06	1.29285e+06	1.24946e+06	1.2363e+06	1.46396e+06	1.36288e+06	1.23446e+06	1.2444e+06	1.36747e+06	1.27417e+06	1.49399e+06	1.16353e+06	1.88443e+06	2.07152e+06	1.73638e+06	2.09964e+06	1.2062e+06	1.20772e+06	1.19867e+06	1.31199e+06	1.37134e+06	1.56688e+06	1.28477e+06	1.45714e+06
LP124	BMP 40:7|BMP 18:1_22:6	BMP	799203	683918	620729	655008	725337	706878	690043	777003	729274	615978	607097	702674	489840	471591	494504	481364	638205	610781	521879	534975	586374	486932	606840	499875	1.33512e+06	1.60666e+06	1.26978e+06	1.69465e+06	797916	956418	861265	962006	1.03035e+06	1.04112e+06	952074	1.05325e+06
LP160	BMP 36:2|BMP 18:1_18:1	BMP	1.18027e+07	9.82816e+06	1.01647e+07	1.06544e+07	1.06212e+07	9.98843e+06	1.04129e+07	1.08233e+07	1.0015e+07	9.83236e+06	1.00271e+07	9.59864e+06	7.21514e+06	6.63817e+06	6.26617e+06	7.47119e+06	8.54669e+06	8.66936e+06	6.09592e+06	6.95136e+06	8.28621e+06	6.40398e+06	8.70371e+06	6.73508e+06	7.31865e+06	8.50096e+06	6.67152e+06	7.39951e+06	6.03868e+06	6.28264e+06	5.50372e+06	5.91888e+06	6.66792e+06	6.96584e+06	6.38311e+06	5.94232e+06
LP191	BMP 38:3|BMP 18:1_20:2	BMP	3.87396e+06	3.02825e+06	2.73285e+06	3.19334e+06	2.89522e+06	2.61663e+06	3.08725e+06	3.19707e+06	2.84416e+06	2.7197e+06	3.05917e+06	3.01972e+06	2.24637e+06	2.23272e+06	2.31529e+06	2.42847e+06	2.97379e+06	2.6527e+06	2.15501e+06	2.16756e+06	2.61203e+06	2.31767e+06	2.77389e+06	2.35318e+06	1.41365e+06	1.89385e+06	1.99619e+06	1.45435e+06	1.51623e+06	1.73194e+06	1.50313e+06	1.4462e+06	1.82792e+06	2.40963e+06	1.80024e+06	1.76354e+06
LP505	HBMP 48:0|HBMP 16:0/16:0_16:0	HBMP	138806	176144	147428	193520	1.04501e+06	1.1244e+06	1.15087e+06	1.18674e+06	352558	649296	300667	339142	185136	193596	177983	161260	952856	714325	752069	824079	458534	437214	386084	333812	367325	313529	154303	412345	811258	514732	575116	547867	267542	227734	237025	211607
LP525	HBMP 52:2|HBMP 16:0/18:1_18:1	HBMP	1.18506e+06	1.22538e+06	1.15404e+06	1.11415e+06	1.43948e+06	1.43573e+06	1.37254e+06	1.39304e+06	1.12849e+06	1.29379e+06	1.18509e+06	1.21059e+06	825890	862205	794675	841207	1.20014e+06	1.29103e+06	992847	1.10069e+06	1.10384e+06	1.05607e+06	1.1236e+06	1.04221e+06	894337	899453	753839	829327	951295	1.0399e+06	955799	969379	865576	771990	814383	786454
LP534	HBMP 54:3|HBMP 18:1/18:1_18:1	HBMP	1.65749e+06	1.44969e+06	1.33845e+06	1.43094e+06	1.46215e+06	1.34278e+06	1.272e+06	1.31964e+06	1.14906e+06	1.16366e+06	1.24049e+06	1.27049e+06	863640	736407	810126	938384	1.06565e+06	1.12953e+06	724442	801619	969513	891072	1.12866e+06	833874	701625	752113	745015	694048	592086	611341	574003	639822	665182	617842	647633	604446
Total ion count			2.14593e+07	1.8134e+07	1.77655e+07	1.89782e+07	1.9861e+07	1.88905e+07	1.97242e+07	2.04435e+07	1.79961e+07	1.78016e+07	1.80502e+07	1.77577e+07	1.30661e+07	1.24275e+07	1.21082e+07	1.35582e+07	1.68413e+07	1.64306e+07	1.24766e+07	1.36247e+07	1.5384e+07	1.28671e+07	1.62168e+07	1.29616e+07	1.39151e+07	1.60381e+07	1.3327e+07	1.45839e+07	1.19137e+07	1.23447e+07	1.11717e+07	1.17961e+07	1.26958e+07	1.3601e+07	1.21192e+07	1.18188e+07
			DCT1-mAID -IAA	σ	DCT1-mAID +IAA	σ	Tir1 +IAA	σ
			1.89052e+07	1.17138e+06	1.39969e+07	1.65208e+06	1.29438e+07	1.34386e+06

## Sheet: CAR
RunID	Species	Ontology	DCT1-mAID -IAA-A1	DCT1-mAID -IAA-A2	DCT1-mAID -IAA-A3	DCT1-mAID -IAA-A4	DCT1-mAID -IAA-B1	DCT1-mAID -IAA-B2	DCT1-mAID -IAA-B3	DCT1-mAID -IAA-B4	DCT1-mAID -IAA-C1	DCT1-mAID -IAA-C2	DCT1-mAID -IAA-C3	DCT1-mAID -IAA-C4	DCT1-mAID +IAA-A1	DCT1-mAID +IAA-A2	DCT1-mAID +IAA-A3	DCT1-mAID +IAA-A4	DCT1-mAID +IAA-B1	DCT1-mAID +IAA-B2	DCT1-mAID +IAA-B3	DCT1-mAID +IAA-B4	DCT1-mAID +IAA-C1	DCT1-mAID +IAA-C2	DCT1-mAID +IAA-C3	DCT1-mAID +IAA-C4	Tir1 +IAA-A1	Tir1 +IAA-A2	Tir1 +IAA-A3	Tir1 +IAA-A4	Tir1 +IAA-B1	Tir1 +IAA-B2	Tir1 +IAA-B3	Tir1 +IAA-B4	Tir1 +IAA-C1	Tir1 +IAA-C2	Tir1 +IAA-C3	Tir1 +IAA-C4
LP024	CAR 18:1	CAR	73037.9	90372.2	62477.5	82174.8	91540.7	133511	111514	88218.9	74553.7	64564.2	77878.5	89784.3	111402	172072	181034	127452	146323	132724	112903	160198	104234	97465.2	110841	107560	157355	115092	139397	131513	123095	121760	164655	139262	170522	240243	182103	172505
LP052	CAR 18:0	CAR	87224.6	232764	82510	80455.9	115846	171429	109810	113019	198371	86228.2	146252	130927	122325	226513	562246	165037	82582.5	110014	96796.7	686467	118067	96447.8	129756	172547	229196	141118	214851	150328	130990	130935	159844	135354	264523	426780	301183	254341
Total ion count			160263	323137	144987	162631	207387	304940	221324	201238	272925	150792	224130	220711	233727	398584	743280	292488	228906	242738	209699	846665	222301	193913	240597	280108	386551	256210	354247	281841	254085	252695	324499	274616	435045	667023	483286	426845
			DCT1-mAID -IAA	σ	DCT1-mAID +IAA	σ	Tir1 +IAA	σ
			216205	56485.2	344417	208873	366412	118312

## Sheet: CerNDS
RunID	Species	Ontology	DCT1-mAID -IAA-A1	DCT1-mAID -IAA-A2	DCT1-mAID -IAA-A3	DCT1-mAID -IAA-A4	DCT1-mAID -IAA-B1	DCT1-mAID -IAA-B2	DCT1-mAID -IAA-B3	DCT1-mAID -IAA-B4	DCT1-mAID -IAA-C1	DCT1-mAID -IAA-C2	DCT1-mAID -IAA-C3	DCT1-mAID -IAA-C4	DCT1-mAID +IAA-A1	DCT1-mAID +IAA-A2	DCT1-mAID +IAA-A3	DCT1-mAID +IAA-A4	DCT1-mAID +IAA-B1	DCT1-mAID +IAA-B2	DCT1-mAID +IAA-B3	DCT1-mAID +IAA-B4	DCT1-mAID +IAA-C1	DCT1-mAID +IAA-C2	DCT1-mAID +IAA-C3	DCT1-mAID +IAA-C4	Tir1 +IAA-A1	Tir1 +IAA-A2	Tir1 +IAA-A3	Tir1 +IAA-A4	Tir1 +IAA-B1	Tir1 +IAA-B2	Tir1 +IAA-B3	Tir1 +IAA-B4	Tir1 +IAA-C1	Tir1 +IAA-C2	Tir1 +IAA-C3	Tir1 +IAA-C4
LP226	Cer 32:0;O2|Cer 18:0;O2/14:0	Cer_NDS	1.29119e+07	1.44418e+07	1.43777e+07	1.51958e+07	9.26675e+06	7.64408e+06	7.32363e+06	8.37236e+06	1.74478e+07	1.64043e+07	1.58881e+07	1.80641e+07	2.0996e+07	2.15522e+07	2.06233e+07	2.25442e+07	1.40517e+07	1.31273e+07	1.84494e+07	1.63869e+07	2.83928e+07	3.03576e+07	2.29059e+07	3.0128e+07	6.77677e+06	6.72763e+06	1.10198e+07	8.19051e+06	8.42514e+06	8.55872e+06	8.89979e+06	7.40359e+06	1.65505e+07	1.62028e+07	2.21699e+07	1.51998e+07
LP275	Cer 33:0;O2|Cer 17:0;O2/16:0	Cer_NDS	2.66366e+06	3.20291e+06	3.21951e+06	3.12405e+06	2.04831e+06	1.86742e+06	1.83332e+06	1.6949e+06	3.04867e+06	3.5969e+06	2.80465e+06	3.58713e+06	5.24063e+06	4.00926e+06	4.15962e+06	5.07326e+06	3.07274e+06	3.1818e+06	4.55273e+06	4.38892e+06	5.43866e+06	5.59203e+06	4.52399e+06	5.25828e+06	1.43671e+06	1.23497e+06	2.3873e+06	1.69109e+06	1.72564e+06	1.79225e+06	1.47557e+06	1.14799e+06	3.85547e+06	3.36996e+06	4.06835e+06	2.87502e+06
LP312	Cer 34:0;O2|Cer 18:0;O2/16:0	Cer_NDS	1.42933e+08	1.68903e+08	1.8983e+08	1.76185e+08	2.79062e+08	2.40436e+08	2.50277e+08	2.66357e+08	2.89704e+08	2.81095e+08	2.4288e+08	2.91022e+08	2.55452e+08	2.33007e+08	2.24998e+08	2.514e+08	3.55745e+08	3.52558e+08	4.90561e+08	3.97741e+08	3.84842e+08	4.74563e+08	3.49686e+08	4.37772e+08	1.17129e+08	1.28413e+08	1.91641e+08	1.55818e+08	2.76703e+08	2.88709e+08	2.63822e+08	2.57395e+08	3.47627e+08	3.24763e+08	4.24177e+08	3.10139e+08
LP380	Cer 35:0;O2|Cer 18:0;O2/17:0	Cer_NDS	2.27331e+06	2.6894e+06	2.8402e+06	2.80376e+06	2.26963e+06	1.81832e+06	1.58996e+06	2.09383e+06	3.08717e+06	2.9582e+06	2.64114e+06	2.60143e+06	3.9813e+06	3.99729e+06	3.87845e+06	4.5142e+06	2.97207e+06	3.26732e+06	4.65729e+06	4.13644e+06	4.8382e+06	5.26774e+06	4.2605e+06	4.78124e+06	1.56248e+06	1.63612e+06	2.82676e+06	2.14332e+06	1.74005e+06	1.77586e+06	1.47741e+06	1.48269e+06	4.96864e+06	3.82571e+06	4.50741e+06	3.40057e+06
LP385	Cer 36:0;O2|Cer 18:0;O2/18:0	Cer_NDS	2.05327e+07	1.78266e+07	2.48124e+07	1.97986e+07	3.78283e+07	3.25241e+07	3.54029e+07	3.5852e+07	3.09496e+07	2.80782e+07	2.46578e+07	2.75728e+07	2.78974e+07	2.72692e+07	2.7748e+07	3.07682e+07	3.97164e+07	3.80026e+07	4.95595e+07	4.42202e+07	4.06044e+07	5.04436e+07	4.57203e+07	4.38711e+07	1.24715e+07	1.30078e+07	1.94952e+07	1.51661e+07	3.09652e+07	3.27602e+07	2.93355e+07	2.65267e+07	3.4789e+07	3.20735e+07	3.57528e+07	2.90994e+07
LP450	Cer 38:0;O2|Cer 18:0;O2/20:0	Cer_NDS	882298	701854	992540	714130	1.4014e+06	1.18633e+06	1.48291e+06	1.62145e+06	1.04658e+06	794651	914822	949800	885297	1.04257e+06	954083	934485	1.1069e+06	1.04513e+06	1.30308e+06	1.11108e+06	1.07664e+06	1.16662e+06	1.11984e+06	1.1732e+06	626034	597943	863242	705846	1.19214e+06	1.06798e+06	1.1973e+06	1.10625e+06	1.04104e+06	1.08455e+06	1.12134e+06	1.06931e+06
LP519	Cer 40:0;O2|Cer 18:0;O2/22:0	Cer_NDS	1.37294e+06	1.26665e+06	1.18677e+06	1.21227e+06	1.41632e+06	1.36908e+06	1.41288e+06	1.37392e+06	1.18507e+06	1.17211e+06	1.19281e+06	1.19438e+06	1.61332e+06	1.91497e+06	1.72639e+06	1.51673e+06	1.69899e+06	1.67972e+06	1.63815e+06	1.83045e+06	1.74179e+06	1.58911e+06	1.63582e+06	1.58932e+06	1.77806e+06	1.80199e+06	1.81231e+06	1.51533e+06	2.02043e+06	1.65752e+06	2.09686e+06	1.76413e+06	1.60463e+06	1.8448e+06	1.91984e+06	1.92766e+06
LP552	Cer 42:0;O2|Cer 18:0;O2/24:0	Cer_NDS	1.9581e+06	1.64582e+06	1.71835e+06	1.72481e+06	1.89271e+06	1.79642e+06	2.02367e+06	2.0489e+06	1.59227e+06	1.53773e+06	1.40739e+06	1.6445e+06	1.85428e+06	2.25262e+06	2.08166e+06	1.79834e+06	2.26631e+06	1.91187e+06	2.08068e+06	2.28532e+06	2.01876e+06	1.94066e+06	2.08423e+06	1.91087e+06	2.24408e+06	2.23242e+06	2.14377e+06	1.96204e+06	2.47688e+06	1.8673e+06	2.45648e+06	2.06453e+06	2.13488e+06	2.46073e+06	2.41375e+06	2.10792e+06
Total ion count			1.85528e+08	2.10678e+08	2.38978e+08	2.20758e+08	3.35185e+08	2.88641e+08	3.01346e+08	3.19415e+08	3.48061e+08	3.35637e+08	2.92387e+08	3.46636e+08	3.1792e+08	2.95046e+08	2.86169e+08	3.18549e+08	4.2063e+08	4.14773e+08	5.72801e+08	4.72101e+08	4.68953e+08	5.7092e+08	4.31937e+08	5.26484e+08	1.44025e+08	1.55652e+08	2.3219e+08	1.87192e+08	3.25249e+08	3.38189e+08	3.10761e+08	2.98891e+08	4.12571e+08	3.85625e+08	4.96131e+08	3.65819e+08
			DCT1-mAID -IAA	σ	DCT1-mAID +IAA	σ	Tir1 +IAA	σ
			2.85271e+08	5.48029e+07	4.2469e+08	9.8623e+07	3.04358e+08	1.02987e+08

## Sheet: CerNS
RunID	Species	Ontology	DCT1-mAID -IAA-A1	DCT1-mAID -IAA-A2	DCT1-mAID -IAA-A3	DCT1-mAID -IAA-A4	DCT1-mAID -IAA-B1	DCT1-mAID -IAA-B2	DCT1-mAID -IAA-B3	DCT1-mAID -IAA-B4	DCT1-mAID -IAA-C1	DCT1-mAID -IAA-C2	DCT1-mAID -IAA-C3	DCT1-mAID -IAA-C4	DCT1-mAID +IAA-A1	DCT1-mAID +IAA-A2	DCT1-mAID +IAA-A3	DCT1-mAID +IAA-A4	DCT1-mAID +IAA-B1	DCT1-mAID +IAA-B2	DCT1-mAID +IAA-B3	DCT1-mAID +IAA-B4	DCT1-mAID +IAA-C1	DCT1-mAID +IAA-C2	DCT1-mAID +IAA-C3	DCT1-mAID +IAA-C4	Tir1 +IAA-A1	Tir1 +IAA-A2	Tir1 +IAA-A3	Tir1 +IAA-A4	Tir1 +IAA-B1	Tir1 +IAA-B2	Tir1 +IAA-B3	Tir1 +IAA-B4	Tir1 +IAA-C1	Tir1 +IAA-C2	Tir1 +IAA-C3	Tir1 +IAA-C4
LP221	Cer 32:1;O2|Cer 18:1;O2/14:0	Cer_NS	6.10959e+06	6.52231e+06	7.46231e+06	6.72427e+06	4.10181e+06	3.90982e+06	4.40447e+06	5.1297e+06	6.15273e+06	5.81378e+06	6.06227e+06	7.24048e+06	9.11068e+06	9.3009e+06	9.75944e+06	8.50376e+06	6.53515e+06	5.7623e+06	7.58515e+06	7.24528e+06	7.03289e+06	7.88105e+06	6.89592e+06	8.02083e+06	4.55851e+06	5.02888e+06	7.13413e+06	5.41012e+06	4.00139e+06	4.97205e+06	4.50913e+06	3.80482e+06	7.42533e+06	8.84857e+06	9.56697e+06	8.98658e+06
LP225	Cer 34:2;O2|Cer 18:2;O2/16:0	Cer_NS	2.4727e+06	2.49183e+06	2.64202e+06	2.1681e+06	1.54834e+06	1.71994e+06	1.33702e+06	1.8765e+06	2.09077e+06	1.92766e+06	1.97826e+06	2.34796e+06	3.49729e+06	2.98583e+06	3.25192e+06	3.40404e+06	2.35921e+06	2.23462e+06	2.99638e+06	3.26565e+06	2.2142e+06	3.02464e+06	2.35564e+06	3.00273e+06	2.68228e+06	2.56569e+06	3.14066e+06	3.10904e+06	2.22218e+06	2.35584e+06	2.04856e+06	2.58679e+06	2.81275e+06	3.19347e+06	3.47562e+06	3.62687e+06
LP242	Cer 33:1;O2(d7)|Cer 18:1;O2/15:0(d7)	Cer_NS	1.12665e+07	1.39528e+07	1.38816e+07	1.30363e+07	1.56026e+07	1.43105e+07	1.40137e+07	1.7216e+07	1.86076e+07	1.96217e+07	1.57468e+07	1.61603e+07	1.54156e+07	1.50801e+07	1.67401e+07	1.70829e+07	1.38716e+07	1.51322e+07	1.93296e+07	2.00356e+07	1.66039e+07	1.85936e+07	1.5444e+07	1.86505e+07	1.08218e+07	1.1073e+07	1.01922e+07	1.36568e+07	1.02383e+07	1.21006e+07	1.00073e+07	9.82966e+06	1.09395e+07	1.08627e+07	1.18842e+07	1.13315e+07
LP258	Cer 33:1;O2|Cer 17:1;O2/16:0	Cer_NS	3.53875e+06	4.25745e+06	3.95395e+06	3.98855e+06	3.14938e+06	2.88589e+06	3.14613e+06	2.95891e+06	3.98216e+06	3.82349e+06	3.38772e+06	4.01033e+06	4.98594e+06	5.1572e+06	5.15851e+06	5.38114e+06	3.78995e+06	4.22886e+06	5.2199e+06	4.95546e+06	4.38256e+06	4.85171e+06	4.29049e+06	4.44675e+06	3.68222e+06	3.59683e+06	5.3637e+06	3.96786e+06	2.76703e+06	3.29763e+06	2.88794e+06	2.72345e+06	4.41919e+06	4.65496e+06	5.07088e+06	4.78235e+06
LP289	Cer 34:1;O2|Cer 18:1;O2/16:0	Cer_NS	1.11461e+08	1.14253e+08	1.30293e+08	1.22426e+08	1.71429e+08	1.3935e+08	1.53209e+08	1.67561e+08	1.58543e+08	1.63531e+08	1.29764e+08	1.61177e+08	1.4685e+08	1.59637e+08	1.59429e+08	1.60455e+08	1.72512e+08	1.87896e+08	2.33971e+08	2.02877e+08	1.61813e+08	1.93361e+08	1.59283e+08	1.77574e+08	1.2234e+08	1.18825e+08	1.6823e+08	1.57715e+08	1.38255e+08	1.54882e+08	1.34551e+08	1.38836e+08	2.41534e+08	2.38633e+08	2.4202e+08	2.29157e+08
LP328	Cer 35:1;O2|Cer 18:1;O2/17:0	Cer_NS	4.64213e+06	4.89118e+06	5.06876e+06	5.30769e+06	4.66239e+06	4.55582e+06	4.62745e+06	4.90994e+06	4.91251e+06	5.39524e+06	4.25763e+06	4.7889e+06	5.87871e+06	5.87604e+06	6.63518e+06	6.23986e+06	4.69152e+06	5.41757e+06	6.59624e+06	6.26561e+06	5.50869e+06	5.70771e+06	4.58604e+06	5.47592e+06	5.39899e+06	4.76278e+06	7.21362e+06	5.61348e+06	3.90027e+06	4.42575e+06	3.94091e+06	3.7275e+06	8.1885e+06	7.58565e+06	7.86636e+06	7.4516e+06
LP330	Cer 35:1;O2|Cer 19:1;O2/16:0	Cer_NS	1.20334e+06	1.21082e+06	1.46531e+06	1.19081e+06	1.15561e+06	1.10241e+06	1.05591e+06	1.15357e+06	1.46998e+06	1.31558e+06	1.15842e+06	1.13445e+06	1.58084e+06	1.4135e+06	1.53602e+06	1.68771e+06	1.20539e+06	1.37269e+06	1.6533e+06	1.40683e+06	1.37143e+06	1.69846e+06	1.15631e+06	1.74035e+06	1.26357e+06	1.21246e+06	1.75801e+06	1.4009e+06	952036	1.07915e+06	974474	1.12268e+06	2.21441e+06	1.87458e+06	2.05225e+06	2.00514e+06
LP341	Cer 36:2;O2|Cer 18:1;O2/18:1	Cer_NS	8.32963e+06	8.22517e+06	9.1689e+06	8.50722e+06	1.0218e+07	8.97265e+06	9.4672e+06	9.76615e+06	1.08771e+07	1.10094e+07	1.12042e+07	1.17481e+07	8.95495e+06	9.58147e+06	9.57196e+06	9.5844e+06	9.9588e+06	1.03295e+07	1.22367e+07	1.1808e+07	1.04252e+07	1.21504e+07	1.03707e+07	1.13224e+07	7.78391e+06	8.17735e+06	9.2978e+06	9.70473e+06	8.17281e+06	9.27931e+06	8.25984e+06	8.526e+06	1.17406e+07	1.11071e+07	1.29816e+07	1.23742e+07
LP363	Cer 36:1;O2|Cer 18:1;O2/18:0	Cer_NS	3.33915e+07	3.67303e+07	4.12809e+07	3.58653e+07	5.24148e+07	4.56177e+07	4.44604e+07	5.2158e+07	4.77008e+07	4.32309e+07	3.79263e+07	3.90889e+07	4.4209e+07	4.15326e+07	3.91889e+07	4.94897e+07	4.42221e+07	4.87202e+07	5.7609e+07	5.65548e+07	4.21195e+07	4.8011e+07	4.32672e+07	4.53028e+07	3.72407e+07	3.53649e+07	4.66173e+07	4.13317e+07	4.44994e+07	5.02826e+07	3.92515e+07	3.81032e+07	6.59905e+07	5.37461e+07	6.16565e+07	5.58193e+07
LP445	Cer 38:1;O2|Cer 18:1;O2/20:0	Cer_NS	3.824e+06	4.00307e+06	3.95406e+06	3.53674e+06	3.17701e+06	3.23328e+06	3.85089e+06	3.69307e+06	3.13851e+06	3.15506e+06	2.91941e+06	3.59174e+06	5.18262e+06	4.82402e+06	4.46027e+06	4.13347e+06	4.25346e+06	3.572e+06	4.46475e+06	4.41854e+06	4.28333e+06	3.68768e+06	3.77873e+06	4.03156e+06	4.19961e+06	3.62908e+06	4.34968e+06	3.47679e+06	4.33565e+06	4.16445e+06	3.94527e+06	3.46584e+06	3.68109e+06	3.8175e+06	3.75503e+06	4.26668e+06
LP461	Cer 42:3;O2|Cer 18:2;O2/24:1	Cer_NS	2.09492e+07	2.23226e+07	1.94802e+07	2.12635e+07	1.49244e+07	1.56096e+07	1.70872e+07	1.66942e+07	1.56123e+07	1.5934e+07	1.61237e+07	1.60903e+07	2.52647e+07	2.74816e+07	2.57978e+07	2.30646e+07	1.98267e+07	1.89323e+07	2.14362e+07	2.20937e+07	2.08592e+07	2.00954e+07	1.9306e+07	2.07425e+07	2.46122e+07	2.31786e+07	2.30211e+07	2.38643e+07	2.24606e+07	1.90629e+07	2.12044e+07	1.98525e+07	1.79661e+07	1.97902e+07	1.84791e+07	1.92642e+07
LP465	Cer 40:2;O2|Cer 18:2;O2/22:0	Cer_NS	1.0736e+07	1.10689e+07	9.80431e+06	1.05678e+07	7.68444e+06	7.8131e+06	8.96407e+06	8.17753e+06	8.0489e+06	8.21402e+06	8.12842e+06	8.55219e+06	1.28898e+07	1.41204e+07	1.3219e+07	1.15261e+07	1.10879e+07	9.96184e+06	1.16697e+07	1.22184e+07	1.13827e+07	1.10717e+07	1.03326e+07	1.0979e+07	1.11494e+07	1.02659e+07	1.1194e+07	1.02812e+07	1.09895e+07	9.07922e+06	1.0205e+07	9.28487e+06	8.71538e+06	1.04517e+07	8.89348e+06	9.54899e+06
LP484	Cer 41:2;O2|Cer 18:1;O2/23:1	Cer_NS	5.67903e+06	5.59854e+06	5.26633e+06	5.75842e+06	3.9214e+06	3.82747e+06	4.27004e+06	4.03402e+06	3.97111e+06	3.55425e+06	4.05995e+06	4.22072e+06	6.3314e+06	7.17281e+06	6.80407e+06	6.09163e+06	5.10221e+06	4.72991e+06	5.04701e+06	5.10921e+06	5.48184e+06	5.06373e+06	5.20842e+06	5.0332e+06	5.65635e+06	6.04624e+06	5.98688e+06	5.67288e+06	4.92325e+06	4.63873e+06	5.46104e+06	5.47158e+06	4.31438e+06	4.73607e+06	4.46104e+06	4.99291e+06
LP493	Cer 42:2;O2|Cer 18:1;O2/24:1	Cer_NS	1.13611e+08	1.16549e+08	1.04314e+08	1.14475e+08	7.76284e+07	8.4821e+07	8.60256e+07	8.53735e+07	7.86813e+07	7.95949e+07	8.61421e+07	8.336e+07	1.32838e+08	1.5537e+08	1.37916e+08	1.27145e+08	1.11068e+08	1.01799e+08	1.18129e+08	1.15225e+08	1.21919e+08	1.05304e+08	1.07444e+08	1.04446e+08	1.15208e+08	1.19469e+08	1.20738e+08	1.15419e+08	1.07431e+08	9.38314e+07	1.09137e+08	1.04665e+08	9.77249e+07	9.60429e+07	9.55784e+07	1.05029e+08
LP499	Cer 40:1;O2|Cer 18:1;O2/22:0	Cer_NS	1.50999e+07	1.49381e+07	1.35879e+07	1.4825e+07	1.03648e+07	1.12587e+07	1.22886e+07	1.19787e+07	1.05627e+07	1.00851e+07	1.19083e+07	1.16829e+07	1.95715e+07	2.2388e+07	1.95882e+07	1.75015e+07	1.68917e+07	1.55192e+07	1.67014e+07	1.74064e+07	1.79531e+07	1.58644e+07	1.5705e+07	1.53388e+07	1.62253e+07	1.719e+07	1.75328e+07	1.5812e+07	1.59862e+07	1.37758e+07	1.60112e+07	1.56703e+07	1.38767e+07	1.37046e+07	1.52681e+07	1.55017e+07
LP509	Cer 44:3;O2|Cer 18:1;O2/26:2	Cer_NS	731702	693781	628830	733497	556151	551748	601107	450515	464708	481192	503625	591040	930818	1.16489e+06	1.04662e+06	902824	912856	812903	1.02743e+06	1.01544e+06	924090	815374	817698	766290	689960	751687	717360	636705	731756	586959	756200	628356	679908	617464	616258	657404
LP521	Cer 43:2;O2|Cer 18:1;O2/25:1	Cer_NS	1.84794e+06	1.73502e+06	1.58727e+06	1.69127e+06	1.30276e+06	1.34901e+06	1.36986e+06	1.25283e+06	1.29567e+06	1.146e+06	1.31318e+06	1.34585e+06	2.06576e+06	2.285e+06	2.09853e+06	1.95363e+06	1.74741e+06	1.72082e+06	1.78006e+06	1.95069e+06	1.97862e+06	1.8191e+06	1.84468e+06	1.72297e+06	1.93232e+06	1.87625e+06	1.85663e+06	1.68591e+06	1.66333e+06	1.48814e+06	1.79539e+06	1.70209e+06	1.46493e+06	1.57236e+06	1.56619e+06	1.64831e+06
LP524	Cer 41:1;O2|Cer 18:1;O2/23:0	Cer_NS	2.89645e+06	2.82788e+06	2.61819e+06	2.86668e+06	2.17995e+06	2.08209e+06	2.22772e+06	2.2028e+06	2.12491e+06	2.00155e+06	2.10399e+06	2.03182e+06	3.22637e+06	3.47849e+06	3.29813e+06	3.03141e+06	3.02452e+06	2.64304e+06	2.67453e+06	3.07147e+06	2.88156e+06	2.6596e+06	2.99995e+06	2.67421e+06	3.44236e+06	3.5737e+06	3.23491e+06	3.08407e+06	2.87303e+06	2.57073e+06	3.08216e+06	2.98782e+06	2.52838e+06	2.82373e+06	2.59167e+06	2.88768e+06
LP549	Cer 44:2;O2|Cer 18:1;O2/26:1	Cer_NS	1.25761e+07	1.26321e+07	1.14156e+07	1.19214e+07	9.49545e+06	9.79319e+06	9.65939e+06	9.73032e+06	9.67865e+06	9.02562e+06	9.10404e+06	9.90769e+06	1.71504e+07	1.86576e+07	1.83794e+07	1.66703e+07	1.54202e+07	1.48696e+07	1.60449e+07	1.85408e+07	1.72355e+07	1.58569e+07	1.45982e+07	1.52921e+07	1.7378e+07	1.68909e+07	1.8201e+07	1.68689e+07	1.48401e+07	1.32066e+07	1.46577e+07	1.31039e+07	1.53334e+07	1.3318e+07	1.44838e+07	1.38e+07
LP553	Cer 43:1;O2|Cer 18:1;O2/25:0	Cer_NS	420605	397845	343202	382688	284533	322997	322037	351179	285753	326634	318038	319709	411746	480898	460916	441357	434802	361347	382149	465916	387558	375768	430472	366633	455024	446008	408779	411213	438556	341697	417651	381021	402279	401052	363493	363441
LP562	Cer 46:2;O2|Cer 28:2;O2/18:0	Cer_NS	268943	326481	349985	334353	188078	175195	179906	199624	177135	182085	150167	155664	395022	434250	429132	419335	215445	226721	240157	254855	219011	218124	193983	211776	738833	735072	755689	784135	274233	270436	239642	214694	264669	232071	264198	220304
Total ion count			3.71056e+08	3.85628e+08	3.88567e+08	3.87571e+08	3.95989e+08	3.63262e+08	3.82568e+08	4.06868e+08	3.88378e+08	3.89369e+08	3.5426e+08	3.89546e+08	4.66741e+08	5.08422e+08	4.84769e+08	4.7471e+08	4.49132e+08	4.56243e+08	5.46794e+08	5.16185e+08	4.56977e+08	4.78111e+08	4.30309e+08	4.57141e+08	3.9746e+08	3.94659e+08	4.66944e+08	4.39907e+08	4.01956e+08	4.05692e+08	3.93343e+08	3.86688e+08	5.22217e+08	5.08014e+08	5.22896e+08	5.13714e+08
			DCT1-mAID -IAA	σ	DCT1-mAID +IAA	σ	Tir1 +IAA	σ
			3.83589e+08	1.3735e+07	4.77128e+08	3.129e+07	4.46124e+08	5.4372e+07

## Sheet: CoQ
RunID	Species	Ontology	DCT1-mAID -IAA-A1	DCT1-mAID -IAA-A2	DCT1-mAID -IAA-A3	DCT1-mAID -IAA-A4	DCT1-mAID -IAA-B1	DCT1-mAID -IAA-B2	DCT1-mAID -IAA-B3	DCT1-mAID -IAA-B4	DCT1-mAID -IAA-C1	DCT1-mAID -IAA-C2	DCT1-mAID -IAA-C3	DCT1-mAID -IAA-C4	DCT1-mAID +IAA-A1	DCT1-mAID +IAA-A2	DCT1-mAID +IAA-A3	DCT1-mAID +IAA-A4	DCT1-mAID +IAA-B1	DCT1-mAID +IAA-B2	DCT1-mAID +IAA-B3	DCT1-mAID +IAA-B4	DCT1-mAID +IAA-C1	DCT1-mAID +IAA-C2	DCT1-mAID +IAA-C3	DCT1-mAID +IAA-C4	Tir1 +IAA-A1	Tir1 +IAA-A2	Tir1 +IAA-A3	Tir1 +IAA-A4	Tir1 +IAA-B1	Tir1 +IAA-B2	Tir1 +IAA-B3	Tir1 +IAA-B4	Tir1 +IAA-C1	Tir1 +IAA-C2	Tir1 +IAA-C3	Tir1 +IAA-C4
LP347	CoQ7	CoQ	1.41714e+07	1.64211e+07	1.74726e+07	1.6459e+07	2.24289e+07	2.35879e+07	1.61088e+07	2.38192e+07	2.20175e+07	1.64511e+07	2.08862e+07	1.79928e+07	1.87173e+07	1.77675e+07	1.94163e+07	2.30905e+07	2.19873e+07	1.90598e+07	2.08662e+07	2.14607e+07	1.89996e+07	2.49347e+07	1.9646e+07	2.06582e+07	1.09947e+07	9.99324e+06	1.08919e+07	1.31434e+07	1.96422e+07	2.66705e+07	1.81547e+07	1.85303e+07	1.57547e+07	1.59865e+07	2.10119e+07	1.92207e+07
LP578	CoQ10	CoQ	378555	314817	339406	320031	247470	239506	229373	263409	302041	213591	216185	253595	379460	388166	391935	355878	319804	233002	277799	375715	327777	256309	270163	274231	626736	588627	603326	560756	293146	339292	259407	298256	427218	384347	378255	451963
Total ion count			1.45499e+07	1.67359e+07	1.7812e+07	1.6779e+07	2.26763e+07	2.38274e+07	1.63382e+07	2.40826e+07	2.23195e+07	1.66647e+07	2.11024e+07	1.82464e+07	1.90967e+07	1.81557e+07	1.98082e+07	2.34463e+07	2.23071e+07	1.92928e+07	2.1144e+07	2.18364e+07	1.93274e+07	2.5191e+07	1.99161e+07	2.09324e+07	1.16214e+07	1.05819e+07	1.14953e+07	1.37041e+07	1.99353e+07	2.70098e+07	1.84141e+07	1.88286e+07	1.61819e+07	1.63709e+07	2.13902e+07	1.96727e+07
			DCT1-mAID -IAA	σ	DCT1-mAID +IAA	σ	Tir1 +IAA	σ
			1.92612e+07	3.18398e+06	2.08712e+07	1.95369e+06	1.71005e+07	4.58988e+06

## Sheet: DG
RunID	Species	Ontology	DCT1-mAID -IAA-A1	DCT1-mAID -IAA-A2	DCT1-mAID -IAA-A3	DCT1-mAID -IAA-A4	DCT1-mAID -IAA-B1	DCT1-mAID -IAA-B2	DCT1-mAID -IAA-B3	DCT1-mAID -IAA-B4	DCT1-mAID -IAA-C1	DCT1-mAID -IAA-C2	DCT1-mAID -IAA-C3	DCT1-mAID -IAA-C4	DCT1-mAID +IAA-A1	DCT1-mAID +IAA-A2	DCT1-mAID +IAA-A3	DCT1-mAID +IAA-A4	DCT1-mAID +IAA-B1	DCT1-mAID +IAA-B2	DCT1-mAID +IAA-B3	DCT1-mAID +IAA-B4	DCT1-mAID +IAA-C1	DCT1-mAID +IAA-C2	DCT1-mAID +IAA-C3	DCT1-mAID +IAA-C4	Tir1 +IAA-A1	Tir1 +IAA-A2	Tir1 +IAA-A3	Tir1 +IAA-A4	Tir1 +IAA-B1	Tir1 +IAA-B2	Tir1 +IAA-B3	Tir1 +IAA-B4	Tir1 +IAA-C1	Tir1 +IAA-C2	Tir1 +IAA-C3	Tir1 +IAA-C4
LP279	DG 30:1|DG 14:0_16:1	DG	3.88292e+06	4.59136e+06	5.3048e+06	4.84497e+06	3.87176e+06	3.36703e+06	3.12633e+06	3.11821e+06	4.78412e+06	4.8846e+06	4.73101e+06	4.51296e+06	4.30296e+06	3.86629e+06	3.76033e+06	4.5941e+06	2.97263e+06	2.89034e+06	2.87654e+06	3.06035e+06	4.17977e+06	5.08864e+06	3.97391e+06	5.07791e+06	2.05035e+06	2.00769e+06	2.08139e+06	2.12197e+06	3.14098e+06	2.92033e+06	3.2775e+06	3.18117e+06	2.27026e+06	2.27382e+06	2.94098e+06	2.12005e+06
LP291	DG 32:2|DG 16:1_16:1	DG	3.92633e+06	4.32632e+06	4.44517e+06	4.99637e+06	4.54168e+06	3.85008e+06	3.75409e+06	3.89203e+06	4.66031e+06	4.48567e+06	4.79159e+06	4.02745e+06	4.26718e+06	3.50997e+06	4.39325e+06	4.24618e+06	3.02346e+06	3.00967e+06	2.7391e+06	3.24052e+06	3.86919e+06	4.66226e+06	3.62874e+06	4.97847e+06	3.08017e+06	3.2496e+06	2.79059e+06	3.76622e+06	3.78284e+06	3.6222e+06	3.55312e+06	3.28608e+06	2.69707e+06	2.83809e+06	3.53769e+06	2.36263e+06
LP302	DG 36:5|DG 16:1_20:4	DG	3.9075e+06	5.14129e+06	5.87763e+06	4.70043e+06	2.88563e+06	2.33582e+06	2.12169e+06	2.53848e+06	3.45573e+06	3.86152e+06	3.6781e+06	3.49139e+06	5.67842e+06	5.18153e+06	4.89969e+06	6.00532e+06	2.40117e+06	3.01718e+06	3.547e+06	3.81466e+06	3.74519e+06	4.25242e+06	3.07892e+06	4.87966e+06	3.74682e+06	4.00093e+06	4.27663e+06	4.91302e+06	2.48106e+06	3.06586e+06	2.26108e+06	2.53234e+06	3.53428e+06	2.93329e+06	3.98594e+06	3.40046e+06
LP332	DG 36:5|DG 16:0_20:5	DG	1.17112e+06	1.15132e+06	1.27452e+06	1.21004e+06	1.57817e+06	1.26135e+06	1.31745e+06	1.41291e+06	1.56396e+06	1.5409e+06	1.24219e+06	1.34285e+06	1.59425e+06	1.40478e+06	1.41304e+06	1.50905e+06	1.56914e+06	1.6615e+06	1.94355e+06	1.6435e+06	1.10735e+06	1.30073e+06	975421	1.1183e+06	1.65703e+06	1.80689e+06	1.72877e+06	2.22215e+06	1.3562e+06	1.81881e+06	1.11328e+06	1.15362e+06	1.53751e+06	1.54379e+06	1.91075e+06	1.48973e+06
LP335	DG 30:0|DG 14:0_16:0	DG	1.11573e+07	1.24666e+07	1.17005e+07	1.21836e+07	1.9673e+07	1.66485e+07	1.87168e+07	1.91758e+07	1.74097e+07	1.64051e+07	1.51837e+07	1.63396e+07	1.34096e+07	1.2923e+07	1.38354e+07	1.5165e+07	1.92774e+07	1.95311e+07	2.06938e+07	1.89788e+07	1.55167e+07	2.06185e+07	1.66941e+07	2.0266e+07	6.2224e+06	6.65235e+06	7.84566e+06	7.48402e+06	1.92184e+07	1.96619e+07	1.85113e+07	1.56938e+07	1.15729e+07	1.0274e+07	1.4529e+07	1.08306e+07
LP352	DG 32:1|DG 14:0_18:1	DG	4.46987e+07	5.52509e+07	4.87204e+07	5.02331e+07	5.66933e+07	5.03995e+07	5.28299e+07	5.37638e+07	5.93896e+07	5.22911e+07	5.83674e+07	5.25004e+07	4.6753e+07	4.36856e+07	4.57482e+07	5.26595e+07	4.44126e+07	4.50899e+07	5.05759e+07	4.93539e+07	4.51306e+07	6.21144e+07	4.96097e+07	6.26883e+07	3.27639e+07	3.12723e+07	3.21183e+07	3.43153e+07	5.15521e+07	5.13366e+07	5.06042e+07	3.96093e+07	3.39281e+07	2.80889e+07	4.25232e+07	3.04914e+07
LP355	DG 38:6|DG 16:0_22:6	DG	1.44764e+06	1.66507e+06	1.81161e+06	1.52981e+06	4.45825e+06	3.60115e+06	3.33486e+06	3.80633e+06	2.62609e+06	2.56279e+06	2.31488e+06	2.18188e+06	1.47668e+06	1.55862e+06	1.46035e+06	1.37544e+06	2.69555e+06	2.65948e+06	3.02201e+06	3.36167e+06	1.93829e+06	1.68605e+06	1.68443e+06	1.94179e+06	4.90948e+06	4.73866e+06	3.52183e+06	6.03029e+06	3.72211e+06	3.91353e+06	3.71651e+06	3.42645e+06	2.73248e+06	2.54761e+06	3.00958e+06	2.78526e+06
LP361	DG 40:7|DG 18:1_22:6	DG	3.47115e+06	4.11945e+06	3.99694e+06	3.70689e+06	5.78855e+06	4.9519e+06	4.81843e+06	4.72927e+06	5.00192e+06	4.81479e+06	3.99241e+06	3.98683e+06	4.05274e+06	4.35904e+06	4.50384e+06	4.51953e+06	4.6064e+06	4.90216e+06	5.9458e+06	5.64424e+06	3.92503e+06	4.53307e+06	3.50576e+06	4.2585e+06	7.29114e+06	7.66825e+06	6.55964e+06	9.30748e+06	5.64914e+06	6.09491e+06	5.7383e+06	5.7379e+06	5.32702e+06	4.78116e+06	6.172e+06	4.97644e+06
LP369	DG 34:2|DG 16:1_18:1	DG	4.90981e+07	6.15273e+07	5.95541e+07	5.74861e+07	7.82046e+07	7.74281e+07	7.52242e+07	7.82219e+07	6.67389e+07	6.80229e+07	6.79358e+07	5.87806e+07	5.66788e+07	5.08024e+07	5.09963e+07	5.97549e+07	6.06029e+07	5.74806e+07	6.79652e+07	6.47622e+07	5.02298e+07	6.82685e+07	5.49342e+07	7.03211e+07	5.49629e+07	4.9678e+07	4.48378e+07	5.70596e+07	6.73271e+07	6.72308e+07	6.36158e+07	5.25504e+07	4.74916e+07	3.98914e+07	5.14972e+07	4.12693e+07
LP371	DG 36:4|DG 16:0_20:4	DG	1.50609e+07	1.61689e+07	1.67401e+07	1.49868e+07	2.16401e+07	2.03412e+07	1.88606e+07	2.01696e+07	1.48713e+07	1.608e+07	1.45688e+07	1.61418e+07	1.98458e+07	1.79345e+07	2.35483e+07	1.9745e+07	1.93029e+07	2.23646e+07	2.90098e+07	3.02193e+07	1.54211e+07	1.61169e+07	1.35114e+07	1.84661e+07	2.77887e+07	2.31446e+07	2.16142e+07	3.42986e+07	1.73656e+07	2.1573e+07	1.62851e+07	1.57069e+07	1.96985e+07	1.4629e+07	2.01916e+07	1.85373e+07
LP377	DG 38:5|DG 18:1_20:4	DG	3.32028e+07	3.68003e+07	3.77816e+07	3.43564e+07	3.8506e+07	3.71578e+07	3.50889e+07	3.86972e+07	3.1351e+07	3.58224e+07	3.25625e+07	3.46413e+07	4.44786e+07	3.86964e+07	4.86209e+07	4.36963e+07	3.86657e+07	4.06895e+07	5.3104e+07	5.24297e+07	3.57833e+07	3.75472e+07	3.14395e+07	4.27899e+07	4.91869e+07	4.33555e+07	4.32936e+07	5.6785e+07	3.41464e+07	4.14803e+07	3.32404e+07	3.13557e+07	3.8551e+07	3.0139e+07	4.01827e+07	3.53872e+07
LP383	DG 36:3|DG 18:1_18:2	DG	1.9891e+07	2.43869e+07	2.66873e+07	2.40523e+07	2.91339e+07	2.7869e+07	2.43657e+07	2.61942e+07	2.69209e+07	2.79997e+07	2.84485e+07	2.42582e+07	2.686e+07	2.44274e+07	2.46571e+07	2.98799e+07	2.67271e+07	2.34316e+07	3.61924e+07	2.9983e+07	2.61913e+07	2.86564e+07	2.34837e+07	3.01821e+07	2.46456e+07	2.38181e+07	2.38083e+07	2.9223e+07	2.24359e+07	2.29868e+07	1.95007e+07	1.97747e+07	2.42903e+07	2.10257e+07	2.8173e+07	2.16636e+07
LP392	DG 40:6|DG 18:1_22:5	DG	1.33537e+07	1.48712e+07	1.67007e+07	1.338e+07	1.65342e+07	1.63387e+07	1.46266e+07	1.70179e+07	1.36504e+07	1.59299e+07	1.45132e+07	1.50491e+07	1.62956e+07	1.44592e+07	1.64827e+07	1.63539e+07	1.55297e+07	1.71468e+07	2.1173e+07	1.97307e+07	1.56577e+07	1.59347e+07	1.39831e+07	1.87394e+07	2.02198e+07	1.77177e+07	1.86717e+07	2.30206e+07	1.79356e+07	2.14677e+07	1.73426e+07	1.59947e+07	1.77184e+07	1.3274e+07	1.86208e+07	1.55972e+07
LP399	DG 38:4|DG 18:1_20:3	DG	1.89957e+07	1.91008e+07	2.18868e+07	1.96663e+07	2.38367e+07	2.18183e+07	2.25619e+07	2.27464e+07	1.94719e+07	2.17756e+07	1.78002e+07	1.77098e+07	1.97325e+07	1.90462e+07	1.94898e+07	2.20406e+07	1.90082e+07	1.74479e+07	2.30019e+07	2.0398e+07	1.53082e+07	2.12736e+07	1.73765e+07	2.04782e+07	2.13209e+07	2.4847e+07	1.80309e+07	2.60298e+07	1.61651e+07	1.70803e+07	1.46892e+07	1.63533e+07	1.22031e+07	1.29378e+07	1.39373e+07	1.48893e+07
LP400	DG 38:4|DG 18:1_20:3	DG	2.09111e+07	2.72333e+07	2.55236e+07	2.60746e+07	2.86932e+07	2.5533e+07	2.19285e+07	2.72944e+07	2.5329e+07	2.88431e+07	2.54613e+07	2.44068e+07	3.07048e+07	3.10829e+07	2.91791e+07	3.76475e+07	2.49594e+07	2.89071e+07	3.87099e+07	3.44903e+07	2.55317e+07	3.33455e+07	2.3379e+07	3.25902e+07	1.95572e+07	2.02828e+07	1.87746e+07	2.34022e+07	1.79284e+07	2.23012e+07	1.83438e+07	1.66519e+07	1.78195e+07	1.42902e+07	1.76169e+07	1.50723e+07
LP404	DG 35:2|DG 17:1_18:1	DG	3.73293e+06	4.61663e+06	4.5712e+06	4.71807e+06	5.75891e+06	5.6103e+06	4.83131e+06	5.48905e+06	4.95569e+06	5.85461e+06	5.12032e+06	5.29654e+06	4.10441e+06	3.74986e+06	4.1388e+06	5.04661e+06	3.82526e+06	3.78238e+06	5.22704e+06	4.77881e+06	4.13207e+06	4.99149e+06	3.80263e+06	5.21938e+06	4.84376e+06	4.34349e+06	4.0862e+06	4.78282e+06	4.16378e+06	4.18108e+06	3.79983e+06	3.15602e+06	3.00325e+06	2.72295e+06	3.45354e+06	2.86718e+06
LP410	DG 32:0|DG 16:0_16:0	DG	1.39296e+06	1.61307e+06	2.16974e+06	1.85996e+06	2.86913e+06	2.87303e+06	2.53503e+06	3.06691e+06	1.85173e+06	1.72427e+06	1.69946e+06	1.73096e+06	1.76258e+06	1.68906e+06	1.79831e+06	2.11087e+06	2.26611e+06	2.30301e+06	2.33265e+06	1.94024e+06	1.45703e+06	1.86676e+06	1.77142e+06	1.78932e+06	1.14068e+06	1.10925e+06	1.25967e+06	1.31687e+06	2.50299e+06	2.45601e+06	1.9658e+06	2.17283e+06	1.49751e+06	1.15812e+06	1.6536e+06	1.48597e+06
LP416	DG 36:3|DG 16:0_20:3	DG	7.68096e+06	7.74777e+06	9.08453e+06	7.94902e+06	1.38969e+07	1.29271e+07	1.29855e+07	1.33593e+07	9.66637e+06	1.12558e+07	8.96045e+06	8.30284e+06	7.06459e+06	6.79731e+06	7.10672e+06	8.09142e+06	8.74788e+06	8.67454e+06	1.05835e+07	9.25154e+06	5.6273e+06	8.05403e+06	6.82149e+06	7.95646e+06	1.0631e+07	1.1725e+07	6.87066e+06	1.17408e+07	6.97237e+06	8.21527e+06	6.16276e+06	7.19606e+06	5.59433e+06	5.82952e+06	6.27967e+06	6.32358e+06
LP417	DG 36:3|DG 16:0_20:3	DG	1.72334e+07	2.01325e+07	1.78326e+07	2.05044e+07	2.74021e+07	2.54204e+07	2.11886e+07	2.34724e+07	2.07781e+07	2.28037e+07	1.85161e+07	1.71814e+07	2.07374e+07	2.07699e+07	2.12771e+07	2.68924e+07	1.87959e+07	2.46689e+07	2.44104e+07	2.72778e+07	1.67252e+07	2.30103e+07	1.7138e+07	1.995e+07	1.84885e+07	1.78981e+07	1.32841e+07	1.99234e+07	1.7656e+07	1.77075e+07	1.58234e+07	1.45078e+07	1.52253e+07	1.17352e+07	1.31499e+07	1.09824e+07
LP419	DG 34:1|DG 16:0_18:1	DG	5.28931e+07	7.24348e+07	8.7322e+07	6.70066e+07	1.62609e+08	1.71739e+08	1.45519e+08	1.64557e+08	9.75662e+07	1.1604e+08	9.6739e+07	1.01827e+08	6.51107e+07	6.15863e+07	7.13575e+07	7.8375e+07	1.25248e+08	1.23212e+08	1.32187e+08	1.18385e+08	8.43344e+07	1.02717e+08	8.11523e+07	1.03676e+08	8.40082e+07	7.56204e+07	7.34306e+07	7.83307e+07	1.4197e+08	1.52116e+08	1.13775e+08	1.25657e+08	7.9032e+07	6.7579e+07	8.6202e+07	7.75111e+07
LP422	DG 40:5|DG 18:1_22:4	DG	7.71954e+06	7.69094e+06	8.43527e+06	7.67758e+06	1.10617e+07	1.04208e+07	9.89676e+06	1.09594e+07	9.73205e+06	1.02368e+07	8.78771e+06	8.93847e+06	8.21393e+06	8.48932e+06	8.60532e+06	9.92858e+06	9.74285e+06	9.33632e+06	1.18776e+07	1.09197e+07	8.65493e+06	1.08688e+07	8.53915e+06	1.07564e+07	1.09517e+07	1.23723e+07	1.06501e+07	1.31826e+07	1.02491e+07	1.09153e+07	9.39308e+06	1.00918e+07	7.29163e+06	7.09868e+06	8.6016e+06	8.80912e+06
LP424	DG 40:5|DG 20:1_20:4	DG	3.63985e+06	3.88863e+06	4.02441e+06	3.8259e+06	5.05871e+06	4.99207e+06	5.19849e+06	5.07531e+06	4.32601e+06	4.83795e+06	3.97176e+06	3.92163e+06	4.30351e+06	4.25281e+06	5.29146e+06	4.62452e+06	4.3836e+06	4.18773e+06	5.0675e+06	4.4632e+06	4.37135e+06	4.97849e+06	3.76847e+06	4.54921e+06	7.98358e+06	8.09101e+06	6.01645e+06	9.26899e+06	4.0287e+06	4.36202e+06	4.09558e+06	4.38922e+06	3.985e+06	3.81752e+06	3.78294e+06	4.01914e+06
LP430	DG 36:2|DG 18:1_18:1	DG	1.55593e+08	2.16358e+08	2.39893e+08	1.94757e+08	3.048e+08	3.4168e+08	2.87718e+08	3.19061e+08	2.55823e+08	2.87432e+08	2.65754e+08	2.58833e+08	2.02638e+08	1.89508e+08	2.08931e+08	2.42616e+08	2.76114e+08	2.51061e+08	3.01788e+08	2.60239e+08	2.35653e+08	2.78498e+08	2.20363e+08	2.88931e+08	1.95409e+08	1.87708e+08	1.90323e+08	1.82309e+08	2.66484e+08	2.66034e+08	2.10256e+08	2.27675e+08	1.85552e+08	1.59975e+08	2.01264e+08	1.71714e+08
LP434	DG 39:4|DG 18:1_21:3	DG	3.47003e+06	4.99839e+06	5.64358e+06	4.06754e+06	4.8423e+06	5.27997e+06	4.79102e+06	4.74694e+06	4.14035e+06	5.25372e+06	3.95835e+06	4.07526e+06	4.49755e+06	4.13076e+06	4.89701e+06	5.4464e+06	4.5007e+06	4.08532e+06	6.05927e+06	5.02332e+06	4.41468e+06	5.44529e+06	3.64956e+06	4.69232e+06	4.12918e+06	3.67178e+06	3.79316e+06	4.08757e+06	3.50069e+06	3.94193e+06	3.14987e+06	3.31275e+06	3.51868e+06	2.7594e+06	3.18906e+06	3.3472e+06
LP455	DG 37:3|DG 16:0_21:3	DG	1.94257e+06	2.78353e+06	3.1055e+06	2.19569e+06	3.95019e+06	4.32372e+06	3.85108e+06	4.03146e+06	2.66848e+06	3.72415e+06	2.62749e+06	2.56581e+06	2.33494e+06	2.13556e+06	2.59983e+06	2.72925e+06	2.78583e+06	2.65305e+06	3.67961e+06	3.01778e+06	2.42241e+06	2.82402e+06	2.10172e+06	2.58681e+06	3.12566e+06	2.87748e+06	2.48811e+06	3.29928e+06	2.50467e+06	2.75394e+06	2.15373e+06	2.26782e+06	2.14685e+06	1.82566e+06	1.9815e+06	2.16998e+06
LP456	DG 42:6|DG 20:1_22:5	DG	843660	1.03925e+06	916221	941120	1.19103e+06	1.14553e+06	1.17892e+06	1.15809e+06	1.08721e+06	1.13986e+06	1.0328e+06	1.08924e+06	1.06146e+06	1.01228e+06	1.22458e+06	1.16275e+06	1.00743e+06	1.04862e+06	1.31225e+06	1.15163e+06	1.07137e+06	1.27582e+06	1.01978e+06	1.11019e+06	1.86896e+06	1.7869e+06	1.55753e+06	2.11637e+06	1.12646e+06	1.24866e+06	1.16161e+06	1.19547e+06	1.06084e+06	1.06609e+06	1.11203e+06	1.12819e+06
LP462	DG 38:3|DG 16:0_22:3	DG	7.37377e+06	9.75734e+06	8.77843e+06	8.01108e+06	1.75277e+07	1.69839e+07	1.69877e+07	1.7892e+07	1.05308e+07	1.3771e+07	1.119e+07	1.03404e+07	9.73199e+06	8.39747e+06	9.19642e+06	9.7396e+06	1.15901e+07	1.17125e+07	1.21265e+07	1.10218e+07	9.2597e+06	9.23374e+06	9.20474e+06	1.09039e+07	1.48409e+07	1.46552e+07	9.73229e+06	1.51744e+07	1.11198e+07	1.18676e+07	1.06954e+07	9.44143e+06	7.85652e+06	6.90854e+06	8.18595e+06	8.23221e+06
LP477	DG 35:1|DG 17:0_18:1	DG	1.78156e+06	2.25515e+06	2.0653e+06	2.04423e+06	2.80114e+06	2.69996e+06	2.93787e+06	2.83487e+06	2.22179e+06	2.89382e+06	2.06266e+06	2.07525e+06	2.04477e+06	1.83059e+06	2.19171e+06	2.2015e+06	2.21636e+06	2.0605e+06	2.70878e+06	2.61322e+06	2.16586e+06	2.60949e+06	1.66118e+06	2.38272e+06	1.75452e+06	1.7268e+06	1.308e+06	1.92695e+06	1.46582e+06	1.47045e+06	1.34182e+06	1.18573e+06	1.3011e+06	1.16283e+06	1.33396e+06	1.21345e+06
LP492	DG 36:1|DG 18:0_18:1	DG	1.0185e+07	1.0929e+07	1.22028e+07	1.13055e+07	3.00454e+07	2.44187e+07	2.2361e+07	2.51564e+07	1.43295e+07	1.56168e+07	1.61663e+07	1.28066e+07	9.77396e+06	8.86878e+06	8.59084e+06	8.66535e+06	1.44745e+07	1.47174e+07	1.52168e+07	1.17897e+07	1.01389e+07	1.30752e+07	1.17701e+07	1.19736e+07	1.46549e+07	1.56772e+07	1.16154e+07	1.62278e+07	1.91981e+07	1.94271e+07	1.79957e+07	1.75787e+07	1.16921e+07	9.64025e+06	1.32199e+07	1.04718e+07
LP494	DG 42:4|DG 18:1_24:3	DG	1.3893e+06	1.55481e+06	1.41819e+06	1.4756e+06	2.02097e+06	1.88643e+06	1.8231e+06	2.08223e+06	1.66581e+06	1.83227e+06	1.72013e+06	1.55268e+06	1.414e+06	1.43673e+06	1.36201e+06	1.39902e+06	1.53018e+06	1.47168e+06	1.80672e+06	1.47157e+06	1.60426e+06	1.86392e+06	1.43706e+06	1.6745e+06	2.01685e+06	2.13096e+06	1.5887e+06	2.27882e+06	1.53335e+06	1.43556e+06	1.42383e+06	1.33119e+06	1.2987e+06	1.0756e+06	1.35411e+06	1.23793e+06
LP496	DG 38:2|DG 18:1_20:1	DG	2.06785e+07	2.47192e+07	2.59656e+07	2.54149e+07	5.86194e+07	4.83659e+07	4.35687e+07	4.81666e+07	3.62688e+07	4.3869e+07	4.31645e+07	3.4291e+07	2.28241e+07	2.11834e+07	2.11827e+07	2.15004e+07	3.66913e+07	3.71992e+07	3.99635e+07	3.37684e+07	3.19109e+07	3.90982e+07	3.2421e+07	3.86719e+07	2.92661e+07	3.00177e+07	2.24701e+07	3.0789e+07	4.32165e+07	4.40516e+07	4.15735e+07	4.0186e+07	2.7043e+07	2.17795e+07	3.16956e+07	2.31635e+07
LP501	DG 40:4|DG 18:1_22:3	DG	1.66811e+07	1.94644e+07	2.05742e+07	1.79432e+07	2.8193e+07	2.41679e+07	2.76225e+07	2.71213e+07	2.12294e+07	2.71019e+07	2.06099e+07	2.30226e+07	2.31112e+07	1.97462e+07	2.05042e+07	2.10423e+07	2.47874e+07	2.18917e+07	2.93253e+07	2.42999e+07	2.1265e+07	2.65032e+07	1.8709e+07	2.52437e+07	2.10945e+07	2.10648e+07	1.89735e+07	2.27248e+07	1.95334e+07	2.1556e+07	1.78038e+07	1.71016e+07	1.43638e+07	1.5354e+07	1.68712e+07	1.63359e+07
LP515	DG 40:3|DG 18:1_22:2	DG	3.39577e+06	4.11705e+06	3.92598e+06	4.26417e+06	6.65251e+06	6.19768e+06	5.66769e+06	6.03148e+06	4.78962e+06	5.54004e+06	5.27938e+06	4.56759e+06	3.73012e+06	3.70436e+06	3.59242e+06	3.84142e+06	4.51436e+06	4.54249e+06	4.79289e+06	4.11746e+06	4.26576e+06	5.31426e+06	4.20198e+06	4.91141e+06	4.47132e+06	4.54921e+06	3.12286e+06	4.77513e+06	4.18838e+06	4.16294e+06	4.05791e+06	3.03429e+06	2.75798e+06	2.96964e+06	3.38275e+06	2.65136e+06
LP527	DG 38:1|DG 16:0_22:1	DG	697272	801669	861238	834353	1.44599e+06	1.3118e+06	1.18371e+06	1.38547e+06	874776	1.02869e+06	848355	776854	646311	648045	569875	704477	860781	739907	827735	810045	760772	851069	786869	823479	1.0084e+06	1.10993e+06	697977	947977	964599	927041	917062	824212	639874	639528	732627	583739
LP530	DG 40:2|DG 18:1_22:1	DG	1.91554e+06	2.15154e+06	2.2205e+06	2.18057e+06	3.52847e+06	2.99945e+06	2.88865e+06	3.10722e+06	2.48447e+06	2.85614e+06	2.60489e+06	2.12187e+06	1.84626e+06	1.73777e+06	1.5912e+06	1.89314e+06	2.29934e+06	1.96776e+06	2.14835e+06	2.08746e+06	2.18429e+06	2.46754e+06	2.20022e+06	2.49493e+06	2.88817e+06	3.15654e+06	2.0099e+06	2.58527e+06	2.41863e+06	2.40572e+06	2.53912e+06	2.21601e+06	1.70251e+06	1.78151e+06	1.88646e+06	1.57526e+06
LP537	DG 42:3|DG 18:1_24:2	DG	860714	891951	885167	914999	987663	922982	861667	979555	845207	881986	833043	759542	775284	714410	699495	714127	680972	615505	726734	677333	625449	784081	687264	738569	1.1354e+06	1.29075e+06	902102	1.17341e+06	635320	655734	625437	624464	607706	662113	670932	610617
LP538	DG 42:2|DG 16:1_26:1	DG	2.03754e+06	2.23327e+06	2.07758e+06	2.26728e+06	1.69788e+06	1.5574e+06	1.5991e+06	1.71883e+06	1.84837e+06	2.0206e+06	1.88414e+06	1.67306e+06	1.75713e+06	1.73729e+06	1.66531e+06	1.89471e+06	1.18203e+06	1.0825e+06	1.1322e+06	1.00775e+06	1.30855e+06	1.50781e+06	1.47538e+06	1.48075e+06	1.90691e+06	2.04887e+06	1.44785e+06	2.0113e+06	1.17628e+06	1.02165e+06	1.06213e+06	937974	1.04685e+06	1.02452e+06	1.19938e+06	893857
LP557	DG 44:3|DG 18:1_26:2	DG	657402	669438	675039	688429	574703	529225	502839	578724	593934	592463	549188	516362	561247	568051	582692	587009	433425	373336	374293	425272	431829	512852	474660	471896	692423	698024	542391	748542	376409	322564	333660	326054	396563	390797	447116	342393
LP566	DG 42:1|DG 16:0_26:1	DG	1.75901e+06	1.93466e+06	1.87051e+06	2.13321e+06	2.86396e+06	2.23133e+06	2.43036e+06	2.70397e+06	2.068e+06	2.41526e+06	1.83819e+06	1.80672e+06	2.02684e+06	2.18609e+06	2.04032e+06	2.32858e+06	2.25543e+06	2.12162e+06	2.15632e+06	1.9046e+06	1.81194e+06	2.46064e+06	2.10164e+06	2.20042e+06	1.61068e+06	1.66659e+06	1.18502e+06	1.78269e+06	1.70266e+06	1.3789e+06	1.56687e+06	1.4687e+06	1.38671e+06	1.22424e+06	1.42746e+06	1.18466e+06
LP567	DG 40:1|DG 14:0_26:1	DG	2.81302e+06	3.59154e+06	3.2844e+06	3.55053e+06	1.33422e+06	1.2163e+06	1.14536e+06	1.35303e+06	2.38618e+06	2.53151e+06	2.02019e+06	2.21273e+06	3.42872e+06	3.25889e+06	3.10198e+06	4.11073e+06	1.28285e+06	1.22456e+06	1.39632e+06	1.20632e+06	1.9841e+06	2.35242e+06	2.20561e+06	2.10284e+06	1.0802e+06	1.12397e+06	1.35901e+06	1.15526e+06	1.02781e+06	804417	864737	800147	1.10791e+06	1.00021e+06	1.272e+06	1.02058e+06
LP570	DG 44:2|DG 18:1_26:1	DG	5.10604e+06	6.01998e+06	5.98852e+06	5.76776e+06	5.50516e+06	4.50664e+06	4.62627e+06	4.90724e+06	5.24996e+06	6.32754e+06	5.48494e+06	4.8737e+06	5.17125e+06	4.94293e+06	4.70219e+06	5.60977e+06	3.75546e+06	3.48041e+06	3.64727e+06	3.48617e+06	4.13705e+06	5.39342e+06	4.39813e+06	4.93487e+06	4.52586e+06	4.85528e+06	3.75589e+06	4.63009e+06	3.44848e+06	2.95726e+06	3.26851e+06	3.07025e+06	3.16335e+06	2.91818e+06	3.61636e+06	2.90554e+06
LP627	DG 52:2|DG 26:1_26:1	DG	4.00938e+06	4.42322e+06	3.91873e+06	4.161e+06	2.83787e+06	2.83945e+06	2.60255e+06	2.71032e+06	3.41136e+06	3.75691e+06	3.2648e+06	3.39545e+06	8.25487e+06	9.16452e+06	8.42758e+06	9.33534e+06	5.3516e+06	5.45529e+06	7.55918e+06	6.0979e+06	6.43404e+06	7.1747e+06	6.29701e+06	6.77205e+06	1.44531e+06	1.6235e+06	2.54821e+06	1.76385e+06	2.88456e+06	2.85281e+06	2.92506e+06	2.48979e+06	3.28379e+06	2.77614e+06	3.01805e+06	2.63685e+06
Total ion count			5.81659e+08	7.27618e+08	7.67716e+08	6.81867e+08	1.04611e+09	1.04215e+09	9.41179e+08	1.02649e+09	8.20618e+08	9.08658e+08	8.3228e+08	7.99925e+08	7.15058e+08	6.67184e+08	7.20217e+08	8.01783e+08	8.57078e+08	8.35899e+08	9.90934e+08	8.94344e+08	7.32688e+08	8.91131e+08	7.11417e+08	9.07774e+08	7.26376e+08	6.98839e+08	6.46973e+08	7.61033e+08	8.60256e+08	8.97783e+08	7.52524e+08	7.47246e+08	6.28928e+08	5.38343e+08	6.89813e+08	5.86291e+08
			DCT1-mAID -IAA	σ	DCT1-mAID +IAA	σ	Tir1 +IAA	σ
			8.48023e+08	1.42579e+08	8.10459e+08	9.66576e+07	7.112e+08	9.98906e+07

## Sheet: DHSph
RunID	Species	Ontology	DCT1-mAID -IAA-A1	DCT1-mAID -IAA-A2	DCT1-mAID -IAA-A3	DCT1-mAID -IAA-A4	DCT1-mAID -IAA-B1	DCT1-mAID -IAA-B2	DCT1-mAID -IAA-B3	DCT1-mAID -IAA-B4	DCT1-mAID -IAA-C1	DCT1-mAID -IAA-C2	DCT1-mAID -IAA-C3	DCT1-mAID -IAA-C4	DCT1-mAID +IAA-A1	DCT1-mAID +IAA-A2	DCT1-mAID +IAA-A3	DCT1-mAID +IAA-A4	DCT1-mAID +IAA-B1	DCT1-mAID +IAA-B2	DCT1-mAID +IAA-B3	DCT1-mAID +IAA-B4	DCT1-mAID +IAA-C1	DCT1-mAID +IAA-C2	DCT1-mAID +IAA-C3	DCT1-mAID +IAA-C4	Tir1 +IAA-A1	Tir1 +IAA-A2	Tir1 +IAA-A3	Tir1 +IAA-A4	Tir1 +IAA-B1	Tir1 +IAA-B2	Tir1 +IAA-B3	Tir1 +IAA-B4	Tir1 +IAA-C1	Tir1 +IAA-C2	Tir1 +IAA-C3	Tir1 +IAA-C4
LP019	SPB 16:0;O2	DHSph	1.8055e+06	2.08768e+06	2.23274e+06	2.46105e+06	2.05006e+06	1.67077e+06	1.85337e+06	1.91649e+06	4.14103e+06	3.9741e+06	4.11327e+06	3.80687e+06	2.038e+06	1.91217e+06	1.91488e+06	1.8028e+06	1.6038e+06	1.6179e+06	1.68999e+06	1.43213e+06	3.59736e+06	4.6382e+06	3.53582e+06	3.90431e+06	1.73254e+06	1.76404e+06	2.25469e+06	2.45239e+06	1.71448e+06	1.43562e+06	1.57622e+06	1.33618e+06	2.89119e+06	3.03491e+06	3.78129e+06	2.56972e+06
LP058	SPB 17:0;O2	DHSph	569515	840779	727593	742284	648495	566356	591972	625012	1.06676e+06	1.18995e+06	1.1096e+06	1.05354e+06	829861	788918	814114	888598	542754	560094	741387	610849	1.20417e+06	1.27457e+06	999072	1.21117e+06	316856	316268	416194	302314	428765	377719	426003	303885	727741	650607	738811	588226
LP071	SPB 18:0;O2	DHSph	6.46733e+07	7.23058e+07	7.53544e+07	8.0212e+07	1.35993e+08	1.30078e+08	1.36477e+08	1.40054e+08	1.67297e+08	1.77192e+08	1.62072e+08	1.60936e+08	7.72757e+07	8.00044e+07	7.21543e+07	8.49745e+07	1.23891e+08	1.05709e+08	1.28888e+08	1.02683e+08	1.80998e+08	2.05016e+08	1.64616e+08	1.7874e+08	3.06974e+07	3.27266e+07	5.16678e+07	3.41759e+07	1.1381e+08	8.98748e+07	1.02477e+08	7.77153e+07	1.15941e+08	1.18988e+08	1.38458e+08	9.91263e+07
LP072	SPB 19:0;O2	DHSph	460854	528788	514949	580322	451251	389981	470237	451489	807548	722793	827224	739967	564943	617991	614024	601099	507927	481055	618533	469907	886442	1.04938e+06	782641	949072	203295	212735	353337	226496	356301	334156	374731	315802	587207	595644	668812	542549
LP078	SPB 20:0;O2	DHSph	521434	537720	589020	577686	861623	760927	878306	812342	935121	931196	889446	802320	543326	603343	538817	599348	653088	616390	684780	614256	928211	1.06722e+06	1.0539e+06	900878	332840	277727	467727	312824	544812	481851	537466	434024	821727	803702	903985	671730
Total ion count			6.80306e+07	7.63008e+07	7.94187e+07	8.45734e+07	1.40005e+08	1.33466e+08	1.40271e+08	1.43859e+08	1.74247e+08	1.8401e+08	1.69011e+08	1.67339e+08	8.12519e+07	8.39268e+07	7.60361e+07	8.88663e+07	1.27198e+08	1.08984e+08	1.32623e+08	1.0581e+08	1.87615e+08	2.13045e+08	1.70988e+08	1.85705e+08	3.3283e+07	3.52973e+07	5.51598e+07	3.747e+07	1.16854e+08	9.25041e+07	1.05392e+08	8.01052e+07	1.20969e+08	1.24073e+08	1.44551e+08	1.03498e+08
			DCT1-mAID -IAA	σ	DCT1-mAID +IAA	σ	Tir1 +IAA	σ
		Mean+SD	1.30044e+08	4.03593e+07	1.30171e+08	4.57742e+07	8.74298e+07	3.70174e+07

[truncated: 19 more sheets: EtherLPC, EtherLPE, EtherPC, EtherPE, EtherTG, HexCer, HexCerNS, LPC, LPE, LPG_LPI_LPS, NAE, OxTG, PC, PE, PG, PI, PS, SM, TG]
