# Supplementary material for: A Spinster-like Transporter at the Inner Membrane Complex is critical for Toxoplasma gondii cytokinesis, motility and invasion
Source: PLoS Pathog. 2026 Jan 28;22(1):e1013886. doi: 10.1371/journal.ppat.1013886 (PMC12871999; doi:10.1371/journal.ppat.1013886)
Supplement: S1 Data — (ZIP) [file ppat.1013886.s016.zip › S1_Data]

(TGGT1_236960:0.0050265257,HHA_236960:0.0101180875,(((BESB_036440:0.0606308719,CSUI_005624:0.1720799595)100:0.0401136956,(SN3_01400820:0.6623173353,((ETH2_1547000:0.2334500943,cyc_06094:0.1964486740)100:0.3131272538,(Vbra_14081:1.0529000847,(((((Vbra_9776:0.2574992261,Vbra_8397:0.3674983919)98:0.1892588669,Vbra_561:0.5219623462)98:0.3489352746,((((((((((HEP_00097500:0.2918925035,HEP_00098000:3.7357723575)100:0.1881779816,PF3D7_1036800:0.2845968216)100:1.1510990556,BBOV_IV007580:2.1742912253)100:0.3806326729,cgd6_470:1.5433654911)98:0.3669526526,Vbra_20696:0.7602528303)99:0.2687890751,GNI_071140:1.9750916039)96:0.4657969390,ETH2_0507500:0.6856625567)96:0.3148211108,SN3_00100260:1.1083012186)94:0.2136211037,((TGGT1_215940:0.0368507238,HHA_215940:0.0322812773)98:0.1925776784,NCLIV_060190:0.2562568007)76:0.0691701896)69:0.1224845054,(BESB_069580:0.2883761651,CSUI_003346:0.6760524475)76:0.0000022056)100:7.1989565372)44:0.2156852423,((Cvel_7639:0.3644768355,Cvel_19156:0.2296335852)100:0.2239191885,Cvel_17162:0.7812833101)100:0.7184899752)98:0.2218597007,(((((((((cyc_05258:0.0032182887,cyc_00805:0.0057929587)99:0.3437869083,cyc_00791:0.0000024258)100:0.0905958178,ETH2_0958100:0.1745273857)100:0.3428016457,(((((TGGT1_216820:0.0000029646,HHA_216820:0.0000029646)100:0.0546092053,NCLIV_059490:0.0231205094)100:0.0605351217,BESB_068200:0.0544599214)100:0.1040152208,CSUI_005590:0.0791491198)100:0.1220564847,SN3_02000280:0.2563783047)100:0.2557941206)100:0.3633849714,((PF3D7_0206200:0.1470891735,HEP_00115400:0.2355698200)100:0.1782212250,Htart_000119600:0.3656508076)100:0.6138097244)100:0.3227843019,(cgd3_3100:0.8325832403,GNI_111850:1.1328889247)100:0.2005689456)100:0.2389342315,(((((((((TGGT1_248840:0.0642297230,HHA_248840:0.0784361986)100:0.1833381025,NCLIV_064980:0.1991559863)100:0.1821299753,BESB_004670:0.3081445237)100:0.1727475851,CSUI_005746:0.3109105372)100:0.2413385718,SN3_01400215:0.9052832096)100:0.3271680324,(cyc_06999:0.5105787626,ETH2_0526700:0.9404211764)99:0.4679007818)99:0.2596097715,((cyc_05985:0.2720115184,ETH2_0647600:0.2100772808)100:0.6140094999,(((((HHA_316280:0.0162950278,TGGT1_316280:0.0185678025)100:0.0381321006,NCLIV_058790:0.0522649483)100:0.1022065830,BESB_078440:0.1321130806)100:0.1741644258,CSUI_003849:0.2995602575)100:0.2200315285,SN3_01000180:0.7920230903)100:0.2195067803)100:0.3791440081)100:0.2118879497,(((HEP_00143500:0.6910270465,PF3D7_1428200:0.4521899554)80:0.2413300510,Htart_000190700:0.7491645923)100:1.6820109647,(cgd2_800:2.1081239285,cgd7_4290:2.6477733457)86:0.3184060651)100:0.6527641618)100:0.7822902867,((((((((Vbra_15133:0.6463192196,Vbra_19572:0.8095675922)100:0.3889240070,Vbra_1065:0.8433807170)100:1.7803440805,(((((((HHA_226020:0.0000029646,TGGT1_226020:0.0088392807)100:0.0361294306,NCLIV_046810:0.0468948035)100:0.0564412408,BESB_060520:0.0800991637)97:0.0518101711,CSUI_001628:0.0736454541)97:0.0927883855,(cyc_04852:0.2005756840,ETH2_1599200:0.3271379407)100:0.2755325823)89:0.0658309382,SN3_00102665:0.2644355187)98:0.7427665163,PF3D7_0529200:1.7387374560)100:1.2848795070)100:3.0964888989,(((((((((((((((((((((TGGT1_258700:0.0406586064,HHA_258700:0.0245995743)100:0.2733418238,NCLIV_027810:0.0746842536)100:0.1207949135,BESB_084590:0.1196725870)100:0.3044046655,(CSUI_003323:0.2770601217,(CSUI_006661:0.3580152780,CSUI_008419:1.2865972598)100:0.1665828863)100:0.4729786317)100:0.2413169889,(ETH2_1558700:0.0627994616,cyc_07402:0.0461371171)99:0.5501641710)99:0.5584768078,(((HEP_00435900:0.1013742153,HEP_00065800:0.1910144584)100:0.4381854258,PF3D7_0916000:0.2777347280)100:0.1139466294,Htart_000026800:0.3236714056)100:0.6873991336)99:0.6507278311,cgd2_1450:2.7954925493)99:0.4734028247,Vbra_11741:2.0828010784)76:0.5289995870,((((TA04000:0.1929543968,(TA04005:0.4524786437,(((TA04020:0.0654934939,(TA04017:0.0000024781,TA04010:0.0965232355)98:0.0330869037)100:0.1941227853,(TA04018:0.0000029646,TA04015:0.0000029646)100:0.3383153258)67:0.1211740107,TA04016:0.0974823364)67:0.1765183995)100:0.1429429950)100:2.2440832307,((((((TGGT1_253700:0.0260620419,HHA_253700:0.0438766683)100:0.1428889798,NCLIV_008080:0.1782409566)100:0.1724626018,BESB_013200:0.3345423179)100:0.1229431037,CSUI_003646:0.5800992946)100:0.2243482040,SN3_00600695:0.7131934413)100:0.3407010350,(cyc_03587:0.4920046807,ETH2_0308700:0.5089403482)100:0.3802351446)100:0.7477041824)100:0.4984671229,((TGGT1_268020:0.1119504494,HHA_268020:0.0716913495)98:0.3721634390,NCLIV_0380:0.4839234278)100:1.2213332029)100:0.1383981579,(((((TGGT1_230570:0.0627917158,HHA_230570:0.0526935382)100:0.2477930410,NCLIV_031080:0.3251123509)100:0.1611679248,BESB_010610:0.4425831772)100:0.5417174633,SN3_03100240:0.7966957135)100:0.2521086324,(ETH2_1553600:0.4958273318,cyc_02982:0.5694642066)100:0.6616278938)100:0.8104407665)100:0.3513930968)76:0.3554118374,((Cvel_6232:2.9820653111,(Vbra_20758:3.7752673494,(Cvel_20278:1.9659606529,Cvel_3335:2.6830711240)100:0.5326174043)95:0.3526791415)99:0.4757288080,cgd7_3450:3.2583719656)99:0.6037767039)76:1.1511361012,GNI_045930:6.3992231989)69:0.3860574604,(cyc_08816:4.2216777060,(Cvel_21019:5.4723739549,Cvel_26050:5.6357155059)93:0.4011214919)92:0.9262116453)58:0.1445459969,Cvel_20736:6.5892882801)66:0.2903134284,(Cvel_15530:4.9743442414,ETH2_0506600:3.7864859759)92:1.2678618170)60:0.1220165368,((((((Vbra_11601:0.4389583239,Vbra_10882:1.6533757302)100:9.9999988714,Vbra_10398:2.1135866941)96:1.4509286604,Cvel_7382:5.5054239351)53:0.4369212219,Vbra_21755:5.2372861425)62:0.2838582263,(Vbra_14831:4.9773702668,Cvel_6107:4.9155784765)72:0.5001537069)79:0.2563720018,(GNI_176310:4.5710771070,BBOV_IV002740:7.0299106319)78:1.2196563400)73:0.5756368734)65:0.2456615588,((((((HEP_00162300:6.2658685680,GNI_143270:3.5434685264)99:0.6102279473,Vbra_15060:6.2042522799)63:0.6050703478,(Cvel_6059:5.6572896975,Cvel_582:5.6393371495)52:0.5049538736)36:0.2095470174,(Cvel_22511:4.6048808759,(GNI_167710:4.8351539570,(Cvel_12114:5.1078846158,GNI_106590:4.9564379112)100:0.3941548017)95:0.6157348830)65:0.5910015074)51:0.2693318111,(Cvel_16472:5.5696959310,((Vbra_10262:5.0784883598,(GNI_101730:3.8808947394,GNI_082170:4.9298016181)56:0.3683342353)44:0.7340012916,GNI_015230:5.5323009042)53:0.1312020250)51:0.5308766228)69:0.2458762274,BBOV_IV006000:5.7824779384)71:0.0845580636)60:0.2220467141,(((((((((((((((((((TA02485:0.0921246189,TA02480:0.0469057186)100:0.3864581477,TA16160:0.5806386247)100:0.7243180501,(BBOV_IV003170:0.8255348240,BBOV_IV003180:1.7536541671)100:0.3395201572)100:0.6999284747,(Htart_000101200:1.0127721228,PF3D7_0919500:1.2721934449)100:2.2817300484)100:0.3695876504,((HEP_00398200:0.4099241826,PF3D7_0204700:0.2542386908)99:0.1066537619,Htart_000116200:0.3328721386)100:0.6900886417)100:0.2339907562,(((ETH2_0304500:0.1604250416,cyc_07748:0.1453527728)62:0.1911885684,(Cvel_31124:0.4656674969,(Cvel_3463:0.0000026377,Cvel_24028:2.0774405185)79:0.1548678522)100:7.7936626025)70:0.3798737787,((((((TGGT1_214320:0.0081430966,HHA_214320:0.0166296019)100:0.1106623160,BESB_035650:0.1848679627)72:0.0489427475,CSUI_000182:0.2594054471)100:0.0936080257,BESB_037830:0.2144844760)100:0.0643286876,(CSUI_009360:0.7773848403,BESB_035600:0.8926291366)100:0.2225277536)100:0.1260845331,SN3_00601180:0.3547069107)100:0.4398843975)70:0.5309970710)70:0.2558213271,(((GNI_060510:0.0518621815,GNI_060610:0.0139350625)95:0.0282215166,GNI_060640:0.0000020530)100:0.8066609221,GNI_123980:1.4198804941)95:0.5367305441)75:0.2414600034,(((Vbra_8597:0.1321109391,Vbra_19180:0.0300066543)100:0.7232373906,Vbra_15257:0.8785770046)99:0.2563352427,((Vbra_20903:0.7249788205,Cvel_10606:0.6835423369)100:1.0909959327,(Cvel_10963:0.7351073839,Cvel_49:1.0266901372)100:0.7112857191)91:0.2692260632)90:0.2043234368)96:1.2122756849,((((((((HHA_257120:0.0432810443,TGGT1_257120:0.0148338496)100:0.2688412070,NCLIV_029830:0.1298882797)100:0.3128996846,BESB_077310:0.3737741950)100:0.3672789560,CSUI_002889:0.5488982506)100:0.6705169801,((((HHA_201260:0.0642310983,TGGT1_201260:0.0922315815)100:0.2243103195,NCLIV_023140:0.4246004086)100:0.4254172876,BESB_013580:0.6835072124)100:0.3800027786,CSUI_004709:1.7447091151)100:1.4934393626)100:0.2680562860,((ETH2_0732600:0.4798674252,ETH2_0733300:0.0000023549)100:0.2108482544,cyc_05364:1.1364732636)100:1.9956730674)80:0.1719012820,((((((((TGGT1_272500:0.0289894001,HHA_272500:0.0371690177)100:0.1501057032,NCLIV_034820:0.1426053077)100:0.1480560128,BESB_032740:0.2167163505)100:0.1697152004,CSUI_005189:0.5387415568)100:0.3221748764,SN3_00202480:0.4708153777)100:0.2417384682,(cyc_08159:0.5997761134,ETH2_0406700:0.2830893192)100:0.6381586090)100:0.4303846133,(((Cvel_16688:0.8451621164,Cvel_15239:0.8717405695)100:0.4342735014,(Vbra_12593:1.2152783197,(Vbra_12299:0.8297381839,Vbra_18889:0.9137419011)100:0.2473732401)100:0.3091378982)100:0.1792879268,Vbra_21888:1.1515771113)100:0.2871384172)79:0.1912147051,GNI_134360:1.5006545857)79:0.1552956692)100:0.8942214266,(((((Cvel_11951:0.0000026479,Cvel_16005:0.0000029646)100:0.3881963468,Cvel_23915:0.5565251296)100:0.4982330820,(Cvel_7705:0.5858293040,(Cvel_24236:1.0478074932,Cvel_7704:2.5067468716)99:0.2427913163)99:0.3717769068)97:0.3335662910,Vbra_20505:1.1418617527)98:0.7937158751,(Vbra_14092:1.7799323962,Cvel_9429:1.3500903399)100:4.2334426439)99:0.2961275229)92:0.4594811915)76:0.2781687544,((((GNI_023870:1.0248144362,GNI_070340:1.0809603077)100:2.8008634925,((Vbra_4362:0.4141152846,Vbra_8941:0.5253054827)100:0.9438500926,Cvel_12792:1.0275001163)100:1.7079845742)99:0.2291363883,((Cvel_23322:0.7520843231,Cvel_17783:1.2834255536)100:0.7126059562,(Cvel_7759:1.2659923911,Cvel_4809:0.8552741075)100:0.8343348848)100:0.4423452313)99:0.3356421562,((((Vbra_2748:0.1515230311,Vbra_12134:0.0780358166)100:0.8409092214,Vbra_14168:1.2329896364)100:0.4492875720,Vbra_6646:1.3186528145)100:0.3579512040,(Vbra_22558:1.3510303532,Vbra_216:1.1986109966)99:0.5283830864)99:1.3946973832)98:0.8913932609)55:0.2474281707,(((Vbra_12348:0.0000025761,Vbra_22705:2.6502390747)100:5.1557764351,(Vbra_22414:5.5695555434,GNI_132510:3.4680971858)92:1.0361080992)87:0.4603595593,(Vbra_15776:5.1966888223,Vbra_9656:5.0726097514)93:0.8028576484)64:0.2819412012)80:0.3356192778,(cgd3_4070:3.5496465351,Vbra_1733:7.0272516607)73:0.6248718361)91:0.5388891659,(((cyc_06701:9.1849978539,Vbra_12639:3.8017261167)88:0.6294138214,SN3_00601110:6.0357942521)85:0.0966540896,Vbra_5271:4.9237393726)95:0.9079958266)63:0.1229012311,(GNI_027950:4.3071383900,Vbra_6177:4.1231145559)92:1.5724529856)69:0.2540934058,(((((((((((((((PF3D7_0210300:0.1564517239,HEP_00275100:0.3716851787)100:1.2028531303,(Vbra_20161:0.8531533911,((Vbra_19495:0.5647673307,Cvel_18867:1.3333450469)74:0.1648800371,(TGGT1_262660:0.1224438869,HHA_262660:0.0580751337)100:4.6965045605)59:0.5158483464)58:0.1411851742)56:0.1730822667,((cyc_05700:0.0516868680,ETH2_0808500:0.2408441218)100:1.1312014952,((((TGGT1_297245:0.0621240061,HHA_297245:0.0467806470)100:0.2285287813,NCLIV_006330:0.1981426026)100:0.1588804554,BESB_063070:0.3592690767)100:0.3304489591,CSUI_010193:0.5138243623)100:0.8186586061)100:1.1696816133)92:0.3716200889,(((HEP_00339800:0.7563249771,PF3D7_0926400:0.5227689870)100:0.4245149849,Htart_000441300:0.6584719899)100:1.4297388499,cgd4_380:4.5063968615)89:0.9913369095)79:0.1674584361,((Vbra_19173:0.9447623153,Vbra_8298:0.9994486374)54:0.2843492720,Cvel_16207:1.6272874884)100:0.4413417494)86:0.3443815011,Cvel_11612:1.4983004369)65:0.3225175997,(TGGT1_268182:0.0000024494,HHA_268182:0.1935904687)100:8.2286942848)78:0.3038513312,(Cvel_10944:1.0686525207,Vbra_17336:0.7554370775)97:0.5179688767)83:0.3284872133,(((((HHA_233540:0.0225806263,TGGT1_233540:0.0623040468)100:0.2416964270,NCLIV_033285:0.2249966904)100:0.2349394580,BESB_008240:0.2888715103)100:0.2377796703,SN3_01000220:0.7505901910)100:0.2502866111,CSUI_009689:0.3766461707)100:0.8624206714)78:0.1301990034,(ETH2_0944800:0.3978375423,cyc_03064:0.5647615266)100:0.7644219446)100:1.4528246500,(((TGGT1_253130:0.1111345269,HHA_253130:0.3206137761)99:0.3049662064,NCLIV_007670:0.2589159974)98:0.4927386200,CSUI_000418:0.7283665719)100:2.4360585211)100:0.7833886279,((((Vbra_15653:0.4185046662,(Vbra_16121:0.3015167330,Vbra_17982:0.9183469022)91:0.2730667143)91:0.2666870119,Vbra_22732:1.3319186330)99:0.0883503632,Vbra_11788:0.6309602935)100:0.6533297168,Vbra_3948:1.3721838371)100:1.9732827819)100:0.9249056186,(Cvel_11519:3.6302545902,((GNI_070330:9.5783878442,Vbra_22047:3.5080814553)93:0.6821546634,NCLIV_039180:6.9278679865)61:1.6389221644)62:1.0932269620)62:0.5787345977,TA12045:5.8859857940)83:0.1483961568,(Vbra_13733:6.0428895518,Cvel_27659:4.6906842942)68:0.6578616833)72:0.5379490461)70:0.3560014880,(((((((Cvel_28955:0.8747139439,NCLIV_054310:0.7054932968)53:0.3044721624,ETH2_1357400:1.1172092589)71:1.6687200996,(cyc_01427:0.8644730859,CSUI_004865:1.2510256387)100:5.2241588614)84:0.9731279580,((((HHA_270200:0.0556976171,TGGT1_270200:0.0593285799)93:0.3541889198,NCLIV_036450:0.2360004771)92:0.4643619617,BESB_053320:0.5785391257)83:0.1838884199,CSUI_005982:0.7485811727)100:5.1332605344)98:2.6937741347,((((NCLIV_042260:0.4590830935,HHA_234540:0.3793862599)97:3.2942297667,((HHA_250740:0.0401711292,NCLIV_066280:0.3486924956)73:0.0000023890,TGGT1_250740:0.0901653190)87:2.8903844081)93:1.9014007599,ETH2_1313200:4.0835656748)82:2.2779838637,(Vbra_6347:4.0805700277,Vbra_7299:5.3749979380)85:0.5624593027)57:1.0633599682)14:0.5158829150,((((((((((HHA_210820:0.0587208716,TGGT1_210820:0.0766899050)100:0.5177388083,BESB_016210:0.4175139106)100:2.5837829658,(Cvel_6677:1.6208565516,Vbra_15974:0.9682622482)100:2.4194354583)100:0.5808396842,((((((((HHA_288540:0.0613949551,TGGT1_288540:0.0504343963)100:0.2351911458,NCLIV_041010:0.3495169565)100:0.2732120718,BESB_021360:0.3581376398)100:0.5408308152,SN3_00200406:0.9645014999)100:1.2332042097,((cyc_06908:0.7009652980,ETH2_1258600:0.5626382699)100:1.7950660110,(ETH2_1568000:0.8244868741,cyc_02500:1.0432599047)99:1.0613581390)98:0.3970362206)80:0.2659454894,((((((HHA_244440:0.0272573965,TGGT1_244440:0.0385535496)89:0.0000020504,(((((Cvel_20261:0.5796701329,Cvel_21287:0.8627708715)100:7.5411279924,Vbra_5400:0.3812832407)81:0.1572589575,Vbra_22585:0.9160590056)76:0.8042415665,Cvel_27819:0.0000024692)70:0.0285525184,Cvel_26564:0.0000021114)100:9.2563656756)65:0.3293766988,NCLIV_019000:0.2829235764)77:0.3229980030,BESB_015060:0.6674504096)91:0.3614725741,CSUI_008365:1.0211596100)94:0.6815356147,((HHA_450020:0.1308116129,TGGT1_359630:0.0755977133)100:0.7389818211,BESB_007550:0.7642343142)100:0.9158049696)97:0.5915860425)81:0.2004872110,(((((HHA_233130:0.0810237180,TGGT1_233130:0.0979016417)99:0.3428514380,NCLIV_032940:0.4324777944)99:0.3141918551,BESB_008590:0.6244048473)99:0.3359634586,CSUI_005052:1.0247432804)99:0.3243324674,SN3_00701320:1.3713438487)99:0.7888316278)81:0.4765983517,cyc_02017:6.1831314891)55:0.3962083646)99:1.7012979227,((((((Cvel_12854:0.7064758533,Cvel_33514:0.4855845281)100:0.4089415601,Cvel_7156:0.7995084617)100:0.3098931131,(((Cvel_11537:0.0762364120,Cvel_28516:0.0559110984)100:0.4339175088,Cvel_18029:0.4808027259)100:0.4321449243,Cvel_10946:0.6488013583)94:0.5108727958)93:0.5532483184,((Vbra_14475:0.1375261006,Vbra_5489:0.5183467132)100:0.4852666408,Vbra_20046:0.5633882865)100:1.1758835082)100:2.3379119028,((((((HHA_229150:0.0634146270,TGGT1_229150:0.1091813498)100:0.4019449059,NCLIV_030090:0.4017946500)100:0.4249023817,BESB_083520:0.7577455354)100:0.4016968653,CSUI_002417:1.1947877577)100:0.9153918884,(cyc_01582:0.4763039551,ETH2_1115600:0.8176327203)100:1.1278140619)100:0.6042943985,(((((((TGGT1_278800:0.0954259563,HHA_278800:0.0730698246)100:0.4325121022,NCLIV_067210:0.4890852411)100:0.2370446565,BESB_027480:0.6143639531)100:1.0692419478,((ETH2_0646500:1.2685516434,cyc_07270:1.4705434420)100:0.7514527413,ETH2_0601200:1.4687068794)100:0.4748302478)100:0.5616991198,(cgd8_1600:1.5978181681,GNI_004730:1.1865907127)100:0.7812059885)85:0.2743221994,(Vbra_11115:1.2920456618,Cvel_9396:1.5628759036)84:0.2513893002)98:0.3119469254,(Cvel_2634:0.7492606920,Vbra_6929:0.9665740892)100:0.5241454090)97:0.3655637550)97:1.1314231302)96:0.6463567902,((((((TGGT1_215385:0.0611751904,HHA_215385:0.0278213485)100:0.1579143244,BESB_034600:0.2958170965)100:0.1628355827,CSUI_008912:0.6778859806)99:0.4515930981,((((Vbra_9662:0.0000024492,Vbra_23353:0.4871223826)100:0.9030623093,(Vbra_4134:0.0802137013,(Vbra_19149:0.4466639742,Cvel_7636:2.0078474160)100:6.4910224295)89:0.7145414855)89:0.5150140809,((Vbra_6436:0.2058513379,Vbra_3833:0.0339624934)98:0.3627020776,Cvel_2448:2.1272379448)97:1.0041918603)96:0.7523551620,Vbra_22685:1.1088020993)96:1.0216727844)95:0.3104804661,(ETH2_1578700:0.9054787964,cyc_00188:0.5209028286)53:0.4937893185)66:1.7630077898,(Cvel_2283:0.4859654967,(Cvel_1383:0.6120271927,Cvel_5044:1.4620121308)95:0.4647170835)100:5.2717809754)100:2.9450797703)69:0.5098093807)79:0.4956253109,(((((Cvel_25874:1.3478884777,Vbra_19137:1.1581687473)100:1.2990529769,(Cvel_25608:1.6655252120,Vbra_17909:1.1677769450)100:0.9817526176)100:1.9602547907,(((Cvel_16271:0.9953632222,Vbra_18037:1.0460129990)100:1.9208958077,((Vbra_12264:1.6011173287,Cvel_10931:1.5212451755)100:1.0495340980,((Cvel_17437:0.9253994371,Vbra_20744:1.3635752087)100:0.3569902888,(Cvel_30682:0.0848527253,Cvel_30469:0.1159462711)100:1.8136364610)100:1.2720905148)100:0.3470579619)100:0.9086843432,((((((Vbra_3336:0.6693052685,Vbra_3335:0.6975960044)100:1.4650268962,(Vbra_9923:0.0168194658,Vbra_4088:0.0073761821)100:0.8316642014)97:0.2962290367,Vbra_4133:1.3813905357)99:0.7126564259,(Vbra_18498:1.1266098419,(Vbra_13210:1.1165368834,Cvel_13010:1.8562987592)77:0.2033464005)85:0.6261688731)97:1.1844819587,((Cvel_31839:0.9420428325,Vbra_17571:0.7735999193)97:0.6746823098,cgd4_4050:1.7490859818)100:6.4532936677)95:0.5437561915,((Vbra_15367:0.9474071535,Vbra_8967:0.7562785074)100:1.0847750499,(Vbra_1467:0.6926103880,Cvel_11641:1.1446377155)99:1.0338943841)99:1.9070352861)96:0.4176420326)97:0.5427085388)96:0.8596274920,(((Vbra_11335:0.7614700449,Cvel_1761:1.4224779074)100:2.0294435396,((cyc_01086:1.0031143238,ETH2_0821300:1.1260165835)100:1.8447963140,(((HHA_455760:0.0832109602,TGGT1_212735:0.1565469669)100:0.6178985326,NCLIV_069670:0.6750617148)100:0.5202673917,BESB_047370:1.1263119744)98:2.6532107276)98:0.7429103639)100:3.2912165524,((((Vbra_21546:0.5429301369,Vbra_20545:1.6031666547)95:0.3026643416,Cvel_10835:0.5868757898)95:0.4855850608,Cvel_17049:1.1439524914)100:1.3898098248,((((TGGT1_319740:0.0000024956,(ETH2_1122100:0.6572480799,cyc_08127:1.1090524277)100:6.1915131103)72:0.2517616360,HHA_319740:0.1684021531)78:0.5206235157,NCLIV_010400:0.7940513674)78:0.2721596809,(BESB_044090:0.9965623143,CSUI_001814:1.6342964176)83:0.2007526246)65:0.2731835849)100:1.9223008179)97:0.9328378450)99:1.3823799916,Vbra_22413:4.2682523744)98:0.8247061333)99:1.2945158556,(ETH2_0536700:5.2151020006,CSUI_006065:5.1288395835)51:0.6215327900)30:0.1666176510,((((((Cvel_30289:3.8038864382,Cvel_15699:5.8227675389)100:1.4152883428,Vbra_14190:4.0139472152)99:0.7759747407,GNI_072510:6.5831303101)59:1.0747488511,(((Cvel_9857:4.4092178567,Vbra_22559:5.5439312506)71:0.3606068073,Cvel_22937:5.2202625160)74:0.6270515219,(Vbra_15865:5.6969550677,BESB_034680:5.7992157254)60:0.7328052144)36:0.2738148216)13:0.1895439519,CSUI_009123:6.9661029144)25:0.0399279502,Cvel_18568:4.4033367594)34:0.3490367150)66:0.4699331084,((((((((((((((HHA_205625:0.1734135052,TGGT1_205625:0.1776458470)100:0.4493253098,BESB_056180:1.2534007565)100:0.2087031119,(NCLIV_020040:0.3993261430,(Vbra_7603:1.3468034331,Cvel_18708:1.0821389341)100:2.0898827413)99:0.1261924426)100:4.4623401443,CSUI_005014:3.4176679428)100:0.7152053326,(Vbra_6179:5.7228367932,SN3_00800975:3.3579025957)69:0.3721746059)52:0.4019938499,((Vbra_13822:5.6717479796,(Cvel_20543:3.4023542280,Cvel_21946:5.9542494498)100:0.9003181521)67:0.2848826194,GNI_049560:5.4988307722)49:0.5256283415)43:0.5359994774,((CSUI_002482:5.2946735270,ETH2_1552300:2.9321712938)92:0.7162555240,((SN3_01400685:3.5577666524,(Cvel_17993:4.5485006200,Cvel_14853:3.8219469118)83:0.2669629960)83:0.6302195265,CSUI_010400:5.0899277744)60:0.2622291501)57:0.3901207608)25:0.0000026727,Cvel_9856:5.4301725626)59:0.1984456672,BESB_064690:4.5643819655)62:0.1667254141,(((CSUI_000900:3.7790005409,Vbra_11262:5.6692204605)68:0.8283019612,GNI_160270:4.4679690432)63:0.3265397715,ETH2_1260800:3.4274247620)62:0.2868746288)23:0.1731805991,((SN3_02400180:3.3238883133,(ETH2_0837100:3.7303947182,SN3_02400185:2.6842506676)94:0.2030666082)65:0.2074539247,(((NCLIV_012530:2.4810140464,Cvel_35084:7.9601998326)96:2.1741826968,Vbra_7607:4.4546546251)94:0.5504552332,Cvel_16689:6.2655698816)58:0.3141513508)88:0.3085462650)43:0.1772656650,SN3_01800500:3.6848338714)70:0.1043844676,SN3_00300405:3.9840897543)35:0.0000025637,Vbra_11673:5.4492710456)33:0.3608736358)32:0.3056100938,(((((Vbra_13209:2.6436108633,(Vbra_14834:2.2766494578,cyc_05520:7.6237281464)94:1.4697099447)73:0.3649340921,Vbra_20007:6.2268034499)91:1.6300417389,Cvel_7307:4.2090200732)43:0.4430497804,((Cvel_21820:2.4733558072,Vbra_17164:3.6940614415)100:1.4674727956,Cvel_12662:4.6888575946)94:0.6999785036)40:0.1992984485,(GNI_106580:5.7364004557,Cvel_7893:3.6054284025)95:1.8387589522)19:0.0000020640)32:0.4040176078)22:0.3110119507,(((((HHA_240080:0.0914816265,TGGT1_240080:0.0889691985)71:0.3126128819,NCLIV_000660:0.5087678033)68:0.3146301527,BESB_016950:0.6691131960)64:0.4401978630,CSUI_004302:0.9141421065)61:0.2569112216,((cyc_02332:0.0000020622,Cvel_27658:7.8224848073)60:1.2226469070,(((Vbra_17145:0.3842451931,Vbra_3764:0.1224340780)100:0.5431785863,Cvel_18977:1.1026225853)100:0.4078195999,(((cyc_03993:0.3162649704,ETH2_1522600:0.2860959904)99:0.6447997459,(((((HHA_309580:0.0228099314,TGGT1_309580:0.0343394080)100:0.1195025075,NCLIV_053830:0.2058561424)100:0.2179043623,BESB_070410:0.2722805055)100:0.1749090459,(SN3_03000180:0.5910681532,CSUI_009446:0.4295213376)83:0.1977905274)78:0.1245580193,CSUI_010744:0.4854208837)100:0.2291569043)99:0.4135672820,(Cvel_23700:1.3895722712,((Htart_000448100:0.3241356058,(PF3D7_1104800:0.1589847585,(HEP_00454100:0.3513780738,Htart_000543400:0.6322016150)100:0.0241747942)100:0.4906285575)100:1.2932439180,Vbra_3173:1.0073229145)75:0.2877173109)75:0.2466547675)99:1.0394381181)89:0.2974193880)42:0.2147272518)100:6.1625123495)17:0.0000024682)31:0.1304512604,(((Vbra_18676:5.6736501791,Cvel_9936:4.8392795808)88:0.4465911113,Cvel_14022:4.8289194138)78:0.8152484472,Htart_000005300:5.2904150909)65:0.7362815334)17:0.0344192020,(CSUI_002055:5.1425433231,Vbra_9979:4.1901989316)81:1.6177095145)4:0.0739517565,(((((((((((((((((SN3_01100555:0.8043634878,((((HHA_290860:0.0612315873,TGGT1_290860:0.0800317404)100:0.2851209605,NCLIV_042730:0.3893658911)100:0.2751213869,BESB_019650:0.8066880519)100:0.1610711325,CSUI_004071:0.5361778904)100:0.3691060465)100:0.1899553286,(SN3_04300055:1.0834424344,((((TGGT1_249580:0.0221245018,HHA_249580:0.0433193493)100:0.2388367894,NCLIV_065740:0.1995666642)100:0.4044609824,BESB_004050:0.5350720835)100:0.1674724427,CSUI_010234:0.5439957301)100:0.3757320140)100:0.3096411844)100:0.2419809920,(((((TGGT1_240810:0.0649190306,HHA_240810:0.0210339801)100:0.1668694418,NCLIV_016970:0.1781923614)100:0.1682155094,BESB_045510:0.4356899948)100:0.2545696634,CSUI_003017:0.5822036632)100:0.1254821507,SN3_01500355:0.6699687951)100:0.2090434462)100:0.2775059248,((((((cyc_06662:0.1717381587,cyc_07652:1.4696912497)100:0.2045027930,ETH2_1437600:0.1874630407)100:0.1012827898,ETH2_1438300:0.3935212265)100:0.5878420959,cyc_06171:0.9091723354)100:0.4229314831,((ETH2_1439100:0.4366034218,cyc_01959:0.2884020000)100:0.4455465463,(ETH2_1439200:0.9525571213,cyc_01958:0.6236596544)100:1.2072270714)100:0.2523788319)100:0.1653860472,cyc_00684:1.3334004223)100:0.1561772237)100:0.4528416879,(((((HHA_215490:0.0266513436,TGGT1_215490:0.0309016053)100:0.0944724334,NCLIV_052410:0.2153365458)100:0.1687952360,BESB_034490:0.2233716308)100:0.3450349728,SN3_00102060:0.5612749670)100:0.7024255365,(((cyc_00937:0.5628270255,ETH2_1137800:0.5752885807)100:0.3125250541,cyc_00938:0.6378033898)83:0.1502408335,(ETH2_1138000:0.9265023574,cyc_01185:0.6033746531)100:0.5983466155)100:0.6774828752)100:0.4546708224)100:0.1518972398,((ETH2_0938200:0.5582487548,cyc_04301:0.7265849594)100:0.7980721077,((((((TGGT1_263260:0.0408887378,HHA_263260:0.0407660185)100:0.2599220189,NCLIV_024670:0.3905580694)100:0.2570748811,BESB_000870:0.5608304355)100:0.2081047820,CSUI_002106:0.6914658871)100:0.2562541921,SN3_00800345:0.8339865863)100:0.3116289720,(((TGGT1_263230:0.0598976648,HHA_263230:0.0305482583)100:0.2370986840,NCLIV_024690:0.2265967454)100:0.3855664787,BESB_000920:0.6979008768)100:0.9427566448)100:0.2022179675)100:0.4221341221)100:0.2711575245,((((ETH2_1349400:0.1398238130,cyc_01879:0.2100477572)100:0.4273782340,((((HHA_220600:0.0146529233,TGGT1_220600:0.0220117229)100:0.0758466924,NCLIV_012660:0.0721258985)100:0.1137263350,BESB_047490:0.2263942572)100:0.1647029720,CSUI_004620:0.3613997754)100:0.3256303863)100:0.3933152235,(((((HHA_248420:0.0627463693,TGGT1_248420:0.0156474744)100:0.1648435007,NCLIV_064380:0.1058229377)100:0.2208869459,BESB_005040:0.2878902646)100:0.1250459504,CSUI_006846:0.3851490350)100:0.2003896706,SN3_00600265:0.4825471229)100:0.6020852605)100:0.5886607352,(((((((TGGT1_318150:0.0398928518,HHA_318150:0.0455884222)100:0.1992955414,NCLIV_011330:0.1196278653)100:0.2143812446,BESB_045110:0.3515827023)99:0.0790457165,CSUI_011384:0.4277561009)100:0.3239276123,SN3_00100025:0.5420164413)100:0.2272525270,(cyc_07567:0.5329552178,ETH2_1313500:1.1873399497)100:0.3085779720)100:0.5673619849,((HEP_00471000:0.2667956770,HEP_00472100:0.2483080289)100:0.2727678637,(PF3D7_1129900:0.4346116497,Htart_000181500:0.8996210390)96:0.1489647366)100:2.0717664671)99:0.2107115787)99:0.3221340378)99:0.3262734605,((((ETH2_0400300:0.2858970119,cyc_01463:0.2908811199)100:0.6895984709,((((((TGGT1_320020:0.0191473535,HHA_320020:0.0273198241)100:0.1114433113,NCLIV_010230:0.1787727090)100:0.2190794338,BESB_043860:0.2480892990)100:0.2372318194,CSUI_004056:0.3515222061)100:0.3438546740,SN3_00401315:0.6061923990)100:0.3284496188,(cyc_06333:0.4431131719,ETH2_1307500:0.3971319384)100:0.9160056148)100:0.1950275262)100:0.7380057950,((((BBOV_II000930:0.0359739447,(BBOV_I005040:0.0000029646,BBOV_I005070:0.0000029646)100:0.0609310978)100:0.0203754907,BBOV_II004180:0.0179283371)100:1.0886031190,(((TA05160:1.0503893321,TA05125:1.0230306273)95:0.2556699044,TA05145:1.1018117121)81:0.1488594185,TA05155:1.7893092783)81:0.0693141427)100:0.8204144549,((HEP_00000900:0.8707928778,PF3D7_0914700:0.5209302096)100:0.5310026430,Htart_000025400:0.8277632883)100:1.3195601580)100:0.3944935506)100:0.9192662718,((((HEP_00197500:0.6899801874,PF3D7_0104700:0.5211502994)100:1.1221161885,(PF3D7_0104800:0.5947912444,HEP_00197400:0.4649180417)100:1.0503389587)100:0.4812679958,(((PF3D7_0312500:0.6567915917,HEP_00108600:0.3909113303)100:2.2442101611,((((TA09870:0.1296830857,TA20630:0.1621409686)93:0.0785574175,TA07985:0.0494564535)100:3.8752735939,(TA04195:5.0423977581,cgd7_2450:5.5614021753)97:0.5569198186)97:0.8588337257,cgd5_290:6.5364476308)68:0.2091627338)85:0.7278416270,((((BBOV_II007000:1.2890793364,TA14495:1.2423193418)100:1.0913853162,(TA14485:1.3812621044,BBOV_II006990:1.8909906875)99:0.3004080042)87:0.2022436804,TA14490:1.8672170235)99:0.6560241532,TA21100:4.9834700102)90:0.4586858507)73:0.3758555310)73:0.4592693099,(((GNI_079420:1.2350918394,GNI_036310:1.2448649922)100:0.3918003766,GNI_114250:3.1140981377)100:0.5408734244,GNI_068510:4.2313109322)100:1.0701608575)80:0.1269164307)84:0.1811382801)85:0.2223786100,((((((((TGGT1_205520:0.0657696065,HHA_205520:0.0259900214)100:0.2230066399,NCLIV_020170:0.2563450399)100:0.2781118246,BESB_056080:0.4833141682)100:0.1959161786,CSUI_002469:0.8739144382)100:0.6139080876,((((TGGT1_248610:0.0433151824,HHA_248610:0.0203689785)100:0.2422312487,NCLIV_064770:0.2116507697)100:0.1918595409,BESB_004880:0.3259783958)100:0.3640777720,CSUI_001545:0.6515035038)100:0.4799768542)98:0.2818932870,SN3_03000215:2.6764110566)100:0.7047446679,(((((HHA_293425:0.4511946655,NCLIV_000380:0.3701530598)100:0.2252142591,BESB_011030:0.8763762657)100:1.0460233267,(((HHA_293420:0.0494453546,TGGT1_293420:0.0346877013)100:0.1930017107,NCLIV_000370:0.2103135837)100:0.2428523929,BESB_011040:0.4339421380)100:0.2024860087)65:0.1588280989,CSUI_004146:0.3106709646)100:1.1058628111,(((ETH2_1477800:0.9770461046,cyc_04647:0.7207298350)100:0.8396899904,(ETH2_1357500:1.0678072802,cyc_01540:0.6196759856)100:0.3685346354)100:0.2239899978,((((((TGGT1_257530:0.0138886043,HHA_257530:0.0365327215)100:0.1441945445,NCLIV_029570:0.1442256458)100:0.1933547534,BESB_077020:0.2231931066)100:0.1211447105,CSUI_006182:0.4242557525)100:0.2260978534,SN3_00100080:0.5490425754)100:0.6623026029,((((TGGT1_216710:0.0446285603,HHA_216710:0.0502176077)100:0.2159711976,NCLIV_059570:0.1564280069)100:0.1708926438,(BESB_067910:0.2208311382,SN3_02300195:2.1674517473)100:0.1342074601)100:0.3127479862,CSUI_001708:0.1973854967)100:1.0841726879)100:0.1195559221)100:0.2365609092)86:0.3300401142)84:0.1889465154,cyc_02757:3.4911104667)99:0.3258333639)86:0.2006400660,TA12370:3.0311778437)60:0.2088474406,((((((Vbra_4720:0.6041333774,Vbra_13122:1.0253974521)100:1.6147285490,Vbra_12577:3.8171209756)93:0.2914988767,((HEP_00427100:0.0949265481,(PF3D7_0614300:0.4501246729,Htart_000426900:1.2145934657)99:0.6283484849)100:8.1622343667,Cvel_26883:1.7262022653)87:2.5758337706)80:0.2476430380,Vbra_17702:2.6483595001)80:0.3945420715,cgd2_1310:3.1065015576)64:0.1560998449,(cgd3_550:4.2280431716,cgd3_540:2.5380145399)92:1.2015261617)72:0.2873482944)73:0.3662371745,TA05150:4.6157746298)43:0.2989891906,((CSUI_009962:4.5972090106,(((PF3D7_0824400:5.2813320227,cgd4_2870:4.9636979910)95:1.6292533313,(PF3D7_1203400:3.7263883260,PF3D7_0305300:4.4306637753)100:1.0411322202)75:1.0132234055,(Cvel_113:5.5108981892,GNI_157770:5.1758986199)88:1.1052066427)74:0.5221053244)48:0.5994905816,(ETH2_1521300:4.5501982728,((Cvel_14397:2.2518304157,(Vbra_753:4.6899666812,Vbra_19892:2.3745344170)100:0.8331404118)84:0.4128285610,cgd6_2340:4.2657933543)84:0.6092372304)55:0.1410255486)61:0.5826935317)69:0.2673011573,(HEP_00002700:6.3103007206,cgd5_3500:3.8563395939)54:0.8346998856)78:0.3778614197,Vbra_9649:5.5958253409)33:0.2444447309,(((((Cvel_1666:4.6864239911,BBOV_I003620:4.8313907611)94:1.1709002346,Cvel_5888:4.4615754367)87:0.6058942270,(GNI_059450:5.1985486841,GNI_013810:4.3786062562)95:0.7488902831)64:0.2817104883,(GNI_069570:4.0859154504,Cvel_3358:5.7126867392)92:1.4603423960)47:0.2039831290,cgd6_2640:5.8482306841)12:0.1276173296)38:0.3701776503,(((GNI_129590:4.5397315826,(Cvel_9810:5.2316881430,Cvel_2078:4.8134632913)68:0.8610125875)70:0.6993051260,Vbra_5596:5.5221110869)38:0.4045906228,(NCLIV_004530:6.6782459363,Vbra_17516:4.2969777653)96:2.0378896590)18:0.5025590139)11:0.2056134248)34:0.1462466614)42:0.1486282219,Vbra_18029:5.4579368893)64:0.2527681161,(((((((((((((cyc_00747:0.0811975686,ETH2_0907100:0.0555126813)100:0.3573240283,(((((HHA_205490:0.0208849719,TGGT1_205490:0.0123882604)100:0.2067878423,NCLIV_020200:0.0671499623)99:0.0753315928,CSUI_002781:0.1098776798)60:0.0291351423,BESB_056050:0.1333106913)94:0.1346363846,SN3_01800440:0.4773143733)60:0.1407611032)100:0.3894062673,(PF3D7_0828600:0.6086366180,Htart_000513400:0.3927021115)100:0.4664610108)65:0.1250071312,(TA04370:0.5980210628,BBOV_IV002460:0.4593188925)100:0.9136259424)99:0.3927906325,Cvel_21828:1.1697404064)100:0.6275515801,((Vbra_13254:0.6144382978,Cvel_17766:0.7906074970)100:0.8111828688,((Vbra_5808:0.4720147752,Vbra_20623:0.5438751371)100:2.0687047055,((((((((HHA_260220:0.0152638265,TGGT1_260220:0.0390157689)100:0.1206801704,NCLIV_026780:0.1457811141)100:0.1142631508,BESB_003400:0.1869030223)100:0.4318294584,(ETH2_1244100:0.9182944290,cyc_07179:1.0138335090)100:0.4513815893)100:0.2431291385,(((TGGT1_201690:0.0576693970,HHA_201690:0.0280173112)100:0.0941970040,NCLIV_023045:0.1362246067)100:0.2107382054,BESB_013670:0.2329300905)100:0.8767256033)94:0.0657496785,((((((HHA_266366:0.0230900361,TGGT1_266366:0.0143436226)100:0.0807227510,NCLIV_039560:0.0534864488)100:0.1064807398,BESB_049380:0.1900264014)100:0.1362263633,SN3_01200640:0.4086475275)100:0.1487962026,CSUI_002026:0.2506945654)100:0.4466283518,SN3_00100710:1.0553567837)100:0.3825795836)100:0.3169679599,((Vbra_14104:0.6741092797,Cvel_21678:0.6135567924)100:0.2801753601,(((Vbra_18415:0.6742187486,((Cvel_23222:0.3199620547,Cvel_1015:0.3645075089)100:0.8533345917,Cvel_33680:0.9072782455)100:0.8259667904)99:0.1848191944,Cvel_1907:1.0083682760)99:0.2247866518,(Vbra_15119:1.0146320482,Vbra_9404:1.1045402736)79:0.2239677256)70:0.1292525375)90:0.1675586263)99:0.5260718444,(((((TGGT1_225140:0.0094710779,HHA_225140:0.0125917506)100:0.0724379744,NCLIV_047540:0.0515553283)100:0.0618658249,BESB_061310:0.0927081867)100:0.0972236947,CSUI_003457:0.1612966417)100:0.1483539758,SN3_00200750:0.2189166570)100:1.3030048495)100:1.9716814706)96:0.5295515362)93:0.4010617064)44:0.1211709952,((((((((HHA_231420:0.0111992735,TGGT1_231420:0.0000029646)100:0.0830418449,NCLIV_031680:0.0778794616)100:0.0255989487,BESB_009900:0.1177632145)100:0.2567524570,ETH2_0905400:0.3535507886)100:0.2590631846,Vbra_4579:1.3515018494)100:0.1252877888,GNI_076720:0.9818335741)100:0.1096496585,(((PF3D7_1116500:0.1330425014,HEP_00056700:0.2288491295)100:0.0913178905,Htart_000103300:0.3371392322)100:0.6418954536,(TA04060:0.2344947125,TA04055:0.2150884282)100:1.3856301586)99:0.2550572241)99:0.1929184658,cgd8_20230:0.5555773377)100:0.7469730883)96:0.9955133559,Vbra_13072:1.9734426452)100:0.9939525463,Vbra_19752:3.4370889586)92:0.2401907133,(PF3D7_1022200:3.9470325495,TA20885:6.3167775989)94:1.6558885770)95:0.4346609261,(((TA05715:3.9959641985,BBOV_IV009700:3.8798331167)100:1.3002282007,Vbra_18546:8.0643257671)94:0.1721564199,cgd3_1800:5.5417051302)96:0.7633863985)99:0.6504511835,(Cvel_1977:3.2759230685,Vbra_20134:4.3018208518)87:0.6834310999)75:0.4843137764,((((((((((((HHA_215328:0.0547142835,TGGT1_215328:0.0939361748)100:0.2943897977,NCLIV_052260:0.2101492849)98:0.4371769854,SN3_00101985:1.8802786736)97:0.5539346116,BESB_034670:0.0000024317)100:9.9999987340,ETH2_1126600:0.0000023905)100:0.6009230422,cyc_05950:0.1635542073)100:2.7613280209,(Vbra_17680:0.9829758503,Cvel_18191:0.8780458324)100:2.5270181947)100:2.5196363062,(((Vbra_21811:0.7427670877,Cvel_12486:0.7144030679)99:0.2479908078,Cvel_20264:0.9581312550)96:0.2815441124,(Cvel_6767:1.0600306116,Vbra_12560:1.0733092068)100:1.7186950465)100:1.2313012614)100:1.3354444619,(Cvel_10463:2.0122716967,cgd8_3910:4.4787644633)100:0.8058756132)100:0.9782460748,Cvel_1932:5.6754693849)94:0.6577204665,((Vbra_756:3.6960953580,Cvel_16822:3.9173843593)87:0.9494743378,Vbra_18241:5.3496609467)68:0.1857581229)67:0.1884791042,(((Cvel_29930:5.2290222620,Vbra_22703:4.9584400113)95:1.2550223556,Vbra_8959:4.2763517269)87:0.8887757395,GNI_073150:5.1777092509)87:1.5873442708)57:0.1345317140)59:0.3287152861)54:0.2020298549,(((((((HEP_00215300:0.3662787477,PF3D7_0516500:0.2768410764)100:1.1435705455,(((TGGT1_266870:0.0545488414,HHA_266870:0.0247779060)100:0.1709717445,BESB_049730:0.4087945800)100:0.4937610059,ETH2_1466800:1.0819749187)100:0.3797372214)92:1.1946645594,(Vbra_7089:0.0816962935,Vbra_7102:0.0505559393)99:1.5454423208)90:1.3804317853,(GNI_055260:1.3749564247,GNI_089070:0.4823879307)99:5.4521992797)96:1.5709685852,((((((PF3D7_1321800:0.3690692351,HEP_00214100:0.4128280168)100:5.0824042704,((((HEP_00067400:0.4748891652,HEP_00099200:0.3618467672)100:0.3510258890,HEP_00067300:0.6370280060)98:0.3320417365,(PF3D7_0103200:0.5848579964,Htart_000427900:1.6764017743)81:0.2748339476)97:0.6889509462,((((PF3D7_1347200:0.5431512747,Htart_000223200:1.7289405946)97:0.5597686631,HEP_00329700:0.4710468900)99:2.4365725468,(PF3D7_1469400:0.9160380694,HEP_00306500:0.8757347641)94:1.9469729703)69:0.2287337427,((TA10650:0.7833751571,TA10645:1.2957279247)64:2.8337572165,cgd5_280:6.4358237287)88:3.1832756043)90:2.2630750320)88:0.9449026359)99:1.2364032761,(HEP_00056200:0.9508634260,PF3D7_1117000:0.2812356388)100:2.3879724274)100:2.7709796179,(PF3D7_0324600:0.5276867174,PF3D7_1149900:0.2537168043)100:3.8642127916)56:1.8712653341,(PF3D7_1440800:0.3025875414,Htart_000105500:0.5892118273)43:0.3159042156)31:0.0000029930,HEP_00334100:0.2508706232)100:6.6272777741)68:1.3394925009,(TA07120:4.6388988141,Vbra_13083:4.5688815425)46:0.3956715419)75:0.1431380215,(((((Cvel_24561:0.5660311350,(Cvel_846:0.3375207521,Cvel_16089:0.9349567263)100:0.1336479982)100:0.9127219252,(Vbra_1341:0.5339596790,Vbra_23072:1.1218329313)100:0.5733941467)95:0.3287582013,((Cvel_11069:0.3432173807,Cvel_11067:0.5455054809)100:0.9022827919,Vbra_20539:0.9911677127)100:0.6774438652)96:0.4749284997,((((TGGT1_235150:0.0261235495,HHA_235150:0.0086287279)80:0.0655298860,NCLIV_049730:0.0435496172)80:0.0728360780,(CSUI_006816:0.1428015135,(cyc_01186:0.2392978605,ETH2_0417200:1.0332895352)96:0.3961353832)89:0.1157484358)69:0.0149427790,BESB_054270:0.1243821469)100:1.9054271775)96:1.6102232151,((Vbra_13105:0.1511802090,Vbra_13161:0.7563734454)95:0.4348258380,Vbra_1619:0.2236784180)100:3.9551487441)99:1.8226465612)94:0.9892213546)71:0.5401463546,(cyc_02190:6.0306226104,Cvel_927:5.5811133338)52:0.2800969892)96:0.4885418153)96:1.0053253374,TA16670:3.1672244928)98:0.3058592990,BBOV_IV011400:2.9749990244)100:0.2153065021,Vbra_2799:3.2180406297)100:0.2684608648,Cvel_11124:3.9997216942)99:0.5011077778)97:0.2967571996)94:0.1128891481,Cvel_22135:1.1791042478)95:0.1281006371,((Vbra_9110:0.7782648294,Vbra_10293:1.3057685965)99:0.2615276215,Vbra_9109:1.2529142636)99:0.3799785005)99:0.4032568283)100:0.3672472131)100:0.9107242642)100:0.1932997107)100:0.1303996276)100:0.0155745882,NCLIV_050860:0.2395630460)100:0.0683698947);
